# Supplementary material for: Mobilization of lipids and fortification of cell wall and cuticle are important in host defense against Hessian fly
Source: BMC Genomics. 2013 Jun 26;14:423. doi: 10.1186/1471-2164-14-423 (PMC3701548; doi:10.1186/1471-2164-14-423)
Supplement: Additional file 1: Table S1 — Probe sets that detected significant changes in transcript abundance at P ≤ 0.01. [file 1471-2164-14-423-S1.xlsx]

## Sheet: Molly up
Table S1. Probe sets detected changes in transcript abunance with signiciance at P≤0.01
	Genes upregulated in resistant Molly plants during incompatible interaction 6 hours after Hessian fly infestaion
Probe set	Log2Ratio.1	Adjusted P-Value	Fold change	description
Ta.10014.1.S1_at	0.906706	0.000175413	1.87476	gb:CA675789 DB_XREF=gi:25256918 DB_XREF=wlsu2.pk026.i22 CLONE=wlsu2.pk026.i22 NOTE=Non-UniGene sequence merged into UniGene cluster TID=Ta.10014.1 CNT=16 FEA=EST TIER=ConsEnd STK=0 UG=Ta.10014 UG_TITLE=Transcribed sequence with weak similarity to protein ref:NP_568409.1 (A.thaliana) putative protein (Arabidopsis thaliana)
Ta.10019.1.S1_at	0.789869	0.00184769	1.72892	gb:BJ236855 DB_XREF=gi:20052666 DB_XREF=BJ236855 CLONE=whe23h03 TID=Ta.10019.1 CNT=6 FEA=EST TIER=ConsEnd STK=0 UG=Ta.10019 UG_TITLE=Transcribed sequences
Ta.10027.1.S1_at	0.653394	6.50567e-05	1.57286	gb:BQ170087 DB_XREF=gi:20331910 DB_XREF=WHE0991-0994_E17_E17ZT CLONE=WHE0991-0994_E17_E17 TID=Ta.10027.1 CNT=18 FEA=EST TIER=ConsEnd STK=0 UG=Ta.10027 UG_TITLE=Transcribed sequence with weak similarity to protein ref:NP_173521.1 (A.thaliana) hypothetical protein (Arabidopsis thaliana)
Ta.10038.1.S1_at	0.378511	0.00668156	1.3	gb:CA502271 DB_XREF=gi:24993231 DB_XREF=WHE4045_B09_C17ZT CLONE=WHE4045_B09_C17 TID=Ta.10038.1 CNT=47 FEA=EST TIER=ConsEnd STK=0 UG=Ta.10038 UG_TITLE=Transcribed sequence with moderate similarity to protein sp:Q9M291 (A.thaliana) S24C_ARATH Protein transport protein Sec24-like CEF
Ta.10045.1.S1_a_at	0.446677	0.000506977	1.3629	gb:CA604324 DB_XREF=gi:25159486 DB_XREF=wr1.pk0037.a4 CLONE=wr1.pk0037.a4 TID=Ta.10045.1 CNT=32 FEA=EST TIER=ConsEnd STK=0 UG=Ta.10045 UG_TITLE=Transcribed sequence with moderate similarity to protein ref:NP_563881.1 (A.thaliana) endomembrane protein EMP70 precusor isolog (Arabidopsis thaliana)
Ta.10058.1.A1_at	3.37715	0.000140275	10.3902	gb:CK205233 DB_XREF=gi:39567623 DB_XREF=FGAS016692 TID=Ta.10058.1 CNT=9 FEA=EST TIER=ConsEnd STK=0 UG=Ta.10058 UG_TITLE=Transcribed sequence with weak similarity to protein pir:T50692 (A.thaliana) T50692 proline transport protein 1 (imported) - Arabidopsis thaliana
Ta.10065.1.S1_at	0.608415	0.00597079	1.52458	gb:CD937007 DB_XREF=gi:32784515 DB_XREF=OV.105L21R010430 CLONE=OV105L21 TID=Ta.10065.1 CNT=8 FEA=EST TIER=ConsEnd STK=1 UG=Ta.10065 UG_TITLE=Transcribed sequence with weak similarity to protein ref:NP_197666.1 (A.thaliana) glucosyltransferase-like protein (Arabidopsis thaliana)
Ta.10078.1.S1_at	2.87786	2.76589e-06	7.35059	gb:CK214234 DB_XREF=gi:39620338 DB_XREF=FGAS026157 TID=Ta.10078.1 CNT=6 FEA=EST TIER=ConsEnd STK=0 UG=Ta.10078 UG_TITLE=Transcribed sequences
Ta.10081.1.S1_at	0.918849	4.70703e-05	1.89061	gb:CA635807 DB_XREF=gi:25214103 DB_XREF=wle1n.pk0098.a5 CLONE=wle1n.pk0098.a5 TID=Ta.10081.1 CNT=95 FEA=EST TIER=ConsEnd STK=0 UG=Ta.10081 UG_TITLE=Transcribed sequence with moderate similarity to protein ref:NP_563770.1 (A.thaliana) expressed protein (Arabidopsis thaliana)
Ta.10084.1.S1_at	4.25898	8.04525e-07	19.1461	gb:AF110180.1 DB_XREF=gi:4588543 TID=Ta.10084.1 CNT=22 FEA=mRNA TIER=ConsEnd STK=0 UG=Ta.10084 UG_TITLE=High-affinity phosphate transporter PT1 mRNA, partial cds DEF=Triticum aestivum high-affinity phosphate transporter PT1 mRNA, partial cds.
Ta.10088.1.S1_at	1.95714	0.00136566	3.88292	gb:CK213077 DB_XREF=gi:39619181 DB_XREF=FGAS024979 TID=Ta.10088.1 CNT=46 FEA=EST TIER=ConsEnd STK=0 UG=Ta.10088 UG_TITLE=Transcribed sequence with weak similarity to protein ref:NP_188258.1 (A.thaliana) putative APG protein (Arabidopsis thaliana)
Ta.10088.2.S1_x_at	1.94936	0.00146198	3.86203	gb:CA713017 DB_XREF=gi:25434810 DB_XREF=wdk3c.pk016.c5 CLONE=wdk3c.pk016.c5 TID=Ta.10088.2 CNT=1 FEA=EST TIER=ConsEnd STK=0 UG=Ta.10088 UG_TITLE=Transcribed sequence with weak similarity to protein ref:NP_188258.1 (A.thaliana) putative APG protein (Arabidopsis thaliana)
Ta.10100.2.S1_a_at	1.14153	0.00827765	2.20615	gb:BJ244873 DB_XREF=gi:20057138 DB_XREF=BJ244873 CLONE=whf16p09 TID=Ta.10100.2 CNT=1 FEA=EST TIER=ConsEnd STK=0 UG=Ta.10100 UG_TITLE=Transcribed sequence with moderate similarity to protein ref:NP_182209.1 (A.thaliana) putative inorganic pyrophosphatase (Arabidopsis thaliana)
Ta.10107.1.S1_at	1.1057	0.000248831	2.15203	gb:BQ752620 DB_XREF=gi:21930402 DB_XREF=WHE4117_B12_C23ZS CLONE=WHE4117_B12_C23 TID=Ta.10107.1 CNT=34 FEA=EST TIER=ConsEnd STK=0 UG=Ta.10107 UG_TITLE=Transcribed sequence with moderate similarity to protein ref:NP_180697.1 (A.thaliana) putative fructokinase (Arabidopsis thaliana)
Ta.10107.2.S1_a_at	1.628	2.09111e-06	3.09085	gb:CA638683 DB_XREF=gi:25216979 DB_XREF=wre1n.pk0010.f2 CLONE=wre1n.pk0010.f2 TID=Ta.10107.2 CNT=7 FEA=EST TIER=ConsEnd STK=0 UG=Ta.10107 UG_TITLE=Transcribed sequence with moderate similarity to protein ref:NP_180697.1 (A.thaliana) putative fructokinase (Arabidopsis thaliana)
Ta.10107.2.S1_x_at	1.47485	8.74456e-06	2.77955	gb:CA638683 DB_XREF=gi:25216979 DB_XREF=wre1n.pk0010.f2 CLONE=wre1n.pk0010.f2 TID=Ta.10107.2 CNT=7 FEA=EST TIER=ConsEnd STK=0 UG=Ta.10107 UG_TITLE=Transcribed sequence with moderate similarity to protein ref:NP_180697.1 (A.thaliana) putative fructokinase (Arabidopsis thaliana)
Ta.10117.1.S1_a_at	0.60065	0.00956782	1.5164	gb:CA670772 DB_XREF=gi:25249486 DB_XREF=wlsu1.pk027.p20 CLONE=wlsu1.pk027.p20 TID=Ta.10117.1 CNT=29 FEA=EST TIER=ConsEnd STK=0 UG=Ta.10117 UG_TITLE=Transcribed sequence with weak similarity to protein sp:P57758 (A.thaliana) CTNS_ARATH Cystinosin homolog
Ta.10126.2.S1_a_at	0.799457	0.00106819	1.74045	gb:CA641278 DB_XREF=gi:25219574 DB_XREF=wre1n.pk0043.c4 CLONE=wre1n.pk0043.c4 TID=Ta.10126.2 CNT=1 FEA=EST TIER=ConsEnd STK=0 UG=Ta.10126 UG_TITLE=Transcribed sequence with weak similarity to protein ref:NP_566183.1 (A.thaliana) zinc finger protein 1
Ta.1013.1.S1_at	0.894084	4.70054e-05	1.85843	gb:AF139814.1 DB_XREF=gi:7381266 GEN=PIP1 TID=Ta.1013.1 CNT=93 FEA=FLmRNA TIER=FL+Stack STK=6 UG=Ta.1013 DEF=Triticum aestivum plasma membrane intrinsic protein 1 (PIP1) mRNA, complete cds. PROD=plasma membrane intrinsic protein 1 FL=gb:AF139814.1
Ta.10130.1.S1_at	1.35823	0.000474478	2.56371	gb:CK198845 DB_XREF=gi:39561235 DB_XREF=FGAS007333 TID=Ta.10130.1 CNT=31 FEA=EST TIER=ConsEnd STK=0 UG=Ta.10130 UG_TITLE=Transcribed sequence with weak similarity to protein ref:NP_175794.1 (A.thaliana) AP2 domain containing protein, putative (Arabidopsis thaliana)
Ta.10165.1.S1_at	1.46575	0.00143218	2.76207	gb:AJ613166 DB_XREF=gi:39730093 DB_XREF=AJ613166 CLONE=08366R NOTE=Non-UniGene sequence merged into UniGene cluster TID=Ta.10165.1 CNT=16 FEA=EST TIER=ConsEnd STK=0 UG=Ta.10165 UG_TITLE=Transcribed sequence with weak similarity to protein ref:NP_197966.1 (A.thaliana) nodulin - like protein (Arabidopsis thaliana)
Ta.10166.1.A1_at	3.09169	3.59145e-08	8.52497	gb:CA598364 DB_XREF=gi:25152440 DB_XREF=wyr1c.pk005.f20 CLONE=wyr1c.pk005.f20 NOTE=Non-UniGene sequence merged into UniGene cluster TID=Ta.10166.1 CNT=16 FEA=EST TIER=ConsEnd STK=0 UG=Ta.10166 UG_TITLE=Transcribed sequence with moderate similarity to protein ref:NP_175088.1 (A.thaliana) chlorophyll a oxygenase (Arabidopsis thaliana)
Ta.10168.1.S1_at	1.16506	0.00188131	2.24242	gb:CA663081 DB_XREF=gi:25241606 DB_XREF=wlmk1.pk0026.f6 CLONE=wlmk1.pk0026.f6 TID=Ta.10168.1 CNT=21 FEA=EST TIER=ConsEnd STK=0 UG=Ta.10168 UG_TITLE=Transcribed sequence with weak similarity to protein ref:NP_198587.1 (A.thaliana) calmodulin-binding heat-shock protein -like (Arabidopsis thaliana)
Ta.10186.1.S1_at	0.869553	0.000645226	1.8271	gb:CA611920 DB_XREF=gi:25190217 DB_XREF=wr1.pk0133.a9 CLONE=wr1.pk0133.a9 TID=Ta.10186.1 CNT=4 FEA=EST TIER=ConsEnd STK=0 UG=Ta.10186 UG_TITLE=Transcribed sequence with weak similarity to protein ref:NP_564860.1 (A.thaliana) pollen allergen, putative (Arabidopsis thaliana)
Ta.10192.1.A1_at	1.48782	0.000262531	2.80465	gb:AJ615623 DB_XREF=gi:39732550 DB_XREF=AJ615623 CLONE=11936R NOTE=Non-UniGene sequence merged into UniGene cluster TID=Ta.10192.1 CNT=3 FEA=EST TIER=ConsEnd STK=0 UG=Ta.10192 UG_TITLE=Transcribed sequences
Ta.10193.1.S1_at	0.486604	0.00593932	1.40114	gb:CK192997 DB_XREF=gi:39555108 DB_XREF=FGAS001406 TID=Ta.10193.1 CNT=89 FEA=EST TIER=ConsEnd STK=0 UG=Ta.10193 UG_TITLE=Transcribed sequence with moderate similarity to protein sp:Q42560 (A.thaliana) ACOC_ARATH Aconitate hydratase, cytoplasmic
Ta.10204.2.A1_a_at	0.765174	0.00340903	1.69957	gb:CD453365 DB_XREF=gi:31368105 DB_XREF=WHE1411_B01_D01ZT CLONE=WHE1411_B01_D01 TID=Ta.10204.2 CNT=10 FEA=EST TIER=ConsEnd STK=0 UG=Ta.10204 UG_TITLE=Transcribed sequence with moderate similarity to protein ref:NP_197279.1 (A.thaliana) NADH-cytochrome b5 reductase (Arabidopsis thaliana)
Ta.10231.1.A1_at	0.906236	0.00901132	1.87415	gb:BJ251950 DB_XREF=gi:20061419 DB_XREF=BJ251950 CLONE=whf21c23 TID=Ta.10231.1 CNT=4 FEA=EST TIER=ConsEnd STK=1 UG=Ta.10231 UG_TITLE=Transcribed sequence with weak similarity to protein ref:NP_195115.1 (A.thaliana) hypothetical protein (Arabidopsis thaliana)
Ta.10236.1.A1_at	3.21895	2.01247e-06	9.31106	gb:CK205521 DB_XREF=gi:39567911 DB_XREF=FGAS017019 TID=Ta.10236.1 CNT=11 FEA=EST TIER=ConsEnd STK=0 UG=Ta.10236 UG_TITLE=Transcribed sequence with weak similarity to protein ref:NP_182039.1 (A.thaliana) putative VAMP-associated protein (Arabidopsis thaliana)
Ta.10236.2.S1_a_at	3.53818	1.76216e-07	11.6171	gb:BJ278388 DB_XREF=gi:20101411 DB_XREF=BJ278388 CLONE=whr15p11 TID=Ta.10236.2 CNT=1 FEA=EST TIER=ConsEnd STK=0 UG=Ta.10236 UG_TITLE=Transcribed sequence with weak similarity to protein ref:NP_182039.1 (A.thaliana) putative VAMP-associated protein (Arabidopsis thaliana)
Ta.10236.2.S1_at	3.13575	4.09614e-09	8.78931	gb:BJ278388 DB_XREF=gi:20101411 DB_XREF=BJ278388 CLONE=whr15p11 TID=Ta.10236.2 CNT=1 FEA=EST TIER=ConsEnd STK=0 UG=Ta.10236 UG_TITLE=Transcribed sequence with weak similarity to protein ref:NP_182039.1 (A.thaliana) putative VAMP-associated protein (Arabidopsis thaliana)
Ta.10236.2.S1_x_at	2.86881	1.36796e-11	7.30463	gb:BJ278388 DB_XREF=gi:20101411 DB_XREF=BJ278388 CLONE=whr15p11 TID=Ta.10236.2 CNT=1 FEA=EST TIER=ConsEnd STK=0 UG=Ta.10236 UG_TITLE=Transcribed sequence with weak similarity to protein ref:NP_182039.1 (A.thaliana) putative VAMP-associated protein (Arabidopsis thaliana)
Ta.10238.1.A1_at	1.2833	0.00193201	2.43396	gb:CA595930 DB_XREF=gi:25147178 DB_XREF=wpa1c.pk011.f11 CLONE=wpa1c.pk011.f11 TID=Ta.10238.1 CNT=4 FEA=EST TIER=ConsEnd STK=0 UG=Ta.10238 UG_TITLE=Transcribed sequence with weak similarity to protein ref:NP_564377.1 (A.thaliana) expressed protein (Arabidopsis thaliana)
Ta.10243.1.S1_x_at	0.902532	0.00155034	1.86934	gb:CK198310 DB_XREF=gi:39560700 DB_XREF=FGAS006794 TID=Ta.10243.1 CNT=29 FEA=EST TIER=ConsEnd STK=0 UG=Ta.10243 UG_TITLE=Transcribed sequence with weak similarity to protein ref:NP_566215.1 (A.thaliana) expressed protein (Arabidopsis thaliana)
Ta.10259.1.S1_at	5.06219	1.1114e-06	33.4096	gb:BJ265952 DB_XREF=gi:20085671 DB_XREF=BJ265952 CLONE=whh24c16 TID=Ta.10259.1 CNT=164 FEA=mRNA TIER=Stack STK=17 UG=Ta.10259 UG_TITLE=Heat shock protein (hsp70A) mRNA, partial cds
Ta.10263.1.S1_a_at	2.45305	5.57048e-08	5.47571	gb:CA703693 DB_XREF=gi:25425486 DB_XREF=wdk1c.pk010.a19 CLONE=wdk1c.pk010.a19 TID=Ta.10263.1 CNT=8 FEA=EST TIER=ConsEnd STK=0 UG=Ta.10263 UG_TITLE=Transcribed sequence with moderate similarity to protein pir:T45811 (A.thaliana) T45811 Ca2+-transporting ATPase-like protein - Arabidopsis thaliana
Ta.10263.1.S1_at	2.6391	1.09091e-05	6.22943	gb:CA703693 DB_XREF=gi:25425486 DB_XREF=wdk1c.pk010.a19 CLONE=wdk1c.pk010.a19 TID=Ta.10263.1 CNT=8 FEA=EST TIER=ConsEnd STK=0 UG=Ta.10263 UG_TITLE=Transcribed sequence with moderate similarity to protein pir:T45811 (A.thaliana) T45811 Ca2+-transporting ATPase-like protein - Arabidopsis thaliana
Ta.10263.2.S1_at	2.30286	6.45257e-08	4.93434	gb:BJ243367 DB_XREF=gi:20056238 DB_XREF=BJ243367 CLONE=whf10n17 TID=Ta.10263.2 CNT=2 FEA=EST TIER=ConsEnd STK=0 UG=Ta.10263 UG_TITLE=Transcribed sequence with moderate similarity to protein pir:T45811 (A.thaliana) T45811 Ca2+-transporting ATPase-like protein - Arabidopsis thaliana
Ta.10263.3.S1_x_at	2.31002	4.9039e-07	4.9589	gb:CA709057 DB_XREF=gi:25430850 DB_XREF=wdk2c.pk011.b17 CLONE=wdk2c.pk011.b17 TID=Ta.10263.3 CNT=1 FEA=EST TIER=ConsEnd STK=0 UG=Ta.10263 UG_TITLE=Transcribed sequence with moderate similarity to protein pir:T45811 (A.thaliana) T45811 Ca2+-transporting ATPase-like protein - Arabidopsis thaliana
Ta.10289.1.A1_at	0.697345	0.00333256	1.62152	gb:BJ249987 DB_XREF=gi:20060214 DB_XREF=BJ249987 CLONE=whf14k10 TID=Ta.10289.1 CNT=6 FEA=EST TIER=ConsEnd STK=1 UG=Ta.10289 UG_TITLE=Transcribed sequence with weak similarity to protein ref:NP_189087.1 (A.thaliana) hypothetical protein (Arabidopsis thaliana)
Ta.10289.2.S1_at	0.585419	0.00560542	1.50048	gb:BJ244190 DB_XREF=gi:20056712 DB_XREF=BJ244190 CLONE=whf14k10 TID=Ta.10289.2 CNT=9 FEA=EST TIER=ConsEnd STK=0 UG=Ta.10289 UG_TITLE=Transcribed sequence with weak similarity to protein ref:NP_189087.1 (A.thaliana) hypothetical protein (Arabidopsis thaliana)
Ta.10295.1.S1_at	1.23476	2.2812e-06	2.35342	gb:CD454609 DB_XREF=gi:31369237 DB_XREF=WHE2329_H10_O19ZT CLONE=WHE2329_H10_O19 TID=Ta.10295.1 CNT=13 FEA=EST TIER=ConsEnd STK=0 UG=Ta.10295 UG_TITLE=Transcribed sequence with weak similarity to protein pir:T51419 (A.thaliana) T51419 CARBONIC ANHYDRASE 2 - Arabidopsis thaliana
Ta.10295.1.S1_x_at	1.62826	1.96259e-07	3.0914	gb:CD454609 DB_XREF=gi:31369237 DB_XREF=WHE2329_H10_O19ZT CLONE=WHE2329_H10_O19 TID=Ta.10295.1 CNT=13 FEA=EST TIER=ConsEnd STK=0 UG=Ta.10295 UG_TITLE=Transcribed sequence with weak similarity to protein pir:T51419 (A.thaliana) T51419 CARBONIC ANHYDRASE 2 - Arabidopsis thaliana
Ta.103.1.S1_at	4.23015	2.86358e-06	18.7673	gb:D16416.1 DB_XREF=gi:485815 TID=Ta.103.1 CNT=7 FEA=FLmRNA TIER=FL STK=1 UG=Ta.103 DEF=Triticum aestivum mRNA for zinc-finger protein WZF1, complete cds. PROD=zinc-finger protein WZF1 FL=gb:D16416.1
Ta.10304.1.S1_a_at	0.768606	0.0044423	1.70362	gb:BJ276213 DB_XREF=gi:20100056 DB_XREF=BJ276213 CLONE=whoh25c18 TID=Ta.10304.1 CNT=16 FEA=EST TIER=ConsEnd STK=1 UG=Ta.10304 UG_TITLE=Transcribed sequence with weak similarity to protein pir:T51854 (A.thaliana) T51854 RING-H2 finger protein RHF2a (imported) - Arabidopsis thaliana
Ta.10308.1.S1_at	1.66508	9.04861e-06	3.17132	gb:CD930887 DB_XREF=gi:32778651 DB_XREF=GR45.112M02R010612 CLONE=GR45112M02 TID=Ta.10308.1 CNT=16 FEA=EST TIER=ConsEnd STK=0 UG=Ta.10308 UG_TITLE=Transcribed sequence with weak similarity to protein ref:NP_563949.1 (A.thaliana) expressed protein (Arabidopsis thaliana)
Ta.10308.2.S1_at	1.12075	0.000901192	2.17461	gb:CA651331 DB_XREF=gi:25229856 DB_XREF=wre1n.pk175.a10 CLONE=wre1n.pk175.a10 TID=Ta.10308.2 CNT=4 FEA=EST TIER=ConsEnd STK=0 UG=Ta.10308 UG_TITLE=Transcribed sequence with weak similarity to protein ref:NP_563949.1 (A.thaliana) expressed protein (Arabidopsis thaliana)
Ta.10308.3.S1_a_at	1.76814	9.02259e-05	3.40614	gb:CA737264 DB_XREF=gi:25552862 DB_XREF=wpi2s.pk001.n14 CLONE=wpi2s.pk001.n14 NOTE=Non-UniGene sequence merged into UniGene cluster TID=Ta.10308.3 CNT=1 FEA=EST TIER=ConsEnd STK=0 UG=Ta.10308 UG_TITLE=Transcribed sequence with weak similarity to protein ref:NP_563949.1 (A.thaliana) expressed protein (Arabidopsis thaliana)
Ta.10308.3.S1_x_at	1.34208	6.39073e-05	2.53516	gb:CA737264 DB_XREF=gi:25552862 DB_XREF=wpi2s.pk001.n14 CLONE=wpi2s.pk001.n14 NOTE=Non-UniGene sequence merged into UniGene cluster TID=Ta.10308.3 CNT=1 FEA=EST TIER=ConsEnd STK=0 UG=Ta.10308 UG_TITLE=Transcribed sequence with weak similarity to protein ref:NP_563949.1 (A.thaliana) expressed protein (Arabidopsis thaliana)
Ta.10316.1.S1_at	1.09297	0.0037513	2.13312	gb:BQ236683 DB_XREF=gi:20432559 DB_XREF=TaE05028C06F CLONE=TaE05028C06F TID=Ta.10316.1 CNT=11 FEA=EST TIER=ConsEnd STK=0 UG=Ta.10316 UG_TITLE=Transcribed sequence with weak similarity to protein pir:T50505 (A.thaliana) T50505 hypothetical protein T22D6.140 - Arabidopsis thaliana
Ta.10318.1.S1_at	0.880402	4.43118e-05	1.84089	gb:CF133497 DB_XREF=gi:33217666 DB_XREF=WHE4358_F06_L12ZT CLONE=WHE4358_F06_L12 TID=Ta.10318.1 CNT=11 FEA=EST TIER=ConsEnd STK=0 UG=Ta.10318 UG_TITLE=Transcribed sequence with weak similarity to protein ref:NP_178256.1 (A.thaliana) putative protein transport protein SEC12p (Arabidopsis thaliana)
Ta.10321.1.S1_at	0.804445	0.00025206	1.74647	gb:CA685634 DB_XREF=gi:25274277 DB_XREF=wlm96.pk030.n19 CLONE=wlm96.pk030.n19 TID=Ta.10321.1 CNT=8 FEA=EST TIER=ConsEnd STK=0 UG=Ta.10321 UG_TITLE=Transcribed sequence with moderate similarity to protein ref:NP_200295.1 (A.thaliana) CAB54517.1) (Arabidopsis thaliana)
Ta.10349.1.S1_a_at	2.02756	1.26265e-07	4.07714	gb:BJ244903 DB_XREF=gi:20057155 DB_XREF=BJ244903 CLONE=whf17b06 TID=Ta.10349.1 CNT=23 FEA=EST TIER=ConsEnd STK=0 UG=Ta.10349 UG_TITLE=Transcribed sequence with weak similarity to protein ref:NP_564927.1 (A.thaliana) expressed protein (Arabidopsis thaliana)
Ta.10349.1.S1_x_at	1.93264	1.32056e-07	3.81753	gb:BJ244903 DB_XREF=gi:20057155 DB_XREF=BJ244903 CLONE=whf17b06 TID=Ta.10349.1 CNT=23 FEA=EST TIER=ConsEnd STK=0 UG=Ta.10349 UG_TITLE=Transcribed sequence with weak similarity to protein ref:NP_564927.1 (A.thaliana) expressed protein (Arabidopsis thaliana)
Ta.10349.2.S1_at	1.7454	6.20443e-06	3.35288	gb:CA645145 DB_XREF=gi:25223441 DB_XREF=wre1n.pk0087.f7 CLONE=wre1n.pk0087.f7 TID=Ta.10349.2 CNT=16 FEA=EST TIER=ConsEnd STK=0 UG=Ta.10349 UG_TITLE=Transcribed sequence with weak similarity to protein ref:NP_564927.1 (A.thaliana) expressed protein (Arabidopsis thaliana)
Ta.10349.3.S1_x_at	1.91314	2.95448e-07	3.76627	gb:CD881921 DB_XREF=gi:32642248 DB_XREF=F1.104L24F010330 CLONE=F1104L24 TID=Ta.10349.3 CNT=5 FEA=EST TIER=ConsEnd STK=0 UG=Ta.10349 UG_TITLE=Transcribed sequence with weak similarity to protein ref:NP_564927.1 (A.thaliana) expressed protein (Arabidopsis thaliana)
Ta.1040.1.S1_at	1.89083	1.84562e-10	3.7085	gb:CK195697 DB_XREF=gi:39558087 DB_XREF=FGAS004140 TID=Ta.1040.1 CNT=34 FEA=mRNA TIER=ConsEnd STK=0 UG=Ta.1040 UG_TITLE=Clone wpa1c.pk009.o19:fis, full insert mRNA sequence
Ta.10418.1.S1_at	2.36359	8.14805e-11	5.1465	gb:BQ166730 DB_XREF=gi:20310417 DB_XREF=WHE0924_E09_J18ZT CLONE=WHE0924_E09_J18 TID=Ta.10418.1 CNT=17 FEA=EST TIER=ConsEnd STK=0 UG=Ta.10418 UG_TITLE=Transcribed sequence with weak similarity to protein sp:P13114 (A.thaliana) CHSY_ARATH Chalcone synthase
Ta.10431.1.S1_at	0.635171	0.00182549	1.55312	gb:CD454717 DB_XREF=gi:31369345 DB_XREF=WHE2337_H06_O11ZT CLONE=WHE2337_H06_O11 TID=Ta.10431.1 CNT=42 FEA=EST TIER=ConsEnd STK=0 UG=Ta.10431 UG_TITLE=Transcribed sequence with weak similarity to protein ref:NP_568953.1 (A.thaliana) expressed protein (Arabidopsis thaliana)
Ta.10441.1.S1_at	0.83515	0.00632723	1.78404	gb:BJ246036 DB_XREF=gi:20057846 DB_XREF=BJ246036 CLONE=whf21c24 TID=Ta.10441.1 CNT=2 FEA=EST TIER=ConsEnd STK=0 UG=Ta.10441 UG_TITLE=Transcribed sequence with weak similarity to protein pir:T04689 (A.thaliana) T04689 hypothetical protein F4B14.60 - Arabidopsis thaliana
Ta.10451.2.A1_x_at	4.41503	3.07383e-05	21.3332	gb:BJ272822 DB_XREF=gi:20097774 DB_XREF=BJ272822 CLONE=whoh13m12 TID=Ta.10451.2 CNT=3 FEA=EST TIER=ConsEnd STK=0 UG=Ta.10451 UG_TITLE=Transcribed sequence with weak similarity to protein ref:NP_567101.1 (A.thaliana) putative protein (Arabidopsis thaliana)
Ta.10454.1.S1_x_at	0.549397	0.0095507	1.46347	gb:CD871103 DB_XREF=gi:32554919 DB_XREF=AZO2.117G15F010207 CLONE=AZO2117G15 NOTE=Non-UniGene sequence merged into UniGene cluster TID=Ta.10454.1 CNT=7 FEA=EST TIER=ConsEnd STK=0 UG=Ta.10454 UG_TITLE=Transcribed sequence with weak similarity to protein ref:NP_179191.1 (A.thaliana) unknown protein (Arabidopsis thaliana)
Ta.10454.2.S1_at	0.726573	0.00623	1.6547	gb:BQ801682 DB_XREF=gi:22016651 DB_XREF=WHE2817_C12_E23ZS CLONE=WHE2817_C12_E23 NOTE=Non-UniGene sequence merged into UniGene cluster TID=Ta.10454.2 CNT=1 FEA=EST TIER=ConsEnd STK=0 UG=Ta.10454 UG_TITLE=Transcribed sequence with weak similarity to protein ref:NP_179191.1 (A.thaliana) unknown protein (Arabidopsis thaliana)
Ta.1046.1.S1_at	0.595655	0.00136899	1.51116	gb:CK216320 DB_XREF=gi:39622424 DB_XREF=FGAS028307 TID=Ta.1046.1 CNT=42 FEA=EST TIER=ConsEnd STK=1 UG=Ta.1046 UG_TITLE=Transcribed sequence with weak similarity to protein ref:NP_176927.1 (A.thaliana) F12A21.27 (Arabidopsis thaliana)
Ta.10471.1.S1_x_at	1.96719	1.2224e-06	3.91006	gb:BJ297605 DB_XREF=gi:20110893 DB_XREF=BJ297605 CLONE=whsl21b18 TID=Ta.10471.1 CNT=40 FEA=EST TIER=Stack STK=12 UG=Ta.10471 UG_TITLE=Transcribed sequence with weak similarity to protein sp:Q9LVI8 (A.thaliana) GLN1_ARATH Glutamine synthetase, cytosolic isozyme
Ta.10473.1.S1_at	1.85007	6.36055e-09	3.60518	gb:CA498403 DB_XREF=gi:24989363 DB_XREF=WHE3242_H12_O24ZT CLONE=WHE3242_H12_O24 TID=Ta.10473.1 CNT=20 FEA=EST TIER=ConsEnd STK=0 UG=Ta.10473 UG_TITLE=Transcribed sequence with moderate similarity to protein ref:NP_188329.1 (A.thaliana) unknown protein (Arabidopsis thaliana)
Ta.10473.3.S1_a_at	2.06787	3.18634e-06	4.19268	gb:CA621550 DB_XREF=gi:25199846 DB_XREF=wl1n.pk0074.b8 CLONE=wl1n.pk0074.b8 TID=Ta.10473.3 CNT=1 FEA=EST TIER=ConsEnd STK=0 UG=Ta.10473 UG_TITLE=Transcribed sequence with moderate similarity to protein ref:NP_188329.1 (A.thaliana) unknown protein (Arabidopsis thaliana)
Ta.10480.1.S1_a_at	5.29478	8.86785e-06	39.2543	gb:AF495872.1 DB_XREF=gi:20271130 TID=Ta.10480.1 CNT=14 FEA=FLmRNA TIER=FL STK=1 UG=Ta.10480 DEF=Triticum aestivum S-like RNase mRNA, complete cds. PROD=S-like RNase FL=gb:AF495872.1
Ta.10488.1.A1_at	1.79204	4.02961e-05	3.46303	gb:BJ318732 DB_XREF=gi:20123025 DB_XREF=BJ318732 CLONE=whyf3b15 TID=Ta.10488.1 CNT=4 FEA=EST TIER=ConsEnd STK=1 UG=Ta.10488 UG_TITLE=Transcribed sequences
Ta.10488.2.S1_at	0.30903	0.00597619	1.23887	gb:BJ267275 DB_XREF=gi:20087661 DB_XREF=BJ267275 CLONE=whoh10l08 TID=Ta.10488.2 CNT=1 FEA=EST TIER=ConsEnd STK=0 UG=Ta.10488 UG_TITLE=Transcribed sequences
Ta.10492.1.S1_at	0.468333	0.002138	1.38351	gb:CK163415 DB_XREF=gi:38993621 DB_XREF=FGAS016042 TID=Ta.10492.1 CNT=137 FEA=EST TIER=Stack STK=31 UG=Ta.10492 UG_TITLE=Transcribed sequence with moderate similarity to protein ref:NP_175831.1 (A.thaliana) protein translation factor Sui1 homolog, putative (Arabidopsis thaliana)
Ta.105.1.S1_at	2.95596	0.00156223	7.7595	gb:L11881.1 DB_XREF=gi:170790 GEN=wali3 TID=Ta.105.1 CNT=17 FEA=FLmRNA TIER=FL+Stack STK=8 UG=Ta.105 UG_TITLE=Protein of unknown function (wali3) mRNA, complete cds DEF=Triticum aestivum protein of unknown function (wali3) mRNA, complete cds. FL=gb:L11881.1
Ta.1050.1.S1_at	1.71668	6.84034e-06	3.28678	gb:BJ297406 DB_XREF=gi:20110811 DB_XREF=BJ297406 CLONE=whsl20e14 TID=Ta.1050.1 CNT=65 FEA=EST TIER=Stack STK=7 UG=Ta.1050 UG_TITLE=Transcribed sequence with moderate similarity to protein ref:NP_180851.1 (A.thaliana) putative protein disulfide isomerase (Arabidopsis thaliana)
Ta.10500.1.S1_at	2.18156	2.21688e-05	4.53643	gb:BJ297310 DB_XREF=gi:20110762 DB_XREF=BJ297310 CLONE=whsl19p02 TID=Ta.10500.1 CNT=11 FEA=EST TIER=ConsEnd STK=1 UG=Ta.10500 UG_TITLE=Transcribed sequence with weak similarity to protein ref:NP_198370.1 (A.thaliana) putative protein (Arabidopsis thaliana)
Ta.10515.1.S1_at	3.47218	1.35046e-11	11.0976	gb:CA686730 DB_XREF=gi:25276520 DB_XREF=wlm96.pk034.k6 CLONE=wlm96.pk034.k6 TID=Ta.10515.1 CNT=17 FEA=EST TIER=ConsEnd STK=0 UG=Ta.10515 UG_TITLE=Transcribed sequence with moderate similarity to protein pir:T45921 (A.thaliana) T45921 serinethreonine-specific kinase like protein - Arabidopsis thaliana
Ta.10516.1.A1_at	2.98077	0.000401233	7.89406	gb:BQ168527 DB_XREF=gi:20313965 DB_XREF=WHE2118_H10_O20ZT CLONE=WHE2118_H10_O20 TID=Ta.10516.1 CNT=3 FEA=EST TIER=ConsEnd STK=0 UG=Ta.10516 UG_TITLE=Transcribed sequence with weak similarity to protein ref:NP_179707.1 (A.thaliana) putative disease resistance response protein (Arabidopsis thaliana)
Ta.1053.1.S1_at	0.414547	0.00790509	1.33288	gb:BJ251547 DB_XREF=gi:23087473 DB_XREF=BJ251547 CLONE=whf1j11 TID=Ta.1053.1 CNT=210 FEA=EST TIER=Stack STK=31 UG=Ta.1053 UG_TITLE=Transcribed sequence with moderate similarity to protein ref:NP_176768.1 (A.thaliana) isocitrate dehydrogenase, putative (Arabidopsis thaliana)
Ta.1053.1.S1_x_at	0.380976	0.00373926	1.30222	gb:BJ251547 DB_XREF=gi:23087473 DB_XREF=BJ251547 CLONE=whf1j11 TID=Ta.1053.1 CNT=210 FEA=EST TIER=Stack STK=31 UG=Ta.1053 UG_TITLE=Transcribed sequence with moderate similarity to protein ref:NP_176768.1 (A.thaliana) isocitrate dehydrogenase, putative (Arabidopsis thaliana)
Ta.10532.1.A1_s_at	3.3694	0.00020782	10.3345	gb:BJ321509 DB_XREF=gi:20124692 DB_XREF=BJ321509 CLONE=whyf21d13 TID=Ta.10532.1 CNT=3 FEA=EST TIER=ConsEnd STK=1 UG=Ta.10532 UG_TITLE=Transcribed sequences
Ta.10542.1.S1_a_at	1.20471	0.000302076	2.30491	gb:CD888399 DB_XREF=gi:32655690 DB_XREF=G118.107O03R010924 CLONE=G118107O03 TID=Ta.10542.1 CNT=7 FEA=EST TIER=ConsEnd STK=0 UG=Ta.10542 UG_TITLE=Transcribed sequence with moderate similarity to protein ref:NP_188147.1 (A.thaliana) putative 3-hydroxybutyryl-CoA dehydrogenase (Arabidopsis thaliana)
Ta.10555.1.A1_at	4.10924	1.55068e-07	17.2586	gb:BQ165982 DB_XREF=gi:20308930 DB_XREF=WHE0801_F11_K21ZT CLONE=WHE0801_F11_K21 TID=Ta.10555.1 CNT=4 FEA=EST TIER=ConsEnd STK=0 UG=Ta.10555 UG_TITLE=Transcribed sequence with weak similarity to protein pir:T04831 (A.thaliana) T04831 probable serinethreonine-specific protein kinase
Ta.10575.1.A1_at	0.866689	0.000685959	1.82347	gb:BQ166028 DB_XREF=gi:20309020 DB_XREF=WHE0804_D06_H12ZT CLONE=WHE0804_D06_H12 TID=Ta.10575.1 CNT=9 FEA=EST TIER=ConsEnd STK=0 UG=Ta.10575 UG_TITLE=Transcribed sequence with weak similarity to protein ref:NP_197365.1 (A.thaliana) triacylglycerol lipase-like protein (Arabidopsis thaliana)
Ta.1058.1.S1_x_at	0.996247	5.70151e-07	1.9948	gb:CK168726 DB_XREF=gi:39004169 DB_XREF=FGAS043315 TID=Ta.1058.1 CNT=461 FEA=FLmRNA TIER=Stack STK=8 UG=Ta.1058 UG_TITLE=S-adenosylmethionine decarboxylase precursor, mRNA, complete cds FL=gb:AF117660.1
Ta.1058.2.S1_at	0.6377	2.19392e-09	1.55585	gb:BJ254771 DB_XREF=gi:23088774 DB_XREF=BJ254771 CLONE=whf6p14 TID=Ta.1058.2 CNT=37 FEA=EST TIER=Stack STK=11 UG=Ta.1058 UG_TITLE=S-adenosylmethionine decarboxylase precursor, mRNA, complete cds
Ta.1058.2.S1_x_at	0.733875	1.14072e-09	1.6631	gb:BJ254771 DB_XREF=gi:23088774 DB_XREF=BJ254771 CLONE=whf6p14 TID=Ta.1058.2 CNT=37 FEA=EST TIER=Stack STK=11 UG=Ta.1058 UG_TITLE=S-adenosylmethionine decarboxylase precursor, mRNA, complete cds
Ta.1058.3.S1_x_at	0.960055	1.40466e-06	1.94538	gb:CN013117 DB_XREF=gi:45803149 DB_XREF=WHE3956_H12_O24ZS CLONE=WHE3956_H12_O24 TID=Ta.1058.3 CNT=574 FEA=EST TIER=Stack STK=11 UG=Ta.1058 UG_TITLE=S-adenosylmethionine decarboxylase precursor, mRNA, complete cds
Ta.10627.1.A1_at	1.19322	0.00130194	2.28663	gb:BQ166141 DB_XREF=gi:20309246 DB_XREF=WHE0817-0821_E07_E07ZT CLONE=WHE0817-0821_E07_E07 TID=Ta.10627.1 CNT=1 FEA=EST TIER=ConsEnd STK=0 UG=Ta.10627 UG_TITLE=Transcribed sequence
Ta.10635.1.A1_at	0.374486	0.00901132	1.29638	gb:BQ166156 DB_XREF=gi:20309275 DB_XREF=WHE0817-0821_M07_M07ZT CLONE=WHE0817-0821_M07_M07 TID=Ta.10635.1 CNT=1 FEA=EST TIER=ConsEnd STK=0 UG=Ta.10635 UG_TITLE=Transcribed sequence with weak similarity to protein ref:NP_194037.1 (A.thaliana) putative protein (Arabidopsis thaliana)
Ta.10679.1.A1_a_at	1.1651	0.00119083	2.24249	gb:BQ166257 DB_XREF=gi:20309476 DB_XREF=WHE0833_F03_K05ZT CLONE=WHE0833_F03_K05 TID=Ta.10679.1 CNT=5 FEA=EST TIER=ConsEnd STK=0 UG=Ta.10679 UG_TITLE=Transcribed sequence with weak similarity to protein ref:NP_565476.1 (A.thaliana) expressed protein (Arabidopsis thaliana)
Ta.10679.1.A1_x_at	1.78745	4.2786e-05	3.45203	gb:BQ166257 DB_XREF=gi:20309476 DB_XREF=WHE0833_F03_K05ZT CLONE=WHE0833_F03_K05 TID=Ta.10679.1 CNT=5 FEA=EST TIER=ConsEnd STK=0 UG=Ta.10679 UG_TITLE=Transcribed sequence with weak similarity to protein ref:NP_565476.1 (A.thaliana) expressed protein (Arabidopsis thaliana)
Ta.10680.1.S1_at	3.03871	1.37634e-06	8.21754	gb:BJ242691 DB_XREF=gi:23083913 DB_XREF=BJ242691 CLONE=whe24j16 TID=Ta.10680.1 CNT=53 FEA=EST TIER=Stack STK=11 UG=Ta.10680 UG_TITLE=Transcribed sequence with weak similarity to protein pir:T49949 (A.thaliana) T49949 probable aldose 1-epimerase-like protein - Arabidopsis thaliana
Ta.10682.1.A1_at	1.39325	0.00150311	2.62669	gb:BQ166263 DB_XREF=gi:20309488 DB_XREF=WHE0834_C05_E10ZT CLONE=WHE0834_C05_E10 TID=Ta.10682.1 CNT=1 FEA=EST TIER=ConsEnd STK=0 UG=Ta.10682 UG_TITLE=Transcribed sequence with weak similarity to protein ref:NP_173506.1 (A.thaliana) predicted protein (Arabidopsis thaliana)
Ta.10706.1.S1_at	0.889567	0.00352729	1.85262	gb:CK153112 DB_XREF=gi:38972844 DB_XREF=FGAS031671 TID=Ta.10706.1 CNT=10 FEA=EST TIER=ConsEnd STK=0 UG=Ta.10706 UG_TITLE=Transcribed sequence with moderate similarity to protein ref:NP_568530.1 (A.thaliana) expressed protein (Arabidopsis thaliana)
Ta.10709.1.A1_at	1.45445	0.000669186	2.74051	gb:AW448456 DB_XREF=gi:12018991 DB_XREF=BRY_783 CLONE=P6-2B TID=Ta.10709.1 CNT=2 FEA=EST TIER=ConsEnd STK=0 UG=Ta.10709 UG_TITLE=Transcribed sequence with weak similarity to protein ref:NP_193778.1 (A.thaliana) receptor protein kinase - like protein (Arabidopsis thaliana)
Ta.1071.1.S1_at	2.33261	4.09614e-09	5.03715	gb:AF542185.1 DB_XREF=gi:32401361 TID=Ta.1071.1 CNT=66 FEA=FLmRNA TIER=FL+Stack STK=6 UG=Ta.1071 DEF=Triticum aestivum glutaredoxin mRNA, complete cds. PROD=glutaredoxin FL=gb:AF542185.1
Ta.1071.1.S1_x_at	2.36766	4.66605e-09	5.16102	gb:AF542185.1 DB_XREF=gi:32401361 TID=Ta.1071.1 CNT=66 FEA=FLmRNA TIER=FL+Stack STK=6 UG=Ta.1071 DEF=Triticum aestivum glutaredoxin mRNA, complete cds. PROD=glutaredoxin FL=gb:AF542185.1
Ta.10721.1.A1_at	1.91959	0.000765133	3.78316	gb:CK200797 DB_XREF=gi:39563187 DB_XREF=FGAS009314 TID=Ta.10721.1 CNT=4 FEA=EST TIER=ConsEnd STK=0 UG=Ta.10721 UG_TITLE=Transcribed sequence with weak similarity to protein ref:NP_197178.1 (A.thaliana) Inositol 1,3,4-Trisphosphate 56 kinase (Arabidopsis thaliana)
Ta.10739.1.A1_at	0.616057	0.00521316	1.53268	gb:BQ166440 DB_XREF=gi:20309840 DB_XREF=WHE0857_B06_D11ZT CLONE=WHE0857_B06_D11 TID=Ta.10739.1 CNT=4 FEA=EST TIER=ConsEnd STK=0 UG=Ta.10739 UG_TITLE=Transcribed sequence with weak similarity to protein pir:T47959 (A.thaliana) T47959 hypothetical protein F15G16.60 - Arabidopsis thaliana
Ta.10740.1.S1_a_at	1.31242	0.00047345	2.48358	gb:CK195106 DB_XREF=gi:39557496 DB_XREF=FGAS003544 TID=Ta.10740.1 CNT=14 FEA=EST TIER=ConsEnd STK=0 UG=Ta.10740 UG_TITLE=Transcribed sequence with weak similarity to protein ref:NP_175266.1 (A.thaliana) hypothetical protein (Arabidopsis thaliana)
Ta.10740.1.S1_x_at	1.16789	0.000153522	2.24682	gb:CK195106 DB_XREF=gi:39557496 DB_XREF=FGAS003544 TID=Ta.10740.1 CNT=14 FEA=EST TIER=ConsEnd STK=0 UG=Ta.10740 UG_TITLE=Transcribed sequence with weak similarity to protein ref:NP_175266.1 (A.thaliana) hypothetical protein (Arabidopsis thaliana)
Ta.10740.2.S1_x_at	1.26734	7.00902e-06	2.40718	gb:CA603433 DB_XREF=gi:25158595 DB_XREF=wr1.pk0025.g7 CLONE=wr1.pk0025.g7 TID=Ta.10740.2 CNT=1 FEA=EST TIER=ConsEnd STK=0 UG=Ta.10740 UG_TITLE=Transcribed sequence with weak similarity to protein ref:NP_175266.1 (A.thaliana) hypothetical protein (Arabidopsis thaliana)
Ta.10764.2.S1_a_at	0.685163	0.00392385	1.60788	gb:BJ231345 DB_XREF=gi:23078840 DB_XREF=BJ231345 CLONE=whdl26h13 TID=Ta.10764.2 CNT=76 FEA=EST TIER=Stack STK=14 UG=Ta.10764 UG_TITLE=Transcribed sequence with moderate similarity to protein ref:NP_567871.1 (A.thaliana) predicted protein (Arabidopsis thaliana)
Ta.10774.2.A1_s_at	0.792808	0.00164747	1.73244	gb:BJ317928 DB_XREF=gi:20122558 DB_XREF=BJ317928 CLONE=whyf6b23 NOTE=Non-UniGene sequence merged into UniGene cluster TID=Ta.10774.2 CNT=1 FEA=EST TIER=ConsEnd STK=1 UG=Ta.10774 UG_TITLE=Transcribed sequence
Ta.10828.1.S1_at	0.795635	0.00318014	1.73584	gb:BQ166649 DB_XREF=gi:20310257 DB_XREF=WHE0908_H07_P14ZT CLONE=WHE0908_H07_P14 TID=Ta.10828.1 CNT=2 FEA=EST TIER=ConsEnd STK=0 UG=Ta.10828 UG_TITLE=Transcribed sequence with weak similarity to protein ref:NP_200807.1 (A.thaliana) putative protein (Arabidopsis thaliana)
Ta.10853.1.S1_at	2.77995	0.00369186	6.86828	gb:CD868238 DB_XREF=gi:32552054 DB_XREF=AZO2.108F18F001114 CLONE=AZO2108F18 TID=Ta.10853.1 CNT=19 FEA=EST TIER=ConsEnd STK=0 UG=Ta.10853 UG_TITLE=Transcribed sequence with moderate similarity to protein sp:P06525 (A.thaliana) ADH1_ARATH Alcohol dehydrogenase
Ta.10890.1.S1_at	1.60669	2.57981e-09	3.04553	gb:CK211671 DB_XREF=gi:39617775 DB_XREF=FGAS023523 TID=Ta.10890.1 CNT=16 FEA=EST TIER=ConsEnd STK=0 UG=Ta.10890 UG_TITLE=Transcribed sequence with weak similarity to protein ref:NP_563688.1 (A.thaliana) expressed protein (Arabidopsis thaliana)
Ta.10890.3.S1_a_at	1.63741	1.23236e-05	3.11108	gb:CA638734 DB_XREF=gi:25217030 DB_XREF=wre1n.pk0010.g10 CLONE=wre1n.pk0010.g10 TID=Ta.10890.3 CNT=1 FEA=EST TIER=ConsEnd STK=0 UG=Ta.10890 UG_TITLE=Transcribed sequence with weak similarity to protein ref:NP_563688.1 (A.thaliana) expressed protein (Arabidopsis thaliana)
Ta.10896.1.S1_a_at	1.18745	0.000207807	2.27749	gb:BQ166780 DB_XREF=gi:20310514 DB_XREF=WHE0929_C02_E03ZT CLONE=WHE0929_C02_E03 TID=Ta.10896.1 CNT=5 FEA=EST TIER=ConsEnd STK=0 UG=Ta.10896 UG_TITLE=Transcribed sequences
Ta.10896.1.S1_x_at	1.12016	7.44966e-05	2.17371	gb:BQ166780 DB_XREF=gi:20310514 DB_XREF=WHE0929_C02_E03ZT CLONE=WHE0929_C02_E03 TID=Ta.10896.1 CNT=5 FEA=EST TIER=ConsEnd STK=0 UG=Ta.10896 UG_TITLE=Transcribed sequences
Ta.1096.2.S1_x_at	0.533035	1.72782e-05	1.44697	gb:CA601240 DB_XREF=gi:25156402 DB_XREF=wl1.pk0008.d1 CLONE=wl1.pk0008.d1 TID=Ta.1096.2 CNT=4 FEA=EST TIER=ConsEnd STK=0 UG=Ta.1096 UG_TITLE=Transcribed sequence with moderate similarity to protein ref:NP_564277.1 (A.thaliana) unknown protein (Arabidopsis thaliana)
Ta.10997.1.S1_at	0.41772	0.00447609	1.33581	gb:BJ230308 DB_XREF=gi:23078310 DB_XREF=BJ230308 CLONE=whdl22d11 TID=Ta.10997.1 CNT=48 FEA=EST TIER=Stack STK=12 UG=Ta.10997 UG_TITLE=Transcribed sequence with moderate similarity to protein pir:T45977 (A.thaliana) T45977 hypothetical protein F9D24.80 - Arabidopsis thaliana
Ta.11002.1.S1_at	3.03589	1.58159e-06	8.20149	gb:BE422946 DB_XREF=gi:9420789 DB_XREF=WHE0016_A11_A11ZS CLONE=WHE0016_A11_A11 TID=Ta.11002.1 CNT=6 FEA=EST TIER=ConsEnd STK=0 UG=Ta.11002 UG_TITLE=Transcribed sequence with weak similarity to protein ref:NP_568672.1 (A.thaliana) expressed protein (Arabidopsis thaliana)
Ta.11016.1.S1_at	5.55778	5.32129e-09	47.1042	gb:BQ168385 DB_XREF=gi:20313689 DB_XREF=WHE2102_C05_E10ZT CLONE=WHE2102_C05_E10 TID=Ta.11016.1 CNT=8 FEA=EST TIER=ConsEnd STK=0 UG=Ta.11016 UG_TITLE=Transcribed sequence with weak similarity to protein ref:NP_189542.1 (A.thaliana) unknown protein (Arabidopsis thaliana)
Ta.11022.1.S1_a_at	4.98535	3.36595e-07	31.6768	gb:CD875175 DB_XREF=gi:32558991 DB_XREF=AZO3.104H15R011123 CLONE=AZO3104H15 TID=Ta.11022.1 CNT=18 FEA=EST TIER=ConsEnd STK=0 UG=Ta.11022 UG_TITLE=Transcribed sequence with weak similarity to protein ref:NP_195242.1 (A.thaliana) O-methyltransferase - like protein (Arabidopsis thaliana)
Ta.11022.1.S1_x_at	4.98186	3.79422e-08	31.6001	gb:CD875175 DB_XREF=gi:32558991 DB_XREF=AZO3.104H15R011123 CLONE=AZO3104H15 TID=Ta.11022.1 CNT=18 FEA=EST TIER=ConsEnd STK=0 UG=Ta.11022 UG_TITLE=Transcribed sequence with weak similarity to protein ref:NP_195242.1 (A.thaliana) O-methyltransferase - like protein (Arabidopsis thaliana)
Ta.11022.2.S1_at	3.16995	1.57363e-08	9.00017	gb:CA667822 DB_XREF=gi:25246479 DB_XREF=wlsu1.pk015.a9 CLONE=wlsu1.pk015.a9 TID=Ta.11022.2 CNT=5 FEA=EST TIER=ConsEnd STK=0 UG=Ta.11022 UG_TITLE=Transcribed sequence with weak similarity to protein ref:NP_195242.1 (A.thaliana) O-methyltransferase - like protein (Arabidopsis thaliana)
Ta.11022.2.S1_x_at	3.30593	8.66489e-09	9.88969	gb:CA667822 DB_XREF=gi:25246479 DB_XREF=wlsu1.pk015.a9 CLONE=wlsu1.pk015.a9 TID=Ta.11022.2 CNT=5 FEA=EST TIER=ConsEnd STK=0 UG=Ta.11022 UG_TITLE=Transcribed sequence with weak similarity to protein ref:NP_195242.1 (A.thaliana) O-methyltransferase - like protein (Arabidopsis thaliana)
Ta.11023.1.S1_at	1.05578	0.00384376	2.07884	gb:CA606182 DB_XREF=gi:25161344 DB_XREF=wr1.pk0062.f2 CLONE=wr1.pk0062.f2 TID=Ta.11023.1 CNT=27 FEA=EST TIER=ConsEnd STK=0 UG=Ta.11023 UG_TITLE=Transcribed sequence with weak similarity to protein ref:NP_179233.1 (A.thaliana) putative homeodomain transcription factor (Arabidopsis thaliana)
Ta.11031.1.A1_at	1.32499	0.00357281	2.5053	gb:BQ168410 DB_XREF=gi:20313737 DB_XREF=WHE2105_C09_E17ZT CLONE=WHE2105_C09_E17 TID=Ta.11031.1 CNT=3 FEA=EST TIER=ConsEnd STK=0 UG=Ta.11031 UG_TITLE=Transcribed sequence
Ta.11050.1.S1_at	1.4103	3.92524e-05	2.65793	gb:BQ168445 DB_XREF=gi:20313807 DB_XREF=WHE2108_B03_D06ZT CLONE=WHE2108_B03_D06 TID=Ta.11050.1 CNT=1 FEA=EST TIER=ConsEnd STK=0 UG=Ta.11050 UG_TITLE=Transcribed sequence
Ta.11076.1.A1_x_at	2.83388	2.63662e-05	7.12987	gb:BQ578840 DB_XREF=gi:21482157 DB_XREF=WHE0407_D03_H05ZS CLONE=WHE0407_D03_H05 TID=Ta.11076.1 CNT=2 FEA=EST TIER=ConsEnd STK=0 UG=Ta.11076 UG_TITLE=Transcribed sequences
Ta.11076.2.A1_a_at	2.59653	7.66323e-07	6.0483	gb:CA637965 DB_XREF=gi:25216261 DB_XREF=wre1n.pk0005.f2 CLONE=wre1n.pk0005.f2 TID=Ta.11076.2 CNT=1 FEA=EST TIER=ConsEnd STK=0 UG=Ta.11076 UG_TITLE=Transcribed sequences
Ta.11082.1.S1_x_at	3.30183	0.000122519	9.86168	gb:BQ168509 DB_XREF=gi:20313929 DB_XREF=WHE2118_A04_A08ZT CLONE=WHE2118_A04_A08 TID=Ta.11082.1 CNT=3 FEA=EST TIER=ConsEnd STK=0 UG=Ta.11082 UG_TITLE=Transcribed sequences
Ta.11087.1.S1_at	4.80928	2.04908e-09	28.0374	gb:CK215539 DB_XREF=gi:39621643 DB_XREF=FGAS027503 TID=Ta.11087.1 CNT=5 FEA=EST TIER=ConsEnd STK=0 UG=Ta.11087 UG_TITLE=Transcribed sequences
Ta.11087.2.S1_at	0.618181	0.000240188	1.53494	gb:CA683929 DB_XREF=gi:25270403 DB_XREF=wlm96.pk0013.h3 CLONE=wlm96.pk0013.h3 NOTE=Non-UniGene sequence merged into UniGene cluster TID=Ta.11087.2 CNT=4 FEA=EST TIER=ConsEnd STK=0 UG=Ta.11087 UG_TITLE=Transcribed sequences
Ta.11087.2.S1_x_at	1.65896	0.00050616	3.15789	gb:CA683929 DB_XREF=gi:25270403 DB_XREF=wlm96.pk0013.h3 CLONE=wlm96.pk0013.h3 NOTE=Non-UniGene sequence merged into UniGene cluster TID=Ta.11087.2 CNT=4 FEA=EST TIER=ConsEnd STK=0 UG=Ta.11087 UG_TITLE=Transcribed sequences
Ta.11089.1.A1_at	2.38909	5.82712e-05	5.23828	gb:CA670916 DB_XREF=gi:25249630 DB_XREF=wlsu2.pk0001.d4 CLONE=wlsu2.pk0001.d4 TID=Ta.11089.1 CNT=2 FEA=EST TIER=ConsEnd STK=0 UG=Ta.11089 UG_TITLE=Transcribed sequences
Ta.11091.1.S1_at	3.4556	7.45972e-12	10.9708	gb:BQ168535 DB_XREF=gi:20313981 DB_XREF=WHE2119_E03_J05ZT CLONE=WHE2119_E03_J05 TID=Ta.11091.1 CNT=2 FEA=EST TIER=ConsEnd STK=0 UG=Ta.11091 UG_TITLE=Transcribed sequences
Ta.11091.1.S1_x_at	2.71025	1.51972e-07	6.54435	gb:BQ168535 DB_XREF=gi:20313981 DB_XREF=WHE2119_E03_J05ZT CLONE=WHE2119_E03_J05 TID=Ta.11091.1 CNT=2 FEA=EST TIER=ConsEnd STK=0 UG=Ta.11091 UG_TITLE=Transcribed sequences
Ta.11100.1.S1_at	1.95668	1.16059e-09	3.88168	gb:BJ272744 DB_XREF=gi:23141578 DB_XREF=BJ272744 CLONE=whoh13g12 TID=Ta.11100.1 CNT=45 FEA=EST TIER=Stack STK=6 UG=Ta.11100 UG_TITLE=Transcribed sequence with weak similarity to protein ref:NP_181674.1 (A.thaliana) ERD15 protein (Arabidopsis thaliana)
Ta.11101.1.S1_at	0.461326	0.000471253	1.37681	gb:CD900076 DB_XREF=gi:32674404 DB_XREF=G174.114G22F010824 CLONE=G174114G22 TID=Ta.11101.1 CNT=12 FEA=EST TIER=ConsEnd STK=0 UG=Ta.11101 UG_TITLE=Transcribed sequence with weak similarity to protein ref:NP_564310.1 (A.thaliana) expressed protein (Arabidopsis thaliana)
Ta.11101.3.S1_a_at	0.426972	0.00609875	1.34441	gb:CA611610 DB_XREF=gi:25189907 DB_XREF=wr1.pk0128.e6 CLONE=wr1.pk0128.e6 NOTE=Non-UniGene sequence merged into UniGene cluster TID=Ta.11101.3 CNT=1 FEA=EST TIER=ConsEnd STK=0 UG=Ta.11101 UG_TITLE=Transcribed sequence with weak similarity to protein ref:NP_564310.1 (A.thaliana) expressed protein (Arabidopsis thaliana)
Ta.11105.1.S1_at	0.897993	0.00141108	1.86347	gb:BQ807137 DB_XREF=gi:22031346 DB_XREF=WHE3587_C01_E01ZS CLONE=WHE3587_C01_E01 TID=Ta.11105.1 CNT=8 FEA=EST TIER=ConsEnd STK=0 UG=Ta.11105 UG_TITLE=Transcribed sequence with moderate similarity to protein ref:NP_198242.1 (A.thaliana) protein phosphatase 2A regulatory subunit B-like protein (Arabidopsis thaliana)
Ta.11112.1.S1_at	2.10115	6.51225e-10	4.29052	gb:CA658169 DB_XREF=gi:25236694 DB_XREF=wlm0.pk040.p19 CLONE=wlm0.pk040.p19 NOTE=Non-UniGene sequence merged into UniGene cluster TID=Ta.11112.1 CNT=8 FEA=EST TIER=ConsEnd STK=0 UG=Ta.11112 UG_TITLE=Transcribed sequence with weak similarity to protein pir:T49270 (A.thaliana) T49270 receptor protein kinase-like - Arabidopsis thaliana
Ta.11112.3.S1_at	2.89931	2.55876e-07	7.46068	gb:CA616981 DB_XREF=gi:25195278 DB_XREF=wl1n.pk0010.h11 CLONE=wl1n.pk0010.h11 TID=Ta.11112.3 CNT=1 FEA=EST TIER=ConsEnd STK=0 UG=Ta.11112 UG_TITLE=Transcribed sequence with weak similarity to protein pir:T49270 (A.thaliana) T49270 receptor protein kinase-like - Arabidopsis thaliana
Ta.11116.1.A1_at	1.6632	6.95283e-05	3.16719	gb:BQ169412 DB_XREF=gi:20331235 DB_XREF=WHE1755-1758_K23_K23ZT CLONE=WHE1755-1758_K23_K23 TID=Ta.11116.1 CNT=2 FEA=EST TIER=ConsEnd STK=0 UG=Ta.11116 UG_TITLE=Transcribed sequence with weak similarity to protein ref:NP_175639.1 (A.thaliana) protein kinase, putative (Arabidopsis thaliana)
Ta.11120.2.S1_at	0.7497	0.00555702	1.68144	gb:CA630507 DB_XREF=gi:25208803 DB_XREF=wle1n.pk0036.c11 CLONE=wle1n.pk0036.c11 TID=Ta.11120.2 CNT=1 FEA=EST TIER=ConsEnd STK=0 UG=Ta.11120 UG_TITLE=Transcribed sequence with weak similarity to protein pir:T08439 (A.thaliana) T08439 beta-fructofuranosidase
Ta.11133.1.S1_at	2.47427	2.3261e-07	5.55687	gb:CK213020 DB_XREF=gi:39619124 DB_XREF=FGAS024919 TID=Ta.11133.1 CNT=10 FEA=EST TIER=ConsEnd STK=0 UG=Ta.11133 UG_TITLE=Transcribed sequence with weak similarity to protein ref:NP_180511.1 (A.thaliana) putative small heat shock protein (Arabidopsis thaliana)
Ta.11135.1.S1_at	2.4374	4.44632e-12	5.41666	gb:BQ169457 DB_XREF=gi:20331280 DB_XREF=WHE2301-2304_B17_B17ZT CLONE=WHE2301-2304_B17_B17 TID=Ta.11135.1 CNT=7 FEA=EST TIER=ConsEnd STK=0 UG=Ta.11135 UG_TITLE=Transcribed sequence with weak similarity to protein ref:NP_173910.1 (A.thaliana) wall-associated kinase, putative (Arabidopsis thaliana)
Ta.11135.1.S1_x_at	2.08289	5.93277e-09	4.23655	gb:BQ169457 DB_XREF=gi:20331280 DB_XREF=WHE2301-2304_B17_B17ZT CLONE=WHE2301-2304_B17_B17 TID=Ta.11135.1 CNT=7 FEA=EST TIER=ConsEnd STK=0 UG=Ta.11135 UG_TITLE=Transcribed sequence with weak similarity to protein ref:NP_173910.1 (A.thaliana) wall-associated kinase, putative (Arabidopsis thaliana)
Ta.11141.1.S1_x_at	0.51954	0.00727073	1.4335	gb:CA659585 DB_XREF=gi:25238110 DB_XREF=wlm1.pk0007.f6 CLONE=wlm1.pk0007.f6 TID=Ta.11141.1 CNT=2 FEA=mRNA TIER=ConsEnd STK=0 UG=Ta.11141 UG_TITLE=ADP-ribosylation factor mRNA, partial cds
Ta.11141.3.S1_x_at	0.415255	0.000413931	1.33353	gb:BQ238199 DB_XREF=gi:20434075 DB_XREF=TaE05007C05F CLONE=TaE05007C05F TID=Ta.11141.3 CNT=41 FEA=EST TIER=Stack STK=6 UG=Ta.11141 UG_TITLE=ADP-ribosylation factor mRNA, partial cds
Ta.11148.1.S1_at	1.29403	0.00861561	2.45213	gb:CK208852 DB_XREF=gi:39571242 DB_XREF=FGAS020574 TID=Ta.11148.1 CNT=9 FEA=EST TIER=ConsEnd STK=0 UG=Ta.11148 UG_TITLE=Transcribed sequence with strong similarity to protein ref:NP_177543.1 (A.thaliana) putative enolase (Arabidopsis thaliana)
Ta.11152.2.A1_a_at	2.25398	9.66882e-05	4.76996	gb:BJ277098 DB_XREF=gi:23143032 DB_XREF=BJ277098 CLONE=whoh27o01 TID=Ta.11152.2 CNT=8 FEA=EST TIER=ConsEnd STK=2 UG=Ta.11152 UG_TITLE=Transcribed sequence with moderate similarity to protein ref:NP_192137.1 (A.thaliana) putative sucrose synthetase (Arabidopsis thaliana)
Ta.11152.3.S1_at	1.18189	0.00364056	2.26874	gb:BJ271866 DB_XREF=gi:23141285 DB_XREF=BJ271866 CLONE=whoh27o01 TID=Ta.11152.3 CNT=1 FEA=EST TIER=ConsEnd STK=0 UG=Ta.11152 UG_TITLE=Transcribed sequence with moderate similarity to protein ref:NP_192137.1 (A.thaliana) putative sucrose synthetase (Arabidopsis thaliana)
Ta.11155.1.A1_at	0.645943	0.00610874	1.56476	gb:CD452881 DB_XREF=gi:31367621 DB_XREF=WHE1135_F01_L01ZT CLONE=WHE1135_F01_L01 TID=Ta.11155.1 CNT=3 FEA=EST TIER=ConsEnd STK=0 UG=Ta.11155 UG_TITLE=Transcribed sequence with weak similarity to protein ref:NP_568613.1 (A.thaliana) putative protein (Arabidopsis thaliana)
Ta.11185.1.A1_a_at	2.7261	6.06832e-05	6.61663	gb:CD868861 DB_XREF=gi:32552677 DB_XREF=AZO2.110A13F010115 CLONE=AZO2110A13 NOTE=Non-UniGene sequence merged into UniGene cluster TID=Ta.11185.1 CNT=3 FEA=EST TIER=ConsEnd STK=0 UG=Ta.11185 UG_TITLE=Transcribed sequences
Ta.11185.1.A1_at	2.43111	1.26508e-05	5.39309	gb:CD868861 DB_XREF=gi:32552677 DB_XREF=AZO2.110A13F010115 CLONE=AZO2110A13 NOTE=Non-UniGene sequence merged into UniGene cluster TID=Ta.11185.1 CNT=3 FEA=EST TIER=ConsEnd STK=0 UG=Ta.11185 UG_TITLE=Transcribed sequences
Ta.11185.2.A1_at	2.23806	0.000178063	4.71762	gb:BQ169578 DB_XREF=gi:20331401 DB_XREF=WHE0956_B09_C18ZT CLONE=WHE0956_B09_C18 TID=Ta.11185.2 CNT=2 FEA=EST TIER=ConsEnd STK=0 UG=Ta.11185 UG_TITLE=Transcribed sequences
Ta.11195.1.S1_a_at	1.4635	2.8128e-06	2.75776	gb:CA670385 DB_XREF=gi:25249099 DB_XREF=wlsu1.pk026.g22 CLONE=wlsu1.pk026.g22 TID=Ta.11195.1 CNT=9 FEA=EST TIER=ConsEnd STK=0 UG=Ta.11195 UG_TITLE=Transcribed sequence with weak similarity to protein ref:NP_564236.1 (A.thaliana) expressed protein (Arabidopsis thaliana)
Ta.11195.1.S1_at	0.998974	2.21057e-06	1.99858	gb:CA670385 DB_XREF=gi:25249099 DB_XREF=wlsu1.pk026.g22 CLONE=wlsu1.pk026.g22 TID=Ta.11195.1 CNT=9 FEA=EST TIER=ConsEnd STK=0 UG=Ta.11195 UG_TITLE=Transcribed sequence with weak similarity to protein ref:NP_564236.1 (A.thaliana) expressed protein (Arabidopsis thaliana)
Ta.11195.1.S1_x_at	1.17003	1.94203e-05	2.25017	gb:CA670385 DB_XREF=gi:25249099 DB_XREF=wlsu1.pk026.g22 CLONE=wlsu1.pk026.g22 TID=Ta.11195.1 CNT=9 FEA=EST TIER=ConsEnd STK=0 UG=Ta.11195 UG_TITLE=Transcribed sequence with weak similarity to protein ref:NP_564236.1 (A.thaliana) expressed protein (Arabidopsis thaliana)
Ta.11195.2.S1_at	1.35318	8.16055e-08	2.55474	gb:CD490394 DB_XREF=gi:31417425 DB_XREF=WHE2498_C12_F24ZT CLONE=WHE2498_C12_F24 NOTE=Non-UniGene sequence merged into UniGene cluster TID=Ta.11195.2 CNT=2 FEA=EST TIER=ConsEnd STK=0 UG=Ta.11195 UG_TITLE=Transcribed sequence with weak similarity to protein ref:NP_564236.1 (A.thaliana) expressed protein (Arabidopsis thaliana)
Ta.1125.1.S1_a_at	0.512979	0.00150983	1.42699	gb:CK193664 DB_XREF=gi:39556054 DB_XREF=FGAS002080 NOTE=Non-UniGene sequence merged into UniGene cluster TID=Ta.1125.1 CNT=29 FEA=EST TIER=ConsEnd STK=0 UG=Ta.1125 UG_TITLE=Transcribed sequence with moderate similarity to protein ref:NP_196201.1 (A.thaliana) phosphatephosphoenolpyruvate translocator protein-like (Arabidopsis thaliana)
Ta.11252.1.S1_at	0.624886	0.00378455	1.54209	gb:CK196933 DB_XREF=gi:39559323 DB_XREF=FGAS005403 TID=Ta.11252.1 CNT=13 FEA=EST TIER=ConsEnd STK=0 UG=Ta.11252 UG_TITLE=Transcribed sequence with weak similarity to protein pir:T49208 (A.thaliana) T49208 hypothetical protein F27K19.140 - Arabidopsis thaliana
Ta.11257.1.A1_at	2.72627	6.11664e-06	6.61743	gb:BQ169715 DB_XREF=gi:20331538 DB_XREF=WHE0964_H11_O22ZT CLONE=WHE0964_H11_O22 TID=Ta.11257.1 CNT=2 FEA=EST TIER=ConsEnd STK=0 UG=Ta.11257 UG_TITLE=Transcribed sequence with weak similarity to protein ref:NP_566628.1 (A.thaliana) cytochrome P450, putative (Arabidopsis thaliana)
Ta.1130.1.S1_a_at	2.22476	3.44804e-12	4.67433	gb:BG907492 DB_XREF=gi:14315168 DB_XREF=TaLr1160E01F CLONE=TaLr1160E01 NOTE=Non-UniGene sequence merged into UniGene cluster TID=Ta.1130.1 CNT=91 FEA=EST TIER=ConsEnd STK=1 UG=Ta.1130 UG_TITLE=Transcribed sequence with moderate similarity to protein ref:NP_200238.1 (A.thaliana) AAD28773.1) (Arabidopsis thaliana)
Ta.1130.2.S1_x_at	1.9929	1.47987e-09	3.98036	gb:CK212780 DB_XREF=gi:39618884 DB_XREF=FGAS024666 TID=Ta.1130.2 CNT=22 FEA=EST TIER=ConsEnd STK=0 UG=Ta.1130 UG_TITLE=Transcribed sequence with moderate similarity to protein ref:NP_200238.1 (A.thaliana) AAD28773.1) (Arabidopsis thaliana)
Ta.1130.3.S1_x_at	2.84925	2.17954e-12	7.20626	gb:AJ613398 DB_XREF=gi:39730325 DB_XREF=AJ613398 CLONE=08703R NOTE=Non-UniGene sequence merged into UniGene cluster TID=Ta.1130.3 CNT=14 FEA=EST TIER=ConsEnd STK=0 UG=Ta.1130 UG_TITLE=Transcribed sequence with moderate similarity to protein ref:NP_200238.1 (A.thaliana) AAD28773.1) (Arabidopsis thaliana)
Ta.11314.1.S1_a_at	0.469417	0.00112316	1.38455	gb:BQ169824 DB_XREF=gi:20331647 DB_XREF=WHE0972_E02_I04ZT CLONE=WHE0972_E02_I04 TID=Ta.11314.1 CNT=6 FEA=EST TIER=ConsEnd STK=0 UG=Ta.11314 UG_TITLE=Transcribed sequence with weak similarity to protein ref:NP_198866.1 (A.thaliana) hypothetical protein (Arabidopsis thaliana)
Ta.11314.1.S1_at	1.38939	0.000598467	2.61967	gb:BQ169824 DB_XREF=gi:20331647 DB_XREF=WHE0972_E02_I04ZT CLONE=WHE0972_E02_I04 TID=Ta.11314.1 CNT=6 FEA=EST TIER=ConsEnd STK=0 UG=Ta.11314 UG_TITLE=Transcribed sequence with weak similarity to protein ref:NP_198866.1 (A.thaliana) hypothetical protein (Arabidopsis thaliana)
Ta.11338.1.S1_at	1.22714	2.20391e-05	2.34103	gb:BQ169872 DB_XREF=gi:20331695 DB_XREF=WHE0975_A01_A01ZT CLONE=WHE0975_A01_A01 TID=Ta.11338.1 CNT=11 FEA=EST TIER=ConsEnd STK=0 UG=Ta.11338 UG_TITLE=Transcribed sequence with weak similarity to protein ref:NP_195062.1 (A.thaliana) putative protein (Arabidopsis thaliana)
Ta.11338.3.S1_a_at	1.1845	4.13991e-05	2.27284	gb:CA647367 DB_XREF=gi:25225663 DB_XREF=wre1n.pk0119.a12 CLONE=wre1n.pk0119.a12 TID=Ta.11338.3 CNT=1 FEA=EST TIER=ConsEnd STK=0 UG=Ta.11338 UG_TITLE=Transcribed sequence with weak similarity to protein ref:NP_195062.1 (A.thaliana) putative protein (Arabidopsis thaliana)
Ta.11338.3.S1_x_at	0.622174	0.000109231	1.53919	gb:CA647367 DB_XREF=gi:25225663 DB_XREF=wre1n.pk0119.a12 CLONE=wre1n.pk0119.a12 TID=Ta.11338.3 CNT=1 FEA=EST TIER=ConsEnd STK=0 UG=Ta.11338 UG_TITLE=Transcribed sequence with weak similarity to protein ref:NP_195062.1 (A.thaliana) putative protein (Arabidopsis thaliana)
Ta.11359.1.A1_at	0.380884	0.00391452	1.30214	gb:BQ169939 DB_XREF=gi:20331762 DB_XREF=WHE0980_H08_O16ZT CLONE=WHE0980_H08_O16 TID=Ta.11359.1 CNT=1 FEA=EST TIER=ConsEnd STK=0 UG=Ta.11359 UG_TITLE=Transcribed sequence
Ta.1136.1.S1_at	0.932381	1.73904e-05	1.90842	gb:AF542184.1 DB_XREF=gi:32401359 TID=Ta.1136.1 CNT=128 FEA=FLmRNA TIER=FL STK=4 UG=Ta.1136 DEF=Triticum aestivum EREBP transcription factor mRNA, complete cds. PROD=EREBP transcription factor FL=gb:AY271985.1 gb:AY271984.1 gb:AF542184.1
Ta.11368.1.S1_at	1.02568	0.000740643	2.03592	gb:BQ169954 DB_XREF=gi:20331777 DB_XREF=WHE0981_E02_J03ZT CLONE=WHE0981_E02_J03 TID=Ta.11368.1 CNT=2 FEA=EST TIER=ConsEnd STK=0 UG=Ta.11368 UG_TITLE=Transcribed sequence with weak similarity to protein ref:NP_567899.1 (A.thaliana) expressed protein (Arabidopsis thaliana)
Ta.1139.1.S1_at	3.60751	1.28969e-09	12.189	gb:BJ263196 DB_XREF=gi:23092096 DB_XREF=BJ263196 CLONE=whh13g16 TID=Ta.1139.1 CNT=170 FEA=EST TIER=Stack STK=20 UG=Ta.1139 UG_TITLE=Transcribed sequence with moderate similarity to protein ref:NP_192772.1 (A.thaliana) chlorophyll ab-binding protein - like (Arabidopsis thaliana)
Ta.1139.1.S1_x_at	3.37273	1.1124e-10	10.3584	gb:BJ263196 DB_XREF=gi:23092096 DB_XREF=BJ263196 CLONE=whh13g16 TID=Ta.1139.1 CNT=170 FEA=EST TIER=Stack STK=20 UG=Ta.1139 UG_TITLE=Transcribed sequence with moderate similarity to protein ref:NP_192772.1 (A.thaliana) chlorophyll ab-binding protein - like (Arabidopsis thaliana)
Ta.11425.1.S1_s_at	0.588657	0.00394119	1.50385	gb:CK215228 DB_XREF=gi:39621332 DB_XREF=FGAS027183 TID=Ta.11425.1 CNT=14 FEA=EST TIER=ConsEnd STK=0 UG=Ta.11425 UG_TITLE=Transcribed sequence with weak similarity to protein ref:NP_178507.1 (A.thaliana) putative RING zinc finger protein (Arabidopsis thaliana)
Ta.11456.1.A1_at	0.806907	0.00208057	1.74946	gb:BQ170145 DB_XREF=gi:20331968 DB_XREF=WHE0995-0998_I07_I07ZT CLONE=WHE0995-0998_I07_I07 TID=Ta.11456.1 CNT=1 FEA=EST TIER=ConsEnd STK=0 UG=Ta.11456 UG_TITLE=Transcribed sequences
Ta.11467.1.A1_at	1.76967	1.86438e-08	3.40975	gb:BQ170160 DB_XREF=gi:20331983 DB_XREF=WHE0995-0998_N11_N11ZT CLONE=WHE0995-0998_N11_N11 TID=Ta.11467.1 CNT=1 FEA=EST TIER=ConsEnd STK=0 UG=Ta.11467 UG_TITLE=Transcribed sequence
Ta.11469.1.S1_s_at	1.0401	0.000857012	2.05637	gb:AJ610882 DB_XREF=gi:39727809 DB_XREF=AJ610882 CLONE=03705R NOTE=Non-UniGene sequence merged into UniGene cluster TID=Ta.11469.1 CNT=2 FEA=EST TIER=ConsEnd STK=0 UG=Ta.11469 UG_TITLE=Transcribed sequence
Ta.11505.1.S1_at	0.936092	0.0047635	1.91334	gb:CA601350 DB_XREF=gi:25156512 DB_XREF=wl1.pk0012.g7 CLONE=wl1.pk0012.g7 TID=Ta.11505.1 CNT=3 FEA=EST TIER=ConsEnd STK=0 UG=Ta.11505 UG_TITLE=Transcribed sequences
Ta.1151.1.S1_at	1.33162	0.00109378	2.51685	gb:CD875153 DB_XREF=gi:32558969 DB_XREF=AZO3.104G15R011124 CLONE=AZO3104G15 TID=Ta.1151.1 CNT=66 FEA=EST TIER=Stack STK=16 UG=Ta.1151 UG_TITLE=Transcribed sequence with weak similarity to protein ref:NP_568651.1 (A.thaliana) senescence-specific cysteine protease SAG12 (Arabidopsis thaliana)
Ta.11512.1.A1_at	2.39453	3.40281e-09	5.25807	gb:BQ170254 DB_XREF=gi:20332077 DB_XREF=WHE1759-1762_L04_L04ZT CLONE=WHE1759-1762_L04_L04 TID=Ta.11512.1 CNT=3 FEA=EST TIER=ConsEnd STK=0 UG=Ta.11512 UG_TITLE=Transcribed sequences
Ta.11512.1.A1_x_at	2.56514	2.8218e-08	5.91813	gb:BQ170254 DB_XREF=gi:20332077 DB_XREF=WHE1759-1762_L04_L04ZT CLONE=WHE1759-1762_L04_L04 TID=Ta.11512.1 CNT=3 FEA=EST TIER=ConsEnd STK=0 UG=Ta.11512 UG_TITLE=Transcribed sequences
Ta.11526.1.A1_at	1.40556	0.00148075	2.6492	gb:BQ170281 DB_XREF=gi:20332104 DB_XREF=WHE1764_E08_I16ZT CLONE=WHE1764_E08_I16 TID=Ta.11526.1 CNT=1 FEA=EST TIER=ConsEnd STK=0 UG=Ta.11526 UG_TITLE=Transcribed sequence with weak similarity to protein ref:NP_176647.1 (A.thaliana) methioninecystathionine gamma lyase, putative (Arabidopsis thaliana)
Ta.1153.1.S1_at	1.14041	0.000152396	2.20444	gb:CK216085 DB_XREF=gi:39622189 DB_XREF=FGAS028062 TID=Ta.1153.1 CNT=7 FEA=EST TIER=ConsEnd STK=0 UG=Ta.1153 UG_TITLE=Transcribed sequence with weak similarity to protein ref:NP_564489.1 (A.thaliana) expressed protein (Arabidopsis thaliana)
Ta.1156.2.S1_x_at	1.58545	0.00322615	3.00101	gb:BQ800831 DB_XREF=gi:22015800 DB_XREF=WHE2803_C03_F05ZS CLONE=WHE2803_C03_F05 NOTE=Non-UniGene sequence merged into UniGene cluster TID=Ta.1156.2 CNT=2 FEA=EST TIER=ConsEnd STK=1 UG=Ta.1156 UG_TITLE=Transcribed sequence with weak similarity to protein pir:T48223 (A.thaliana) T48223 hypothetical protein T7H20.70 - Arabidopsis thaliana
Ta.11669.1.S1_a_at	1.91238	4.48164e-07	3.7643	gb:BJ273467 DB_XREF=gi:20098228 DB_XREF=BJ273467 CLONE=whoh17g03 TID=Ta.11669.1 CNT=2 FEA=EST TIER=ConsEnd STK=1 UG=Ta.11669 UG_TITLE=Transcribed sequence with moderate similarity to protein pir:A54125 (A.thaliana) A54125 ferrochelatase
Ta.11669.3.S1_a_at	2.02203	2.4595e-05	4.06155	gb:CA641602 DB_XREF=gi:25219898 DB_XREF=wre1n.pk0047.f12 CLONE=wre1n.pk0047.f12 TID=Ta.11669.3 CNT=1 FEA=EST TIER=ConsEnd STK=0 UG=Ta.11669 UG_TITLE=Transcribed sequence with moderate similarity to protein pir:A54125 (A.thaliana) A54125 ferrochelatase
Ta.11671.1.S1_at	2.9239	1.10349e-07	7.58896	gb:BQ170572 DB_XREF=gi:20332395 DB_XREF=WHE1788_H06_O12ZT CLONE=WHE1788_H06_O12 TID=Ta.11671.1 CNT=13 FEA=EST TIER=ConsEnd STK=0 UG=Ta.11671 UG_TITLE=Transcribed sequence with weak similarity to protein sp:Q96320 (A.thaliana) HSF4_ARATH Heat shock factor protein 4
Ta.11681.1.A1_at	1.34928	0.000124736	2.54785	gb:BQ170584 DB_XREF=gi:20332407 DB_XREF=WHE1789_G04_N07ZT CLONE=WHE1789_G04_N07 TID=Ta.11681.1 CNT=2 FEA=EST TIER=ConsEnd STK=0 UG=Ta.11681 UG_TITLE=Transcribed sequences
Ta.11699.1.A1_at	1.56096	0.00120076	2.9505	gb:BQ170617 DB_XREF=gi:20332440 DB_XREF=WHE1791_H07_O13ZT CLONE=WHE1791_H07_O13 TID=Ta.11699.1 CNT=2 FEA=EST TIER=ConsEnd STK=0 UG=Ta.11699 UG_TITLE=Transcribed sequence with weak similarity to protein ref:NP_179531.1 (A.thaliana) putative protein kinase (Arabidopsis thaliana)
Ta.11715.1.A1_at	1.16906	6.70455e-05	2.24865	gb:BQ170656 DB_XREF=gi:20332479 DB_XREF=WHE1794_B01_D02ZT CLONE=WHE1794_B01_D02 TID=Ta.11715.1 CNT=1 FEA=EST TIER=ConsEnd STK=0 UG=Ta.11715 UG_TITLE=Transcribed sequence
Ta.1174.1.S1_x_at	6.40462	2.55391e-09	84.7193	gb:BJ286329 DB_XREF=gi:23147100 DB_XREF=BJ286329 CLONE=whr21e08 TID=Ta.1174.1 CNT=53 FEA=EST TIER=Stack STK=8 UG=Ta.1174 UG_TITLE=Transcribed sequence with weak similarity to protein pir:T45804 (A.thaliana) T45804 glucan endo-1,3-beta-D-glucosidase
Ta.11769.2.S1_at	1.46072	0.00103122	2.75245	gb:BQ170760 DB_XREF=gi:20332583 DB_XREF=WHE2301-2304_K10_K10ZT CLONE=WHE2301-2304_K10_K10 TID=Ta.11769.2 CNT=2 FEA=EST TIER=ConsEnd STK=0 UG=Ta.11769 UG_TITLE=Transcribed sequence with weak similarity to protein pir:A35363 (H.sapiens) A35363 synapsin I splice form a - human
Ta.11773.2.S1_a_at	0.732974	0.00580659	1.66206	gb:CA610745 DB_XREF=gi:25165907 DB_XREF=wr1.pk0123.d12 CLONE=wr1.pk0123.d12 TID=Ta.11773.2 CNT=1 FEA=EST TIER=ConsEnd STK=0 UG=Ta.11773 UG_TITLE=Transcribed sequence with weak similarity to protein ref:NP_174119.1 (A.thaliana) sphingosine-1-phosphate lyase, putative (Arabidopsis thaliana)
Ta.11777.1.S1_x_at	2.04348	2.96774e-05	4.1224	gb:BQ620561 DB_XREF=gi:21625640 DB_XREF=TaLr1143G11R CLONE=TaLr1143G11R TID=Ta.11777.1 CNT=18 FEA=EST TIER=ConsEnd STK=0 UG=Ta.11777 UG_TITLE=Transcribed sequence with weak similarity to protein pir:T50856 (A.thaliana) T50856 response regulator 5 (imported) - Arabidopsis thaliana
Ta.11777.2.S1_at	0.583542	9.06816e-05	1.49852	gb:CA701022 DB_XREF=gi:25422815 DB_XREF=wkm2c.pk0001.b4 CLONE=wkm2c.pk0001.b4 TID=Ta.11777.2 CNT=2 FEA=EST TIER=ConsEnd STK=0 UG=Ta.11777 UG_TITLE=Transcribed sequence with weak similarity to protein pir:T50856 (A.thaliana) T50856 response regulator 5 (imported) - Arabidopsis thaliana
Ta.11801.1.S1_at	3.27053	1.46836e-09	9.65001	gb:CD921206 DB_XREF=gi:32768970 DB_XREF=G608.119L23F010913 CLONE=G608119L23 TID=Ta.11801.1 CNT=6 FEA=EST TIER=ConsEnd STK=0 UG=Ta.11801 UG_TITLE=Transcribed sequence with weak similarity to protein ref:NP_181306.1 (A.thaliana) CER1-like protein (Arabidopsis thaliana)
Ta.11801.2.S1_a_at	2.75841	2.00423e-07	6.76652	gb:CD374112 DB_XREF=gi:31158254 DB_XREF=WHE2632_B09_D18ZT CLONE=WHE2632_B09_D18 TID=Ta.11801.2 CNT=1 FEA=EST TIER=ConsEnd STK=0 UG=Ta.11801 UG_TITLE=Transcribed sequence with weak similarity to protein ref:NP_181306.1 (A.thaliana) CER1-like protein (Arabidopsis thaliana)
Ta.11824.1.A1_at	1.50397	0.00743571	2.83622	gb:BQ170874 DB_XREF=gi:20332697 DB_XREF=WHE2310_D08_G16ZT CLONE=WHE2310_D08_G16 TID=Ta.11824.1 CNT=4 FEA=EST TIER=ConsEnd STK=0 UG=Ta.11824 UG_TITLE=Transcribed sequences
Ta.11826.1.A1_at	0.966988	0.00159504	1.95475	gb:BQ170876 DB_XREF=gi:20332699 DB_XREF=WHE2310_E01_I02ZT CLONE=WHE2310_E01_I02 TID=Ta.11826.1 CNT=2 FEA=EST TIER=ConsEnd STK=0 UG=Ta.11826 UG_TITLE=Transcribed sequence with weak similarity to protein ref:NP_181685.1 (A.thaliana) glycerol-3-phosphate dehydrogenase (Arabidopsis thaliana)
Ta.11836.1.A1_x_at	2.64095	6.8751e-07	6.23741	gb:BQ170902 DB_XREF=gi:20332725 DB_XREF=WHE2312_C02_F04ZT CLONE=WHE2312_C02_F04 TID=Ta.11836.1 CNT=1 FEA=EST TIER=ConsEnd STK=0 UG=Ta.11836 UG_TITLE=Transcribed sequence with moderate similarity to protein ref:NP_192634.1 (A.thaliana) putative phi-1-like phosphate-induced protein (Arabidopsis thaliana)
Ta.11849.1.S1_at	5.33446	5.61063e-11	40.3489	gb:CA596591 DB_XREF=gi:25148201 DB_XREF=wpa1c.pk013.h19 CLONE=wpa1c.pk013.h19 TID=Ta.11849.1 CNT=12 FEA=EST TIER=ConsEnd STK=0 UG=Ta.11849 UG_TITLE=Transcribed sequence with weak similarity to protein ref:NP_198542.1 (A.thaliana) putative protein (Arabidopsis thaliana)
Ta.11874.1.S1_at	0.553793	3.59582e-05	1.46794	gb:BQ170969 DB_XREF=gi:20332792 DB_XREF=WHE2316_B09_D18ZT CLONE=WHE2316_B09_D18 TID=Ta.11874.1 CNT=10 FEA=EST TIER=ConsEnd STK=0 UG=Ta.11874 UG_TITLE=Transcribed sequence with weak similarity to protein ref:NP_200110.1 (A.thaliana) unknown protein (Arabidopsis thaliana)
Ta.11914.1.S1_a_at	1.6937	2.58332e-06	3.23484	gb:CD871594 DB_XREF=gi:32555410 DB_XREF=AZO2.118J17F010207 CLONE=AZO2118J17 TID=Ta.11914.1 CNT=21 FEA=EST TIER=ConsEnd STK=0 UG=Ta.11914 UG_TITLE=Transcribed sequence with moderate similarity to protein ref:NP_565515.1 (A.thaliana) expressed protein (Arabidopsis thaliana)
Ta.11918.1.A1_at	0.386688	0.000890209	1.30739	gb:BQ171065 DB_XREF=gi:20332888 DB_XREF=WHE2322_E04_I08ZT CLONE=WHE2322_E04_I08 TID=Ta.11918.1 CNT=2 FEA=EST TIER=ConsEnd STK=0 UG=Ta.11918 UG_TITLE=Transcribed sequences
Ta.11939.1.S1_at	1.95491	3.09374e-06	3.87691	gb:BQ171110 DB_XREF=gi:20332933 DB_XREF=WHE2333_E01_I01ZT CLONE=WHE2333_E01_I01 TID=Ta.11939.1 CNT=3 FEA=EST TIER=ConsEnd STK=0 UG=Ta.11939 UG_TITLE=Transcribed sequences
Ta.11956.1.A1_at	1.54285	0.00578332	2.91369	gb:BQ171149 DB_XREF=gi:20332972 DB_XREF=WHE2336_E11_J22ZT CLONE=WHE2336_E11_J22 TID=Ta.11956.1 CNT=2 FEA=EST TIER=ConsEnd STK=0 UG=Ta.11956 UG_TITLE=Transcribed sequence with weak similarity to protein ref:NP_181812.1 (A.thaliana) EnSpm-like transposon protein (Arabidopsis thaliana)
Ta.1200.1.S1_at	5.80407	3.36595e-07	55.8727	gb:CA665158 DB_XREF=gi:25243683 DB_XREF=wlk1.pk0009.g10 CLONE=wlk1.pk0009.g10 TID=Ta.1200.1 CNT=101 FEA=mRNA TIER=ConsEnd STK=0 UG=Ta.1200 UG_TITLE=MRNA for xylanase inhibitor protein I (xipI gene)
Ta.1200.1.S1_x_at	5.74925	3.18036e-07	53.7893	gb:CA665158 DB_XREF=gi:25243683 DB_XREF=wlk1.pk0009.g10 CLONE=wlk1.pk0009.g10 TID=Ta.1200.1 CNT=101 FEA=mRNA TIER=ConsEnd STK=0 UG=Ta.1200 UG_TITLE=MRNA for xylanase inhibitor protein I (xipI gene)
Ta.12001.1.A1_at	1.53878	9.24629e-06	2.9055	gb:CA611140 DB_XREF=gi:25189437 DB_XREF=wr1.pk0094.a5 CLONE=wr1.pk0094.a5 TID=Ta.12001.1 CNT=4 FEA=EST TIER=ConsEnd STK=0 UG=Ta.12001 UG_TITLE=Transcribed sequences
Ta.12020.1.A1_s_at	1.26647	0.000150973	2.40572	gb:BQ171283 DB_XREF=gi:20333106 DB_XREF=WHE2344_E07_J14ZT CLONE=WHE2344_E07_J14 TID=Ta.12020.1 CNT=1 FEA=EST TIER=ConsEnd STK=0 UG=Ta.12020 UG_TITLE=Transcribed sequence with weak similarity to protein ref:NP_172203.1 (A.thaliana) unknown protein (Arabidopsis thaliana)
Ta.12021.1.A1_at	0.845779	0.00174906	1.79724	gb:BQ171284 DB_XREF=gi:20333107 DB_XREF=WHE2344_E09_J18ZT CLONE=WHE2344_E09_J18 TID=Ta.12021.1 CNT=1 FEA=EST TIER=ConsEnd STK=0 UG=Ta.12021 UG_TITLE=Transcribed sequence with moderate similarity to protein pir:T48302 (A.thaliana) T48302 hypothetical protein F9G14.120 - Arabidopsis thaliana
Ta.1203.1.S1_at	1.35302	2.55611e-05	2.55447	gb:BE515598 DB_XREF=gi:9739622 DB_XREF=WHE0601_G05_M09ZA CLONE=WHE0601_G05_M09 TID=Ta.1203.1 CNT=4 FEA=EST TIER=ConsEnd STK=0 UG=Ta.1203 UG_TITLE=Transcribed sequence with moderate similarity to protein ref:NP_179535.1 (A.thaliana) diacylglycerol O-acyltransferase (Arabidopsis thaliana)
Ta.12042.1.S1_at	5.02065	1.09261e-06	32.4613	gb:AJ603283 DB_XREF=gi:38152475 DB_XREF=AJ603283 CLONE=F02_T06_plate_65 TID=Ta.12042.1 CNT=13 FEA=EST TIER=ConsEnd STK=0 UG=Ta.12042 UG_TITLE=Transcribed sequence with weak similarity to protein ref:NP_194497.1 (A.thaliana) heat shock protein 21 (Arabidopsis thaliana)
Ta.12051.1.A1_at	2.69325	1.04932e-06	6.46767	gb:BQ171486 DB_XREF=gi:20333309 DB_XREF=WHE1401-1404_F13_F13ZT CLONE=WHE1401-1404_F13_F13 TID=Ta.12051.1 CNT=2 FEA=EST TIER=ConsEnd STK=0 UG=Ta.12051 UG_TITLE=Transcribed sequence with weak similarity to protein ref:NP_200058.1 (A.thaliana) putative protein (Arabidopsis thaliana)
Ta.12053.1.A1_at	0.387942	0.00122459	1.30853	gb:BQ171491 DB_XREF=gi:20333314 DB_XREF=WHE1401-1404_I21_I21ZT CLONE=WHE1401-1404_I21_I21 TID=Ta.12053.1 CNT=1 FEA=EST TIER=ConsEnd STK=0 UG=Ta.12053 UG_TITLE=Transcribed sequence with weak similarity to protein ref:NP_199989.1 (A.thaliana) protein phosphatase-2C; PP2C-like protein (Arabidopsis thaliana)
Ta.12059.1.S1_at	4.00786	1.81992e-11	16.0874	gb:CA698257 DB_XREF=gi:25420050 DB_XREF=wlk8.pk0001.e1 CLONE=wlk8.pk0001.e1 TID=Ta.12059.1 CNT=4 FEA=EST TIER=ConsEnd STK=0 UG=Ta.12059 UG_TITLE=Transcribed sequence with weak similarity to protein ref:NP_198725.1 (A.thaliana) acyltransferase -like protein (Arabidopsis thaliana)
Ta.12066.1.S1_s_at	1.31464	0.000601137	2.4874	gb:BQ171512 DB_XREF=gi:20333335 DB_XREF=WHE1401-1404_O15_O15ZT CLONE=WHE1401-1404_O15_O15 TID=Ta.12066.1 CNT=3 FEA=EST TIER=ConsEnd STK=0 UG=Ta.12066 UG_TITLE=Transcribed sequence with moderate similarity to protein pir:T13464 (A.thaliana) T13464 hypothetical protein T19F6.150 - Arabidopsis thaliana
Ta.12067.1.A1_at	1.82245	9.91085e-05	3.5368	gb:BQ171513 DB_XREF=gi:20333336 DB_XREF=WHE1401-1404_O17_O17ZT CLONE=WHE1401-1404_O17_O17 TID=Ta.12067.1 CNT=3 FEA=EST TIER=ConsEnd STK=0 UG=Ta.12067 UG_TITLE=Transcribed sequence with weak similarity to protein ref:NP_197744.1 (A.thaliana) putative protein (Arabidopsis thaliana)
Ta.12067.1.A1_x_at	1.70338	0.00014715	3.25663	gb:BQ171513 DB_XREF=gi:20333336 DB_XREF=WHE1401-1404_O17_O17ZT CLONE=WHE1401-1404_O17_O17 TID=Ta.12067.1 CNT=3 FEA=EST TIER=ConsEnd STK=0 UG=Ta.12067 UG_TITLE=Transcribed sequence with weak similarity to protein ref:NP_197744.1 (A.thaliana) putative protein (Arabidopsis thaliana)
Ta.12067.3.A1_x_at	1.39973	0.00126534	2.63853	gb:AJ615448 DB_XREF=gi:39732375 DB_XREF=AJ615448 CLONE=11663R NOTE=Non-UniGene sequence merged into UniGene cluster TID=Ta.12067.3 CNT=2 FEA=EST TIER=ConsEnd STK=0 UG=Ta.12067 UG_TITLE=Transcribed sequence with weak similarity to protein ref:NP_197744.1 (A.thaliana) putative protein (Arabidopsis thaliana)
Ta.1207.1.S1_at	5.89302	2.24718e-09	59.4261	gb:CA650490 DB_XREF=gi:25228786 DB_XREF=wre1n.pk0155.g4 CLONE=wre1n.pk0155.g4 TID=Ta.1207.1 CNT=6 FEA=EST TIER=ConsEnd STK=0 UG=Ta.1207 UG_TITLE=Transcribed sequence with weak similarity to protein ref:NP_177794.1 (A.thaliana) 12-oxophytodienoate reductase
Ta.1207.1.S1_s_at	7.10041	1.40679e-07	137.226	gb:CA650490 DB_XREF=gi:25228786 DB_XREF=wre1n.pk0155.g4 CLONE=wre1n.pk0155.g4 TID=Ta.1207.1 CNT=6 FEA=EST TIER=ConsEnd STK=0 UG=Ta.1207 UG_TITLE=Transcribed sequence with weak similarity to protein ref:NP_177794.1 (A.thaliana) 12-oxophytodienoate reductase
Ta.1207.1.S1_x_at	5.40663	6.82333e-10	42.4186	gb:CA650490 DB_XREF=gi:25228786 DB_XREF=wre1n.pk0155.g4 CLONE=wre1n.pk0155.g4 TID=Ta.1207.1 CNT=6 FEA=EST TIER=ConsEnd STK=0 UG=Ta.1207 UG_TITLE=Transcribed sequence with weak similarity to protein ref:NP_177794.1 (A.thaliana) 12-oxophytodienoate reductase
Ta.12076.1.S1_at	1.93136	0.00379787	3.81413	gb:BQ579599 DB_XREF=gi:21482916 DB_XREF=WHE2972_D05_G10ZS CLONE=WHE2972_D05_G10 TID=Ta.12076.1 CNT=20 FEA=EST TIER=ConsEnd STK=0 UG=Ta.12076 UG_TITLE=Transcribed sequence with weak similarity to protein ref:NP_175807.1 (A.thaliana) heat-shock protein, putative (Arabidopsis thaliana)
Ta.12088.1.S1_at	6.61747	7.47435e-10	98.1874	gb:CA742200 DB_XREF=gi:25558023 DB_XREF=wfl1c.pk001.h21 CLONE=wfl1c.pk001.h21 TID=Ta.12088.1 CNT=8 FEA=EST TIER=ConsEnd STK=0 UG=Ta.12088 UG_TITLE=Transcribed sequences
Ta.12088.1.S1_s_at	3.31273	6.40006e-16	9.93645	gb:CA742200 DB_XREF=gi:25558023 DB_XREF=wfl1c.pk001.h21 CLONE=wfl1c.pk001.h21 TID=Ta.12088.1 CNT=8 FEA=EST TIER=ConsEnd STK=0 UG=Ta.12088 UG_TITLE=Transcribed sequences
Ta.12100.1.A1_at	1.95939	6.36055e-09	3.88897	gb:BQ171574 DB_XREF=gi:20333397 DB_XREF=WHE1412_H03_P06ZT CLONE=WHE1412_H03_P06 TID=Ta.12100.1 CNT=2 FEA=EST TIER=ConsEnd STK=0 UG=Ta.12100 UG_TITLE=Transcribed sequences
Ta.12159.1.A1_at	1.61133	4.29348e-06	3.05533	gb:BQ171711 DB_XREF=gi:20333534 DB_XREF=WHE1655-1658_P23_P23ZT CLONE=WHE1655-1658_P23_P23 TID=Ta.12159.1 CNT=3 FEA=EST TIER=ConsEnd STK=0 UG=Ta.12159 UG_TITLE=Transcribed sequence with moderate similarity to protein ref:NP_189197.1 (A.thaliana) unknown protein (Arabidopsis thaliana)
Ta.12208.1.A1_at	0.905629	0.00603643	1.87336	gb:CD897162 DB_XREF=gi:32671490 DB_XREF=G174.105A03R011120 CLONE=G174105A03 TID=Ta.12208.1 CNT=10 FEA=EST TIER=ConsEnd STK=0 UG=Ta.12208 UG_TITLE=Transcribed sequences
Ta.12219.1.A1_at	0.891567	6.58501e-05	1.85519	gb:CK193170 DB_XREF=gi:39555447 DB_XREF=FGAS001584 TID=Ta.12219.1 CNT=4 FEA=EST TIER=ConsEnd STK=0 UG=Ta.12219 UG_TITLE=Transcribed sequence with weak similarity to protein ref:NP_563855.1 (A.thaliana) cysteine protease XBCP3 (Arabidopsis thaliana)
Ta.12221.1.S1_at	0.827372	5.08555e-05	1.77445	gb:BQ171888 DB_XREF=gi:20333711 DB_XREF=WHE1701-1704_A15_A15ZT CLONE=WHE1701-1704_A15_A15 TID=Ta.12221.1 CNT=11 FEA=EST TIER=ConsEnd STK=0 UG=Ta.12221 UG_TITLE=Transcribed sequence with weak similarity to protein pir:T48498 (A.thaliana) T48498 hypothetical protein T28J14.210 - Arabidopsis thaliana
Ta.12225.2.S1_at	4.46529	0.00141548	22.0895	gb:BQ171893 DB_XREF=gi:20333716 DB_XREF=WHE1701-1704_C11_C11ZT CLONE=WHE1701-1704_C11_C11 TID=Ta.12225.2 CNT=1 FEA=EST TIER=ConsEnd STK=0 UG=Ta.12225 UG_TITLE=Transcribed sequence with weak similarity to protein ref:NP_189093.1 (A.thaliana) ethylene-responsive transcriptional coactivator, putative (Arabidopsis thaliana)
Ta.12279.1.A1_at	0.897236	0.00562218	1.86249	gb:BQ172006 DB_XREF=gi:20333829 DB_XREF=WHE1711_B07_D13ZT CLONE=WHE1711_B07_D13 TID=Ta.12279.1 CNT=1 FEA=EST TIER=ConsEnd STK=0 UG=Ta.12279 UG_TITLE=Transcribed sequence
Ta.1229.1.S1_x_at	1.44324	0.000733436	2.71931	gb:CA697796 DB_XREF=gi:25419588 DB_XREF=wlk4.pk0024.g7 CLONE=wlk4.pk0024.g7 TID=Ta.1229.1 CNT=30 FEA=EST TIER=ConsEnd STK=0 UG=Ta.1229 UG_TITLE=Transcribed sequence with moderate similarity to protein ref:NP_563822.1 (A.thaliana) expressed protein (Arabidopsis thaliana)
Ta.1230.1.S1_x_at	0.538273	0.00347321	1.45223	gb:BJ298936 DB_XREF=gi:23154072 DB_XREF=BJ298936 CLONE=whsl27m23 TID=Ta.1230.1 CNT=151 FEA=mRNA TIER=Stack STK=31 UG=Ta.1230 UG_TITLE=Clone wdk1c.pk0002.b5:fis, full insert mRNA sequence
Ta.12339.1.S1_at	3.81142	0.0026721	14.0395	gb:BT009250.1 DB_XREF=gi:32128801 TID=Ta.12339.1 CNT=32 FEA=mRNA TIER=ConsEnd STK=0 UG=Ta.12339 UG_TITLE=Clone wlm96.pk028.h14:fis, full insert mRNA sequence DEF=Triticum aestivum clone wlk4.pk0003.e2:fis, full insert mRNA sequence.
Ta.12339.1.S1_s_at	2.53463	0.000199829	5.7943	gb:BT009250.1 DB_XREF=gi:32128801 TID=Ta.12339.1 CNT=32 FEA=mRNA TIER=ConsEnd STK=0 UG=Ta.12339 UG_TITLE=Clone wlm96.pk028.h14:fis, full insert mRNA sequence DEF=Triticum aestivum clone wlk4.pk0003.e2:fis, full insert mRNA sequence.
Ta.12342.1.S1_at	1.25463	0.000329364	2.38606	gb:BT009293.1 DB_XREF=gi:32128844 TID=Ta.12342.1 CNT=10 FEA=mRNA TIER=ConsEnd STK=0 UG=Ta.12342 UG_TITLE=Clone wlm0.pk039.d17:fis, full insert mRNA sequence DEF=Triticum aestivum clone wlm0.pk039.d17:fis, full insert mRNA sequence.
Ta.12368.1.S1_a_at	1.56916	5.50531e-05	2.96733	gb:CA746085 DB_XREF=gi:25562082 DB_XREF=wri2s.pk003.i4 CLONE=wri2s.pk003.i4 TID=Ta.12368.1 CNT=6 FEA=EST TIER=ConsEnd STK=1 UG=Ta.12368 UG_TITLE=Transcribed sequences
Ta.12368.1.S1_x_at	2.15319	2.21057e-06	4.44811	gb:CA746085 DB_XREF=gi:25562082 DB_XREF=wri2s.pk003.i4 CLONE=wri2s.pk003.i4 TID=Ta.12368.1 CNT=6 FEA=EST TIER=ConsEnd STK=1 UG=Ta.12368 UG_TITLE=Transcribed sequences
Ta.12368.2.S1_x_at	1.59465	2.51285e-08	3.02021	gb:CD862168 DB_XREF=gi:32545984 DB_XREF=AZO1.102J22R010504 CLONE=AZO1102J22 TID=Ta.12368.2 CNT=14 FEA=EST TIER=ConsEnd STK=0 UG=Ta.12368 UG_TITLE=Transcribed sequences
Ta.12396.1.S1_at	6.24686	4.58834e-08	75.9438	gb:BQ172243 DB_XREF=gi:20334066 DB_XREF=WHE2014_E10_I20ZT CLONE=WHE2014_E10_I20 TID=Ta.12396.1 CNT=3 FEA=EST TIER=ConsEnd STK=0 UG=Ta.12396 UG_TITLE=Transcribed sequences
Ta.12423.1.A1_at	0.951994	0.000584686	1.93455	gb:BG907160 DB_XREF=gi:14314836 DB_XREF=TaLr1157F04F CLONE=TaLr1157F04 TID=Ta.12423.1 CNT=4 FEA=EST TIER=ConsEnd STK=1 UG=Ta.12423 UG_TITLE=Transcribed sequences
Ta.12434.1.S1_at	1.27898	0.000155463	2.42667	gb:CD862952 DB_XREF=gi:32546768 DB_XREF=AZO1.105D03R010504 CLONE=AZO1105D03 TID=Ta.12434.1 CNT=13 FEA=EST TIER=ConsEnd STK=0 UG=Ta.12434 UG_TITLE=Transcribed sequences
Ta.1244.1.S1_x_at	1.98256	0.00102747	3.95194	gb:CK198229 DB_XREF=gi:39560619 DB_XREF=FGAS006713 TID=Ta.1244.1 CNT=35 FEA=mRNA TIER=ConsEnd STK=0 UG=Ta.1244 UG_TITLE=L. (clone 12LC1) heat shock protein (hsp16.9-12LC1) mRNA, partial cds
Ta.12447.1.A1_at	1.79884	5.15715e-05	3.47941	gb:BQ172356 DB_XREF=gi:20334179 DB_XREF=WHE2056_B09_C18ZT CLONE=WHE2056_B09_C18 TID=Ta.12447.1 CNT=1 FEA=EST TIER=ConsEnd STK=0 UG=Ta.12447 UG_TITLE=Transcribed sequence with weak similarity to protein ref:NP_565651.1 (A.thaliana) expressed protein (Arabidopsis thaliana)
Ta.12511.1.S1_at	0.725676	0.00594426	1.65368	gb:BJ283520 DB_XREF=gi:20104299 DB_XREF=BJ283520 CLONE=whr16f13 TID=Ta.12511.1 CNT=11 FEA=EST TIER=ConsEnd STK=1 UG=Ta.12511 UG_TITLE=Transcribed sequence with weak similarity to protein ref:NP_193743.1 (A.thaliana) putative protein (Arabidopsis thaliana)
Ta.12514.1.A1_s_at	0.457875	0.00371384	1.37352	gb:CK153067 DB_XREF=gi:38972752 DB_XREF=FGAS031620 TID=Ta.12514.1 CNT=13 FEA=EST TIER=ConsEnd STK=0 UG=Ta.12514 UG_TITLE=Transcribed sequence with moderate similarity to protein sp:Q9FGK3 (A.thaliana) MO2N_ARATH Hypothetical MO25-like protein At5g47540
Ta.12517.1.S1_at	3.5352	1.99149e-06	11.5931	gb:CK163074 DB_XREF=gi:38992933 DB_XREF=FGAS015689 TID=Ta.12517.1 CNT=34 FEA=EST TIER=ConsEnd STK=0 UG=Ta.12517 UG_TITLE=Transcribed sequence with weak similarity to protein ref:NP_188627.1 (A.thaliana) monosaccharide transport protein, STP4 (Arabidopsis thaliana)
Ta.12517.2.S1_a_at	0.360437	0.00512089	1.28382	gb:CA681881 DB_XREF=gi:25267592 DB_XREF=wlm24.pk0024.g7 CLONE=wlm24.pk0024.g7 TID=Ta.12517.2 CNT=1 FEA=EST TIER=ConsEnd STK=0 UG=Ta.12517 UG_TITLE=Transcribed sequence with weak similarity to protein ref:NP_188627.1 (A.thaliana) monosaccharide transport protein, STP4 (Arabidopsis thaliana)
Ta.12529.1.S1_at	1.68338	0.000347794	3.21179	gb:CK211211 DB_XREF=gi:39617315 DB_XREF=FGAS023044 TID=Ta.12529.1 CNT=44 FEA=EST TIER=Stack STK=8 UG=Ta.12529 UG_TITLE=Transcribed sequence with weak similarity to protein ref:NP_200879.1 (A.thaliana) putative protein (Arabidopsis thaliana)
Ta.12529.1.S1_x_at	1.85601	0.000218038	3.62006	gb:CK211211 DB_XREF=gi:39617315 DB_XREF=FGAS023044 TID=Ta.12529.1 CNT=44 FEA=EST TIER=Stack STK=8 UG=Ta.12529 UG_TITLE=Transcribed sequence with weak similarity to protein ref:NP_200879.1 (A.thaliana) putative protein (Arabidopsis thaliana)
Ta.12546.1.S1_at	0.927709	0.00104854	1.90225	gb:BQ171039 DB_XREF=gi:20332862 DB_XREF=WHE2320_F10_L20ZT CLONE=WHE2320_F10_L20 TID=Ta.12546.1 CNT=7 FEA=EST TIER=ConsEnd STK=0 UG=Ta.12546 UG_TITLE=Transcribed sequence with weak similarity to protein ref:NP_172704.1 (A.thaliana) hypothetical protein (Arabidopsis thaliana)
Ta.12547.1.S1_at	0.722974	6.54285e-05	1.65058	gb:CA599840 DB_XREF=gi:25154862 DB_XREF=waw1c.pk004.a3 CLONE=waw1c.pk004.a3 TID=Ta.12547.1 CNT=6 FEA=EST TIER=ConsEnd STK=0 UG=Ta.12547 UG_TITLE=Transcribed sequence with weak similarity to protein ref:NP_197410.1 (A.thaliana) putative protein (Arabidopsis thaliana)
Ta.12561.1.S1_at	0.478889	0.000271502	1.39367	gb:CK196288 DB_XREF=gi:39558678 DB_XREF=FGAS004742 TID=Ta.12561.1 CNT=23 FEA=EST TIER=ConsEnd STK=0 UG=Ta.12561 UG_TITLE=Transcribed sequence with weak similarity to protein ref:NP_564617.1 (A.thaliana) expressed protein (Arabidopsis thaliana)
Ta.12561.1.S1_x_at	0.515889	0.000624774	1.42988	gb:CK196288 DB_XREF=gi:39558678 DB_XREF=FGAS004742 TID=Ta.12561.1 CNT=23 FEA=EST TIER=ConsEnd STK=0 UG=Ta.12561 UG_TITLE=Transcribed sequence with weak similarity to protein ref:NP_564617.1 (A.thaliana) expressed protein (Arabidopsis thaliana)
Ta.12565.1.S1_at	0.562464	0.001144	1.47679	gb:CK205701 DB_XREF=gi:39568091 DB_XREF=FGAS017231 TID=Ta.12565.1 CNT=128 FEA=EST TIER=ConsEnd STK=0 UG=Ta.12565 UG_TITLE=Transcribed sequence with moderate similarity to protein ref:NP_565491.1 (A.thaliana) expressed protein (Arabidopsis thaliana)
Ta.12652.1.S1_at	6.68848	8.76611e-07	103.141	gb:CA668420 DB_XREF=gi:25247110 DB_XREF=wlsu1.pk019.p7 CLONE=wlsu1.pk019.p7 NOTE=Non-UniGene sequence merged into UniGene cluster TID=Ta.12652.1 CNT=11 FEA=EST TIER=ConsEnd STK=0 UG=Ta.12652 UG_TITLE=Transcribed sequence with weak similarity to protein ref:NP_200168.1 (A.thaliana) BAA74839.1) (Arabidopsis thaliana)
Ta.12652.1.S1_x_at	5.65595	7.52583e-06	50.4209	gb:CA668420 DB_XREF=gi:25247110 DB_XREF=wlsu1.pk019.p7 CLONE=wlsu1.pk019.p7 NOTE=Non-UniGene sequence merged into UniGene cluster TID=Ta.12652.1 CNT=11 FEA=EST TIER=ConsEnd STK=0 UG=Ta.12652 UG_TITLE=Transcribed sequence with weak similarity to protein ref:NP_200168.1 (A.thaliana) BAA74839.1) (Arabidopsis thaliana)
Ta.12663.1.S1_at	2.27649	0.00088739	4.84498	gb:CK197682 DB_XREF=gi:39560072 DB_XREF=FGAS006162 TID=Ta.12663.1 CNT=9 FEA=EST TIER=ConsEnd STK=0 UG=Ta.12663 UG_TITLE=Transcribed sequence with weak similarity to protein ref:NP_200200.1 (A.thaliana) receptor protein kinase-like protein (Arabidopsis thaliana)
Ta.12665.1.S1_at	0.77723	7.17423e-05	1.71384	gb:CK196684 DB_XREF=gi:39559074 DB_XREF=FGAS005144 TID=Ta.12665.1 CNT=58 FEA=EST TIER=ConsEnd STK=0 UG=Ta.12665 UG_TITLE=Transcribed sequence with moderate similarity to protein pir:T50793 (A.thaliana) T50793 hypothetical protein T30N20_110 - Arabidopsis thaliana
Ta.12665.3.S1_a_at	0.806118	0.00466724	1.7485	gb:CA683147 DB_XREF=gi:25268949 DB_XREF=wlm96.pk0008.h8 CLONE=wlm96.pk0008.h8 TID=Ta.12665.3 CNT=1 FEA=EST TIER=ConsEnd STK=0 UG=Ta.12665 UG_TITLE=Transcribed sequence with moderate similarity to protein pir:T50793 (A.thaliana) T50793 hypothetical protein T30N20_110 - Arabidopsis thaliana
Ta.12669.1.S1_x_at	0.945993	0.000215684	1.92651	gb:CK215067 DB_XREF=gi:39621171 DB_XREF=FGAS027014 TID=Ta.12669.1 CNT=10 FEA=EST TIER=ConsEnd STK=0 UG=Ta.12669 UG_TITLE=Transcribed sequence with weak similarity to protein pir:T46190 (A.thaliana) T46190 hypothetical protein T8H10.140 - Arabidopsis thaliana
Ta.12671.1.S1_a_at	5.79742	1.63352e-08	55.6155	gb:CK194385 DB_XREF=gi:39556775 DB_XREF=FGAS002813 TID=Ta.12671.1 CNT=25 FEA=EST TIER=ConsEnd STK=0 UG=Ta.12671 UG_TITLE=Transcribed sequence with weak similarity to protein ref:NP_172940.1 (A.thaliana) unknown protein (Arabidopsis thaliana)
Ta.12681.1.S1_at	0.621946	0.00202293	1.53895	gb:CK154789 DB_XREF=gi:38976239 DB_XREF=FGAS033504 TID=Ta.12681.1 CNT=22 FEA=EST TIER=ConsEnd STK=0 UG=Ta.12681 UG_TITLE=Transcribed sequence with weak similarity to protein ref:NP_180196.1 (A.thaliana) unknown protein (Arabidopsis thaliana)
Ta.12685.1.S1_at	1.14889	0.00144112	2.21743	gb:CA722001 DB_XREF=gi:25443794 DB_XREF=wds1c.pk001.j4.f CLONE=wds1c.pk001.j4.f NOTE=Non-UniGene sequence merged into UniGene cluster TID=Ta.12685.1 CNT=4 FEA=EST TIER=ConsEnd STK=1 UG=Ta.12685 UG_TITLE=Transcribed sequence with weak similarity to protein ref:NP_186779.1 (A.thaliana) putative protein kinase (Arabidopsis thaliana)
Ta.12685.1.S1_x_at	0.833465	0.00877441	1.78196	gb:CA722001 DB_XREF=gi:25443794 DB_XREF=wds1c.pk001.j4.f CLONE=wds1c.pk001.j4.f NOTE=Non-UniGene sequence merged into UniGene cluster TID=Ta.12685.1 CNT=4 FEA=EST TIER=ConsEnd STK=1 UG=Ta.12685 UG_TITLE=Transcribed sequence with weak similarity to protein ref:NP_186779.1 (A.thaliana) putative protein kinase (Arabidopsis thaliana)
Ta.12687.1.S1_at	1.3873	3.88e-07	2.61588	gb:BJ264243 DB_XREF=gi:20084662 DB_XREF=BJ264243 CLONE=whh12j12 TID=Ta.12687.1 CNT=25 FEA=EST TIER=Stack STK=6 UG=Ta.12687 UG_TITLE=Transcribed sequence with moderate similarity to protein ref:NP_182055.1 (A.thaliana) 5-enolpyruvylshikimate-3-phosphate
Ta.12702.1.S1_at	0.659129	0.00178378	1.57913	gb:BQ169545 DB_XREF=gi:20331368 DB_XREF=WHE0953_D06_H11ZT CLONE=WHE0953_D06_H11 TID=Ta.12702.1 CNT=7 FEA=EST TIER=ConsEnd STK=0 UG=Ta.12702 UG_TITLE=Transcribed sequences
Ta.12714.2.S1_a_at	4.26518	3.43419e-07	19.2286	gb:CK211871 DB_XREF=gi:39617975 DB_XREF=FGAS023733 TID=Ta.12714.2 CNT=1 FEA=EST TIER=ConsEnd STK=0 UG=Ta.12714 UG_TITLE=Transcribed sequences
Ta.12715.1.S1_s_at	5.32243	4.29527e-08	40.0139	gb:BM134770 DB_XREF=gi:17142758 DB_XREF=WHE0453_E01_E01ZS CLONE=WHE0453_E01_E01 TID=Ta.12715.1 CNT=8 FEA=EST TIER=ConsEnd STK=0 UG=Ta.12715 UG_TITLE=Transcribed sequence with weak similarity to protein ref:NP_171656.1 (A.thaliana) unknown protein (Arabidopsis thaliana)
Ta.12716.1.S1_at	2.30731	2.0691e-08	4.94959	gb:BM134778 DB_XREF=gi:17142774 DB_XREF=WHE0453_E12_E12ZS CLONE=WHE0453_E12_E12 TID=Ta.12716.1 CNT=2 FEA=EST TIER=ConsEnd STK=0 UG=Ta.12716 UG_TITLE=Transcribed sequence with weak similarity to protein pir:T45826 (A.thaliana) T45826 hypothetical protein F2K15.70 - Arabidopsis thaliana
Ta.12731.1.A1_at	0.87007	0.00455003	1.82775	gb:BQ161612 DB_XREF=gi:20298669 DB_XREF=WHE0457_F07_L13ZT CLONE=WHE0457_F07_L13 TID=Ta.12731.1 CNT=2 FEA=EST TIER=ConsEnd STK=0 UG=Ta.12731 UG_TITLE=Transcribed sequences
Ta.12733.1.S1_at	0.624757	0.00127552	1.54195	gb:BM135419 DB_XREF=gi:17143874 DB_XREF=WHE0457_C05_F09ZS CLONE=WHE0457_C05_F09 TID=Ta.12733.1 CNT=6 FEA=EST TIER=ConsEnd STK=0 UG=Ta.12733 UG_TITLE=Transcribed sequence with weak similarity to protein ref:NP_201203.1 (A.thaliana) 3
Ta.12735.1.S1_at	3.16562	1.17178e-07	8.97321	gb:BQ169907 DB_XREF=gi:20331730 DB_XREF=WHE0978_C09_F18ZT CLONE=WHE0978_C09_F18 TID=Ta.12735.1 CNT=8 FEA=mRNA TIER=ConsEnd STK=0 UG=Ta.12735 UG_TITLE=Clone wlk1.pk0019.d6:fis, full insert mRNA sequence
Ta.1274.1.S1_a_at	0.777838	2.90335e-05	1.71456	gb:CK194462 DB_XREF=gi:39556852 DB_XREF=FGAS002892 TID=Ta.1274.1 CNT=21 FEA=EST TIER=ConsEnd STK=0 UG=Ta.1274 UG_TITLE=Transcribed sequence with weak similarity to protein ref:NP_564346.1 (A.thaliana) expressed protein (Arabidopsis thaliana)
Ta.1274.1.S1_x_at	0.640406	0.000665183	1.55877	gb:CK194462 DB_XREF=gi:39556852 DB_XREF=FGAS002892 TID=Ta.1274.1 CNT=21 FEA=EST TIER=ConsEnd STK=0 UG=Ta.1274 UG_TITLE=Transcribed sequence with weak similarity to protein ref:NP_564346.1 (A.thaliana) expressed protein (Arabidopsis thaliana)
Ta.1274.2.S1_at	0.892684	2.84384e-07	1.85663	gb:AJ602834 DB_XREF=gi:38152026 DB_XREF=AJ602834 CLONE=E05_T06_plate_29 TID=Ta.1274.2 CNT=7 FEA=EST TIER=ConsEnd STK=0 UG=Ta.1274 UG_TITLE=Transcribed sequence with weak similarity to protein ref:NP_564346.1 (A.thaliana) expressed protein (Arabidopsis thaliana)
Ta.1274.2.S1_x_at	0.903722	4.0669e-06	1.87089	gb:AJ602834 DB_XREF=gi:38152026 DB_XREF=AJ602834 CLONE=E05_T06_plate_29 TID=Ta.1274.2 CNT=7 FEA=EST TIER=ConsEnd STK=0 UG=Ta.1274 UG_TITLE=Transcribed sequence with weak similarity to protein ref:NP_564346.1 (A.thaliana) expressed protein (Arabidopsis thaliana)
Ta.1274.3.S1_at	0.736256	0.000611241	1.66585	gb:CA593466 DB_XREF=gi:25143209 DB_XREF=wpa1c.pk003.m24 CLONE=wpa1c.pk003.m24 TID=Ta.1274.3 CNT=1 FEA=EST TIER=ConsEnd STK=0 UG=Ta.1274 UG_TITLE=Transcribed sequence with weak similarity to protein ref:NP_564346.1 (A.thaliana) expressed protein (Arabidopsis thaliana)
Ta.1274.3.S1_x_at	0.83669	0.000322095	1.78595	gb:CA593466 DB_XREF=gi:25143209 DB_XREF=wpa1c.pk003.m24 CLONE=wpa1c.pk003.m24 TID=Ta.1274.3 CNT=1 FEA=EST TIER=ConsEnd STK=0 UG=Ta.1274 UG_TITLE=Transcribed sequence with weak similarity to protein ref:NP_564346.1 (A.thaliana) expressed protein (Arabidopsis thaliana)
Ta.12743.1.S1_a_at	1.09805	0.0033859	2.14065	gb:BQ168496 DB_XREF=gi:20313904 DB_XREF=WHE2117_B11_C21ZT CLONE=WHE2117_B11_C21 TID=Ta.12743.1 CNT=3 FEA=EST TIER=ConsEnd STK=0 UG=Ta.12743 UG_TITLE=Transcribed sequences
Ta.12743.2.S1_x_at	1.1666	0.00672563	2.24482	gb:CA701601 DB_XREF=gi:25423394 DB_XREF=wkm2c.pk006.l2 CLONE=wkm2c.pk006.l2 TID=Ta.12743.2 CNT=5 FEA=EST TIER=ConsEnd STK=0 UG=Ta.12743 UG_TITLE=Transcribed sequences
Ta.1275.1.S1_at	0.791177	0.00705052	1.73049	gb:CA619292 DB_XREF=gi:25197575 DB_XREF=wl1n.pk0045.c9 CLONE=wl1n.pk0045.c9 TID=Ta.1275.1 CNT=38 FEA=EST TIER=ConsEnd STK=0 UG=Ta.1275 UG_TITLE=Transcribed sequence with weak similarity to protein ref:NP_563946.1 (A.thaliana) expressed protein (Arabidopsis thaliana)
Ta.12752.3.S1_at	2.19879	1.76844e-07	4.59093	gb:CA685121 DB_XREF=gi:25273233 DB_XREF=wlm96.pk028.f2 CLONE=wlm96.pk028.f2 TID=Ta.12752.3 CNT=5 FEA=EST TIER=ConsEnd STK=0 UG=Ta.12752 UG_TITLE=Transcribed sequence with moderate similarity to protein ref:NP_565802.1 (A.thaliana) expressed protein (Arabidopsis thaliana)
Ta.12757.1.A1_at	4.49302	4.63025e-06	22.5182	gb:CD935100 DB_XREF=gi:32782864 DB_XREF=OV.003A01R010412 CLONE=OV003A01 TID=Ta.12757.1 CNT=7 FEA=EST TIER=ConsEnd STK=0 UG=Ta.12757 UG_TITLE=Transcribed sequence with weak similarity to protein ref:NP_564021.1 (A.thaliana) lipoxygenase (Arabidopsis thaliana)
Ta.12757.1.A1_s_at	4.3497	0.000118618	20.3887	gb:CD935100 DB_XREF=gi:32782864 DB_XREF=OV.003A01R010412 CLONE=OV003A01 TID=Ta.12757.1 CNT=7 FEA=EST TIER=ConsEnd STK=0 UG=Ta.12757 UG_TITLE=Transcribed sequence with weak similarity to protein ref:NP_564021.1 (A.thaliana) lipoxygenase (Arabidopsis thaliana)
Ta.12764.1.A1_at	2.14282	1.15545e-08	4.41623	gb:BQ161775 DB_XREF=gi:20298832 DB_XREF=WHE0476_D10_G20ZT CLONE=WHE0476_D10_G20 TID=Ta.12764.1 CNT=2 FEA=EST TIER=ConsEnd STK=1 UG=Ta.12764 UG_TITLE=Transcribed sequences
Ta.12770.1.S1_at	1.69299	9.14734e-06	3.23325	gb:BM137078 DB_XREF=gi:17145845 DB_XREF=WHE2629_B02_C03ZS CLONE=WHE2629_B02_C03 TID=Ta.12770.1 CNT=6 FEA=EST TIER=ConsEnd STK=0 UG=Ta.12770 UG_TITLE=Transcribed sequence with weak similarity to protein sp:P54150 (A.thaliana) MSRA_ARATH Peptide methionine sulfoxide reductase
Ta.12770.2.A1_a_at	1.85343	2.2909e-07	3.61359	gb:CA633141 DB_XREF=gi:25211437 DB_XREF=wle1n.pk0067.b5 CLONE=wle1n.pk0067.b5 TID=Ta.12770.2 CNT=6 FEA=EST TIER=ConsEnd STK=0 UG=Ta.12770 UG_TITLE=Transcribed sequence with weak similarity to protein sp:P54150 (A.thaliana) MSRA_ARATH Peptide methionine sulfoxide reductase
Ta.12784.1.A1_at	0.993973	0.00682907	1.99166	gb:BJ282606 DB_XREF=gi:20103778 DB_XREF=BJ282606 CLONE=whr11g13 TID=Ta.12784.1 CNT=6 FEA=EST TIER=ConsEnd STK=1 UG=Ta.12784 UG_TITLE=Transcribed sequence with weak similarity to protein ref:NP_174228.1 (A.thaliana) arm repeat-containing protein, putative (Arabidopsis thaliana)
Ta.12795.1.S1_at	4.51064	6.40262e-13	22.795	gb:BM138011 DB_XREF=gi:17146778 DB_XREF=WHE0479_F12_K23ZS CLONE=WHE0479_F12_K23 TID=Ta.12795.1 CNT=1 FEA=EST TIER=ConsEnd STK=0 UG=Ta.12795 UG_TITLE=Transcribed sequence
Ta.12796.1.S1_s_at	0.765823	0.00207499	1.70034	gb:BE430492 DB_XREF=gi:9428335 DB_XREF=SUN003.D11R991208 CLONE=SUN003.D11 TID=Ta.12796.1 CNT=13 FEA=EST TIER=ConsEnd STK=0 UG=Ta.12796 UG_TITLE=Transcribed sequence with moderate similarity to protein pir:T48220 (A.thaliana) T48220 hypothetical protein T7H20.40 - Arabidopsis thaliana
Ta.12796.2.S1_s_at	0.824311	0.000238312	1.77069	gb:CA628522 DB_XREF=gi:25206818 DB_XREF=wle1n.pk0001.d9 CLONE=wle1n.pk0001.d9 TID=Ta.12796.2 CNT=1 FEA=EST TIER=ConsEnd STK=0 UG=Ta.12796 UG_TITLE=Transcribed sequence with moderate similarity to protein pir:T48220 (A.thaliana) T48220 hypothetical protein T7H20.40 - Arabidopsis thaliana
Ta.12797.1.S1_x_at	0.404018	0.00229084	1.32319	gb:CA652314 DB_XREF=gi:25230839 DB_XREF=wre1n.pk0066.e9 CLONE=wre1n.pk0066.e9 TID=Ta.12797.1 CNT=9 FEA=EST TIER=ConsEnd STK=0 UG=Ta.12797 UG_TITLE=Transcribed sequence with weak similarity to protein ref:NP_200854.1 (A.thaliana) protein transport protein subunit - like (Arabidopsis thaliana)
Ta.12805.1.S1_at	1.06918	4.11805e-07	2.09824	gb:BQ170525 DB_XREF=gi:20332348 DB_XREF=WHE1785_D12_H23ZT CLONE=WHE1785_D12_H23 TID=Ta.12805.1 CNT=9 FEA=EST TIER=ConsEnd STK=0 UG=Ta.12805 UG_TITLE=Transcribed sequences
Ta.12810.1.S1_x_at	1.10876	0.000482922	2.15661	gb:CA667064 DB_XREF=gi:25245652 DB_XREF=wlsu1.pk0010.c1 CLONE=wlsu1.pk0010.c1 TID=Ta.12810.1 CNT=2 FEA=EST TIER=ConsEnd STK=0 UG=Ta.12810 UG_TITLE=Transcribed sequences
Ta.12817.1.S1_at	0.524691	0.00246402	1.43863	gb:BT009426.1 DB_XREF=gi:32128977 TID=Ta.12817.1 CNT=24 FEA=mRNA TIER=ConsEnd STK=0 UG=Ta.12817 UG_TITLE=Clone wlmk1.pk0023.a8:fis, full insert mRNA sequence DEF=Triticum aestivum clone wlmk1.pk0023.a8:fis, full insert mRNA sequence.
Ta.1282.1.S1_x_at	1.70661	3.68112e-05	3.26392	gb:AY226580.1 DB_XREF=gi:30385243 GEN=LTP3 TID=Ta.1282.1 CNT=16 FEA=FLmRNA TIER=FL STK=1 UG=Ta.1282 DEF=Triticum aestivum lipid transfer protein 3 (LTP3) mRNA, complete cds. PROD=lipid transfer protein 3 FL=gb:AY226580.1
Ta.1282.2.S1_at	1.94847	1.28379e-05	3.85966	gb:CD896324 DB_XREF=gi:32669857 DB_XREF=G174.102H21R011120 CLONE=G174102H21 TID=Ta.1282.2 CNT=49 FEA=EST TIER=Stack STK=31 UG=Ta.1282 UG_TITLE=Lipid transfer protein 3 (LTP3) mRNA, complete cds
Ta.1282.2.S1_x_at	1.6539	2.52404e-05	3.14683	gb:CD896324 DB_XREF=gi:32669857 DB_XREF=G174.102H21R011120 CLONE=G174102H21 TID=Ta.1282.2 CNT=49 FEA=EST TIER=Stack STK=31 UG=Ta.1282 UG_TITLE=Lipid transfer protein 3 (LTP3) mRNA, complete cds
Ta.1282.3.S1_x_at	1.24886	0.000101286	2.37653	gb:BQ804735 DB_XREF=gi:22028944 DB_XREF=WHE3558_C06_F12ZS CLONE=WHE3558_C06_F12 TID=Ta.1282.3 CNT=76 FEA=EST TIER=Stack STK=23 UG=Ta.1282 UG_TITLE=Lipid transfer protein 3 (LTP3) mRNA, complete cds
Ta.1282.4.S1_at	2.40717	0.000342395	5.30434	gb:CA635994 DB_XREF=gi:25214290 DB_XREF=wle1n.pk0100.g12 CLONE=wle1n.pk0100.g12 TID=Ta.1282.4 CNT=23 FEA=EST TIER=Stack STK=6 UG=Ta.1282 UG_TITLE=Lipid transfer protein 3 (LTP3) mRNA, complete cds
Ta.12822.1.A1_at	1.76624	3.13628e-05	3.40165	gb:BQ801385 DB_XREF=gi:22016354 DB_XREF=WHE2813_G06_M11ZS CLONE=WHE2813_G06_M11 NOTE=Non-UniGene sequence merged into UniGene cluster TID=Ta.12822.1 CNT=11 FEA=EST TIER=ConsEnd STK=0 UG=Ta.12822 UG_TITLE=Transcribed sequence with weak similarity to protein pir:T48106 (A.thaliana) T48106 hypothetical protein F16M2.20 - Arabidopsis thaliana
Ta.12834.1.S1_s_at	1.48004	0.000784607	2.78956	gb:CK199478 DB_XREF=gi:39561868 DB_XREF=FGAS007977 TID=Ta.12834.1 CNT=29 FEA=EST TIER=ConsEnd STK=0 UG=Ta.12834 UG_TITLE=Transcribed sequence with weak similarity to protein pir:T51666 (A.thaliana) T51666 myb-related transcription factor MYB59 (imported) - Arabidopsis thaliana
Ta.12836.1.S1_at	3.11698	8.80782e-08	8.67567	gb:CA668366 DB_XREF=gi:25247054 DB_XREF=wlsu1.pk019.j22 CLONE=wlsu1.pk019.j22 TID=Ta.12836.1 CNT=10 FEA=EST TIER=ConsEnd STK=0 UG=Ta.12836 UG_TITLE=Transcribed sequence with weak similarity to protein ref:NP_566699.1 (A.thaliana) expressed protein (Arabidopsis thaliana)
Ta.12872.1.A1_at	0.503138	0.00054847	1.41729	gb:BQ280973 DB_XREF=gi:20547585 DB_XREF=WHE3007_A04_B07ZS CLONE=WHE3007_A04_B07 TID=Ta.12872.1 CNT=4 FEA=EST TIER=ConsEnd STK=0 UG=Ta.12872 UG_TITLE=Transcribed sequence with weak similarity to protein ref:NP_197748.1 (A.thaliana) S71196) (Arabidopsis thaliana)
Ta.12887.1.S1_at	4.05665	1.36122e-05	16.6408	gb:BQ281752 DB_XREF=gi:20549504 DB_XREF=WHE3025_A07_A13ZS CLONE=WHE3025_A07_A13 TID=Ta.12887.1 CNT=3 FEA=EST TIER=ConsEnd STK=0 UG=Ta.12887 UG_TITLE=Transcribed sequence with weak similarity to protein ref:NP_172059.1 (A.thaliana) putative indole-3-acetate beta-glucosyltransferase (Arabidopsis thaliana)
Ta.12896.1.S1_at	2.66361	1.86938e-05	6.33615	gb:BE446391 DB_XREF=gi:9445953 DB_XREF=WHE1457_H09_P17ZS CLONE=WHE1457_H09_P17 TID=Ta.12896.1 CNT=5 FEA=EST TIER=ConsEnd STK=0 UG=Ta.12896 UG_TITLE=Transcribed sequences
Ta.1290.1.S1_x_at	0.515166	0.00599083	1.42916	gb:CA658763 DB_XREF=gi:25237288 DB_XREF=wlm0.pk042.p13 CLONE=wlm0.pk042.p13 TID=Ta.1290.1 CNT=43 FEA=EST TIER=ConsEnd STK=0 UG=Ta.1290 UG_TITLE=Transcribed sequences
Ta.12921.1.S1_x_at	3.23941	3.71985e-05	9.44407	gb:CA601406 DB_XREF=gi:25156568 DB_XREF=wl1.pk0012.g9 CLONE=wl1.pk0012.g9 TID=Ta.12921.1 CNT=1 FEA=EST TIER=ConsEnd STK=0 UG=Ta.12921 UG_TITLE=Transcribed sequence with weak similarity to protein ref:NP_190401.1 (A.thaliana) hypothetical protein (Arabidopsis thaliana)
Ta.1293.1.S1_at	2.17862	0.00384461	4.52721	gb:CA653071 DB_XREF=gi:25231596 DB_XREF=wre1n.pk165.e11 CLONE=wre1n.pk165.e11 TID=Ta.1293.1 CNT=1 FEA=EST TIER=ConsEnd STK=0 UG=Ta.1293 UG_TITLE=Transcribed sequence with weak similarity to protein ref:NP_192765.1 (A.thaliana) probable wound-induced protein (Arabidopsis thaliana)
Ta.12946.1.S1_at	2.00795	1.72235e-05	4.02209	gb:BQ281443 DB_XREF=gi:20548947 DB_XREF=WHE3021_D02_G03ZS CLONE=WHE3021_D02_G03 TID=Ta.12946.1 CNT=2 FEA=EST TIER=ConsEnd STK=0 UG=Ta.12946 UG_TITLE=Transcribed sequences
Ta.12949.2.A1_a_at	0.727293	0.000905677	1.65553	gb:BQ281458 DB_XREF=gi:20548969 DB_XREF=WHE3021_E06_I11ZS CLONE=WHE3021_E06_I11 TID=Ta.12949.2 CNT=1 FEA=EST TIER=ConsEnd STK=0 UG=Ta.12949 UG_TITLE=Transcribed sequence with weak similarity to protein ref:NP_189083.1 (A.thaliana) protein kinase, putative (Arabidopsis thaliana)
Ta.12953.1.S1_at	3.11099	1.34128e-09	8.63973	gb:CA728255 DB_XREF=gi:25450237 DB_XREF=wdi1c.pk002.o24 CLONE=wdi1c.pk002.o24 TID=Ta.12953.1 CNT=10 FEA=EST TIER=ConsEnd STK=0 UG=Ta.12953 UG_TITLE=Transcribed sequence with weak similarity to protein ref:NP_566731.1 (A.thaliana) expressed protein (Arabidopsis thaliana)
Ta.12977.1.S1_at	0.332231	0.00840003	1.25896	gb:BE213668 DB_XREF=gi:8860478 DB_XREF=EST0358 CLONE=JA1_4D_G02_T3 TID=Ta.12977.1 CNT=4 FEA=EST TIER=ConsEnd STK=0 UG=Ta.12977 UG_TITLE=Transcribed sequence with weak similarity to protein ref:NP_194237.1 (A.thaliana) putative protein (Arabidopsis thaliana)
Ta.12977.2.S1_a_at	0.746031	0.00415627	1.67717	gb:CA600076 DB_XREF=gi:25155129 DB_XREF=waw1c.pk006.e9 CLONE=waw1c.pk006.e9 NOTE=Non-UniGene sequence merged into UniGene cluster TID=Ta.12977.2 CNT=1 FEA=EST TIER=ConsEnd STK=0 UG=Ta.12977 UG_TITLE=Transcribed sequence with weak similarity to protein ref:NP_194237.1 (A.thaliana) putative protein (Arabidopsis thaliana)
Ta.12996.1.S1_at	0.878957	6.97083e-05	1.83905	gb:CA617295 DB_XREF=gi:25195592 DB_XREF=wl1n.pk0019.e7 CLONE=wl1n.pk0019.e7 TID=Ta.12996.1 CNT=6 FEA=EST TIER=ConsEnd STK=0 UG=Ta.12996 UG_TITLE=Transcribed sequence with moderate similarity to protein ref:NP_176768.1 (A.thaliana) isocitrate dehydrogenase, putative (Arabidopsis thaliana)
Ta.13.1.S1_at	2.58672	9.78771e-06	6.00732	gb:BJ256268 DB_XREF=gi:20079914 DB_XREF=BJ256268 CLONE=whh4k18 TID=Ta.13.1 CNT=30 FEA=mRNA TIER=Stack STK=6 UG=Ta.13 UG_TITLE=T.aestivum mRNA for WIR1, pathogen defense protein
Ta.13013.2.S1_x_at	6.00838	6.68624e-07	64.3726	gb:CA613496 DB_XREF=gi:25191793 DB_XREF=wr1.pk0146.h2 CLONE=wr1.pk0146.h2 TID=Ta.13013.2 CNT=9 FEA=EST TIER=ConsEnd STK=0 UG=Ta.13013 UG_TITLE=Transcribed sequence with weak similarity to protein ref:NP_177036.1 (A.thaliana) protein kinase, putative (Arabidopsis thaliana)
Ta.13023.1.A1_s_at	1.47135	5.31461e-09	2.77282	gb:BQ172221 DB_XREF=gi:20334044 DB_XREF=WHE2013_E05_I09ZT CLONE=WHE2013_E05_I09 TID=Ta.13023.1 CNT=2 FEA=EST TIER=ConsEnd STK=0 UG=Ta.13023 UG_TITLE=Transcribed sequence with weak similarity to protein pir:T09901 (A.thaliana) T09901 hypothetical protein T22A6.210 - Arabidopsis thaliana
Ta.13070.1.S1_at	1.56992	3.90271e-06	2.96889	gb:CK151761 DB_XREF=gi:38970113 DB_XREF=FGAS034468 TID=Ta.13070.1 CNT=33 FEA=EST TIER=ConsEnd STK=0 UG=Ta.13070 UG_TITLE=Transcribed sequence with weak similarity to protein ref:NP_568904.1 (A.thaliana) nonspecific lipid-transfer protein precursor - like (Arabidopsis thaliana)
Ta.13070.2.S1_a_at	1.9334	5.27569e-05	3.81953	gb:CA630456 DB_XREF=gi:25208752 DB_XREF=wle1n.pk0036.d4 CLONE=wle1n.pk0036.d4 TID=Ta.13070.2 CNT=1 FEA=EST TIER=ConsEnd STK=0 UG=Ta.13070 UG_TITLE=Transcribed sequence with weak similarity to protein ref:NP_568904.1 (A.thaliana) nonspecific lipid-transfer protein precursor - like (Arabidopsis thaliana)
Ta.13070.2.S1_x_at	1.92348	1.03202e-06	3.79338	gb:CA630456 DB_XREF=gi:25208752 DB_XREF=wle1n.pk0036.d4 CLONE=wle1n.pk0036.d4 TID=Ta.13070.2 CNT=1 FEA=EST TIER=ConsEnd STK=0 UG=Ta.13070 UG_TITLE=Transcribed sequence with weak similarity to protein ref:NP_568904.1 (A.thaliana) nonspecific lipid-transfer protein precursor - like (Arabidopsis thaliana)
Ta.13144.1.A1_at	2.13619	1.67791e-06	4.39601	gb:BQ170213 DB_XREF=gi:20332036 DB_XREF=WHE1755-1758_K12_K12ZT CLONE=WHE1755-1758_K12_K12 TID=Ta.13144.1 CNT=15 FEA=EST TIER=ConsEnd STK=0 UG=Ta.13144 UG_TITLE=Transcribed sequence with weak similarity to protein pir:T46181 (A.thaliana) T46181 hypothetical protein T8H10.50 - Arabidopsis thaliana
Ta.13158.1.S1_at	3.23019	9.3308e-09	9.38389	gb:BQ295101 DB_XREF=gi:20810623 DB_XREF=WHE2858_C06_F12ZS CLONE=WHE2858_C06_F12 TID=Ta.13158.1 CNT=1 FEA=EST TIER=ConsEnd STK=0 UG=Ta.13158 UG_TITLE=Transcribed sequence with weak similarity to protein ref:NP_173104.1 (A.thaliana) unknown protein (Arabidopsis thaliana)
Ta.13163.1.S1_at	2.02249	2.04678e-06	4.06285	gb:CD879114 DB_XREF=gi:32633852 DB_XREF=AZO4.104G15R011122 CLONE=AZO4104G15 TID=Ta.13163.1 CNT=29 FEA=EST TIER=Stack STK=9 UG=Ta.13163 UG_TITLE=Transcribed sequence with weak similarity to protein ref:NP_193459.1 (A.thaliana) lactate dehydrogenase
Ta.13164.1.S1_at	3.7494	1.96259e-07	13.4487	gb:BQ171469 DB_XREF=gi:20333292 DB_XREF=WHE1401-1404_C11_C11ZT CLONE=WHE1401-1404_C11_C11 TID=Ta.13164.1 CNT=4 FEA=EST TIER=ConsEnd STK=0 UG=Ta.13164 UG_TITLE=Transcribed sequence with weak similarity to protein ref:NP_177869.1 (A.thaliana) GRAB1-like protein (Arabidopsis thaliana)
Ta.13168.1.S1_a_at	4.44946	4.92408e-09	21.8485	gb:CA613639 DB_XREF=gi:25191923 DB_XREF=wr1.pk0152.d4 CLONE=wr1.pk0152.d4 TID=Ta.13168.1 CNT=10 FEA=EST TIER=ConsEnd STK=0 UG=Ta.13168 UG_TITLE=Transcribed sequences
Ta.13168.3.S1_x_at	1.8073	2.81979e-07	3.49988	gb:CA604430 DB_XREF=gi:25159592 DB_XREF=wr1.pk0038.b2 CLONE=wr1.pk0038.b2 TID=Ta.13168.3 CNT=1 FEA=EST TIER=ConsEnd STK=0 UG=Ta.13168 UG_TITLE=Transcribed sequences
Ta.13182.1.S1_at	1.78867	2.14562e-06	3.45496	gb:BQ172184 DB_XREF=gi:20334007 DB_XREF=WHE2009_D02_G03ZT CLONE=WHE2009_D02_G03 TID=Ta.13182.1 CNT=5 FEA=EST TIER=ConsEnd STK=0 UG=Ta.13182 UG_TITLE=Transcribed sequence with moderate similarity to protein ref:NP_566129.1 (A.thaliana) unknown protin (Arabidopsis thaliana)
Ta.13184.1.S1_at	0.902582	0.00347332	1.86941	gb:CD453406 DB_XREF=gi:31368146 DB_XREF=WHE1655-1658_P12_P12ZT CLONE=WHE1655-1658_P12_P12 TID=Ta.13184.1 CNT=7 FEA=mRNA TIER=ConsEnd STK=0 UG=Ta.13184 UG_TITLE=Clone wlm4.pk0016.a11:fis, full insert mRNA sequence
Ta.13199.1.S1_at	3.77972	8.91897e-08	13.7344	gb:CK214159 DB_XREF=gi:39620263 DB_XREF=FGAS026082 TID=Ta.13199.1 CNT=10 FEA=EST TIER=ConsEnd STK=0 UG=Ta.13199 UG_TITLE=Transcribed sequence with weak similarity to protein ref:NP_188446.1 (A.thaliana) hypothetical protein (Arabidopsis thaliana)
Ta.13199.3.S1_at	2.20634	6.40063e-05	4.61503	gb:CA638141 DB_XREF=gi:25216437 DB_XREF=wre1n.pk0006.h10 CLONE=wre1n.pk0006.h10 TID=Ta.13199.3 CNT=1 FEA=EST TIER=ConsEnd STK=0 UG=Ta.13199 UG_TITLE=Transcribed sequence with weak similarity to protein ref:NP_188446.1 (A.thaliana) hypothetical protein (Arabidopsis thaliana)
Ta.13199.3.S1_x_at	2.47498	2.72477e-05	5.5596	gb:CA638141 DB_XREF=gi:25216437 DB_XREF=wre1n.pk0006.h10 CLONE=wre1n.pk0006.h10 TID=Ta.13199.3 CNT=1 FEA=EST TIER=ConsEnd STK=0 UG=Ta.13199 UG_TITLE=Transcribed sequence with weak similarity to protein ref:NP_188446.1 (A.thaliana) hypothetical protein (Arabidopsis thaliana)
Ta.132.1.S1_a_at	1.14571	4.26058e-05	2.21254	gb:CD896621 DB_XREF=gi:32670452 DB_XREF=G174.103H02R011121 CLONE=G174103H02 TID=Ta.132.1 CNT=75 FEA=mRNA TIER=Stack STK=8 UG=Ta.132 UG_TITLE=Clone 1LC1 heat shock protein 16.9 (hsp16.9-1LC1) mRNA, partial cds
Ta.13202.1.S1_at	1.44083	0.000102669	2.71478	gb:BQ169825 DB_XREF=gi:20331648 DB_XREF=WHE0972_E03_I06ZT CLONE=WHE0972_E03_I06 TID=Ta.13202.1 CNT=13 FEA=EST TIER=ConsEnd STK=0 UG=Ta.13202 UG_TITLE=Transcribed sequence with weak similarity to protein ref:NP_194348.1 (A.thaliana) putative mitochondrial carrier protein (Arabidopsis thaliana)
Ta.13207.1.S1_x_at	2.77737	1.22668e-08	6.85599	gb:BQ171758 DB_XREF=gi:20333581 DB_XREF=WHE1659-1662_H21_H21ZT CLONE=WHE1659-1662_H21_H21 TID=Ta.13207.1 CNT=3 FEA=EST TIER=ConsEnd STK=0 UG=Ta.13207 UG_TITLE=Transcribed sequences
Ta.13214.1.S1_at	4.28869	6.6056e-06	19.5445	gb:BJ250706 DB_XREF=gi:20060647 DB_XREF=BJ250706 CLONE=whf16m16 TID=Ta.13214.1 CNT=6 FEA=EST TIER=ConsEnd STK=1 UG=Ta.13214 UG_TITLE=Transcribed sequences
Ta.13245.1.S1_x_at	1.54972	6.42547e-09	2.92759	gb:BQ170197 DB_XREF=gi:20332020 DB_XREF=WHE1755-1758_G05_G05ZT CLONE=WHE1755-1758_G05_G05 TID=Ta.13245.1 CNT=22 FEA=EST TIER=ConsEnd STK=0 UG=Ta.13245 UG_TITLE=Transcribed sequence with moderate similarity to protein pir:T47544 (A.thaliana) T47544 hypothetical protein F8J2.40 - Arabidopsis thaliana
Ta.13256.2.S1_at	0.463272	0.0019717	1.37867	gb:CK193207 DB_XREF=gi:39555521 DB_XREF=FGAS001621 TID=Ta.13256.2 CNT=17 FEA=EST TIER=ConsEnd STK=0 UG=Ta.13256 UG_TITLE=Transcribed sequence with weak similarity to protein ref:NP_173261.1 (A.thaliana) pathogenesis-related group 5 protein, putative (Arabidopsis thaliana)
Ta.13260.1.A1_at	0.882642	0.000394117	1.84375	gb:BJ239696 DB_XREF=gi:20054177 DB_XREF=BJ239696 CLONE=whe7g12 TID=Ta.13260.1 CNT=8 FEA=EST TIER=ConsEnd STK=2 UG=Ta.13260 UG_TITLE=Transcribed sequence with weak similarity to protein ref:NP_172536.1 (A.thaliana) unknown protein (Arabidopsis thaliana)
Ta.13260.2.S1_at	1.08047	0.00538212	2.11473	gb:CA698049 DB_XREF=gi:25419842 DB_XREF=wlk4.pk0023.f2 CLONE=wlk4.pk0023.f2 TID=Ta.13260.2 CNT=4 FEA=EST TIER=ConsEnd STK=0 UG=Ta.13260 UG_TITLE=Transcribed sequence with weak similarity to protein ref:NP_172536.1 (A.thaliana) unknown protein (Arabidopsis thaliana)
Ta.13262.1.S1_at	1.24888	3.77469e-08	2.37657	gb:CK200154 DB_XREF=gi:39562544 DB_XREF=FGAS008661 TID=Ta.13262.1 CNT=32 FEA=EST TIER=ConsEnd STK=0 UG=Ta.13262 UG_TITLE=Transcribed sequence with weak similarity to protein ref:NP_568630.1 (A.thaliana) putative protein (Arabidopsis thaliana)
Ta.1327.1.S1_x_at	4.85316	1.63227e-06	28.9033	gb:BQ802752 DB_XREF=gi:22017721 DB_XREF=WHE2829_F02_K03ZS CLONE=WHE2829_F02_K03 NOTE=Non-UniGene sequence merged into UniGene cluster TID=Ta.1327.1 CNT=18 FEA=EST TIER=Stack STK=6 UG=Ta.1327 UG_TITLE=Transcribed sequences
Ta.13273.2.S1_a_at	0.665094	0.00355612	1.58567	gb:CA661231 DB_XREF=gi:25239756 DB_XREF=wlmk1.pk0004.h5 CLONE=wlmk1.pk0004.h5 TID=Ta.13273.2 CNT=1 FEA=EST TIER=ConsEnd STK=0 UG=Ta.13273 UG_TITLE=Transcribed sequence with weak similarity to protein ref:NP_564810.1 (A.thaliana) expressed protein (Arabidopsis thaliana)
Ta.13277.1.A1_at	4.56387	6.82955e-07	23.6516	gb:BQ169503 DB_XREF=gi:20331326 DB_XREF=WHE2340_C10_F20ZT CLONE=WHE2340_C10_F20 TID=Ta.13277.1 CNT=2 FEA=EST TIER=ConsEnd STK=0 UG=Ta.13277 UG_TITLE=Transcribed sequence with weak similarity to protein ref:NP_566078.1 (A.thaliana) putative bHLH transcription factor (Arabidopsis thaliana)
Ta.13279.1.S1_a_at	1.1433	1.62162e-05	2.20886	gb:CA722747 DB_XREF=gi:25444540 DB_XREF=wds1c.pk004.g16.f CLONE=wds1c.pk004.g16.f TID=Ta.13279.1 CNT=40 FEA=EST TIER=ConsEnd STK=1 UG=Ta.13279 UG_TITLE=Transcribed sequence with weak similarity to protein ref:NP_565597.1 (A.thaliana) F-box protein family, AtFBL6 (Arabidopsis thaliana)
Ta.13279.2.S1_a_at	2.20825	4.85968e-06	4.62114	gb:CA655937 DB_XREF=gi:25234462 DB_XREF=wlm0.pk0019.d3 CLONE=wlm0.pk0019.d3 TID=Ta.13279.2 CNT=1 FEA=EST TIER=ConsEnd STK=0 UG=Ta.13279 UG_TITLE=Transcribed sequence with weak similarity to protein ref:NP_565597.1 (A.thaliana) F-box protein family, AtFBL6 (Arabidopsis thaliana)
Ta.13279.3.S1_at	1.14429	5.43883e-06	2.21037	gb:CA645405 DB_XREF=gi:25223701 DB_XREF=wre1n.pk0094.h9 CLONE=wre1n.pk0094.h9 TID=Ta.13279.3 CNT=1 FEA=EST TIER=ConsEnd STK=0 UG=Ta.13279 UG_TITLE=Transcribed sequence with weak similarity to protein ref:NP_565597.1 (A.thaliana) F-box protein family, AtFBL6 (Arabidopsis thaliana)
Ta.13307.1.S1_x_at	2.11105	1.41699e-06	4.32004	gb:CK195044 DB_XREF=gi:39557434 DB_XREF=FGAS003482 TID=Ta.13307.1 CNT=43 FEA=EST TIER=ConsEnd STK=0 UG=Ta.13307 UG_TITLE=Transcribed sequence with weak similarity to protein ref:NP_177313.1 (A.thaliana) peroxidase ATP4a (Arabidopsis thaliana)
Ta.13308.1.S1_at	2.06691	4.96259e-08	4.18987	gb:CD868083 DB_XREF=gi:32551899 DB_XREF=AZO2.107P23F001110 CLONE=AZO2107P23 TID=Ta.13308.1 CNT=11 FEA=EST TIER=ConsEnd STK=0 UG=Ta.13308 UG_TITLE=Transcribed sequence with moderate similarity to protein ref:NP_566842.1 (A.thaliana) putative pectinesterase (Arabidopsis thaliana)
Ta.13308.2.S1_a_at	1.46922	2.96648e-08	2.76872	gb:CA646875 DB_XREF=gi:25225171 DB_XREF=wre1n.pk0109.d4 CLONE=wre1n.pk0109.d4 TID=Ta.13308.2 CNT=1 FEA=EST TIER=ConsEnd STK=0 UG=Ta.13308 UG_TITLE=Transcribed sequence with moderate similarity to protein ref:NP_566842.1 (A.thaliana) putative pectinesterase (Arabidopsis thaliana)
Ta.13308.2.S1_x_at	1.26842	3.55645e-06	2.40898	gb:CA646875 DB_XREF=gi:25225171 DB_XREF=wre1n.pk0109.d4 CLONE=wre1n.pk0109.d4 TID=Ta.13308.2 CNT=1 FEA=EST TIER=ConsEnd STK=0 UG=Ta.13308 UG_TITLE=Transcribed sequence with moderate similarity to protein ref:NP_566842.1 (A.thaliana) putative pectinesterase (Arabidopsis thaliana)
Ta.13315.1.A1_s_at	1.73095	5.25431e-06	3.31947	gb:CD936894 DB_XREF=gi:32784402 DB_XREF=OV.105G19R010430 CLONE=OV105G19 TID=Ta.13315.1 CNT=4 FEA=EST TIER=ConsEnd STK=0 UG=Ta.13315 UG_TITLE=Transcribed sequence with weak similarity to protein ref:NP_190811.1 (A.thaliana) putative protein (Arabidopsis thaliana)
Ta.13315.1.A1_x_at	0.634658	0.00371544	1.55257	gb:CD936894 DB_XREF=gi:32784402 DB_XREF=OV.105G19R010430 CLONE=OV105G19 TID=Ta.13315.1 CNT=4 FEA=EST TIER=ConsEnd STK=0 UG=Ta.13315 UG_TITLE=Transcribed sequence with weak similarity to protein ref:NP_190811.1 (A.thaliana) putative protein (Arabidopsis thaliana)
Ta.13334.1.A1_at	2.96965	0.000199488	7.83347	gb:AF483596.1 DB_XREF=gi:21311646 GEN=Hfr-1 TID=Ta.13334.1 CNT=5 FEA=FLmRNA TIER=FL STK=1 UG=Ta.13334 DEF=Triticum aestivum hessian fly response gene 1 protein (Hfr-1) mRNA, complete cds. PROD=hessian fly response gene 1 protein FL=gb:AF483596.1
Ta.13336.1.S1_at	0.965006	0.00144584	1.95207	gb:CK212277 DB_XREF=gi:39618381 DB_XREF=FGAS024147 TID=Ta.13336.1 CNT=29 FEA=mRNA TIER=ConsEnd STK=0 UG=Ta.13336 UG_TITLE=Partial mRNA for putative APETALA2 protein
Ta.13362.1.S1_at	2.05761	1.58993e-05	4.16296	gb:BT009396.1 DB_XREF=gi:32128947 TID=Ta.13362.1 CNT=26 FEA=mRNA TIER=ConsEnd STK=0 UG=Ta.13362 UG_TITLE=Clone wlm96.pk039.g16:fis, full insert mRNA sequence DEF=Triticum aestivum clone wlm96.pk039.g16:fis, full insert mRNA sequence.
Ta.1337.1.S1_x_at	0.663588	0.00695574	1.58402	gb:CK164223 DB_XREF=gi:38995209 DB_XREF=FGAS048122 TID=Ta.1337.1 CNT=259 FEA=EST TIER=ConsEnd STK=0 UG=Ta.1337 UG_TITLE=Transcribed sequence with weak similarity to protein ref:NP_568904.1 (A.thaliana) nonspecific lipid-transfer protein precursor - like (Arabidopsis thaliana)
Ta.13371.1.S1_at	5.70373	6.17579e-06	52.1188	gb:BQ578676 DB_XREF=gi:21481993 DB_XREF=WHE0308_D11_H22ZS CLONE=WHE0308_D11_H22 TID=Ta.13371.1 CNT=31 FEA=EST TIER=ConsEnd STK=0 UG=Ta.13371 UG_TITLE=Transcribed sequence with weak similarity to protein pir:T02345 (H.sapiens) T02345 hypothetical protein KIAA0324 - human
Ta.13371.1.S1_x_at	5.34099	5.86902e-08	40.5321	gb:BQ578676 DB_XREF=gi:21481993 DB_XREF=WHE0308_D11_H22ZS CLONE=WHE0308_D11_H22 TID=Ta.13371.1 CNT=31 FEA=EST TIER=ConsEnd STK=0 UG=Ta.13371 UG_TITLE=Transcribed sequence with weak similarity to protein pir:T02345 (H.sapiens) T02345 hypothetical protein KIAA0324 - human
Ta.13371.2.S1_x_at	5.61433	5.31461e-09	48.9871	gb:CA661255 DB_XREF=gi:25239780 DB_XREF=wlmk1.pk0002.g7 CLONE=wlmk1.pk0002.g7 TID=Ta.13371.2 CNT=2 FEA=EST TIER=ConsEnd STK=0 UG=Ta.13371 UG_TITLE=Transcribed sequence with weak similarity to protein pir:T02345 (H.sapiens) T02345 hypothetical protein KIAA0324 - human
Ta.1342.2.S1_x_at	0.52971	0.000608133	1.44364	gb:BJ306875 DB_XREF=gi:23157520 DB_XREF=BJ306875 CLONE=whyd5n06 TID=Ta.1342.2 CNT=135 FEA=EST TIER=Stack STK=7 UG=Ta.1342 UG_TITLE=Transcribed sequence with weak similarity to protein sp:P42699 (A.thaliana) PLAT_ARATH Plastocyanin major isoform, chloroplast precursor
Ta.13426.1.S1_s_at	1.54617	3.10746e-05	2.92041	gb:CA731529 DB_XREF=gi:25547127 DB_XREF=wlp1c.pk001.f1 CLONE=wlp1c.pk001.f1 TID=Ta.13426.1 CNT=14 FEA=EST TIER=ConsEnd STK=0 UG=Ta.13426 UG_TITLE=Transcribed sequence with weak similarity to protein ref:NP_176653.1 (A.thaliana) membrane related protein CP5, putative (Arabidopsis thaliana)
Ta.13426.1.S1_x_at	1.29334	2.11526e-08	2.45095	gb:CA731529 DB_XREF=gi:25547127 DB_XREF=wlp1c.pk001.f1 CLONE=wlp1c.pk001.f1 TID=Ta.13426.1 CNT=14 FEA=EST TIER=ConsEnd STK=0 UG=Ta.13426 UG_TITLE=Transcribed sequence with weak similarity to protein ref:NP_176653.1 (A.thaliana) membrane related protein CP5, putative (Arabidopsis thaliana)
Ta.13427.1.S1_at	1.60359	3.88324e-05	3.03898	gb:BQ620057 DB_XREF=gi:21625136 DB_XREF=TaLr1134E08F CLONE=TaLr1134E08F TID=Ta.13427.1 CNT=2 FEA=EST TIER=ConsEnd STK=0 UG=Ta.13427 UG_TITLE=Transcribed sequence with weak similarity to protein ref:NP_200047.1 (A.thaliana) putative protein (Arabidopsis thaliana)
Ta.13447.1.S1_at	0.712146	0.00370972	1.63824	gb:AF525086.1 DB_XREF=gi:21745455 TID=Ta.13447.1 CNT=30 FEA=FLmRNA TIER=FL STK=1 UG=Ta.13447 DEF=Triticum aestivum GSK-like kinase mRNA, complete cds. PROD=GSK-like kinase FL=gb:AF525086.1
Ta.13462.2.S1_a_at	3.23207	3.85837e-07	9.39613	gb:CA661266 DB_XREF=gi:25239791 DB_XREF=wlmk1.pk0002.h9 CLONE=wlmk1.pk0002.h9 TID=Ta.13462.2 CNT=1 FEA=EST TIER=ConsEnd STK=0 UG=Ta.13462 UG_TITLE=Transcribed sequence with moderate similarity to protein pir:T06011 (A.thaliana) T06011 probable pyrophosphate--fructose-6-phosphate 1-phosphotransferase
Ta.1347.1.S1_x_at	0.781927	0.00656999	1.71943	gb:CA704375 DB_XREF=gi:25426168 DB_XREF=wdk1c.pk012.m14 CLONE=wdk1c.pk012.m14 TID=Ta.1347.1 CNT=81 FEA=EST TIER=ConsEnd STK=0 UG=Ta.1347 UG_TITLE=Transcribed sequence with strong similarity to protein ref:NP_192117.1 (A.thaliana) SAR1GTP-binding secretory factor (Arabidopsis thaliana)
Ta.1347.3.S1_a_at	0.836972	0.00163701	1.7863	gb:BJ222560 DB_XREF=gi:23074336 DB_XREF=BJ222560 CLONE=whdl14b01 TID=Ta.1347.3 CNT=2 FEA=EST TIER=ConsEnd STK=0 UG=Ta.1347 UG_TITLE=Transcribed sequence with strong similarity to protein ref:NP_192117.1 (A.thaliana) SAR1GTP-binding secretory factor (Arabidopsis thaliana)
Ta.1347.3.S1_x_at	0.719124	0.000469946	1.64618	gb:BJ222560 DB_XREF=gi:23074336 DB_XREF=BJ222560 CLONE=whdl14b01 TID=Ta.1347.3 CNT=2 FEA=EST TIER=ConsEnd STK=0 UG=Ta.1347 UG_TITLE=Transcribed sequence with strong similarity to protein ref:NP_192117.1 (A.thaliana) SAR1GTP-binding secretory factor (Arabidopsis thaliana)
Ta.13481.1.S1_a_at	1.08833	0.000209518	2.12628	gb:BJ250262 DB_XREF=gi:20060376 DB_XREF=BJ250262 CLONE=whf9n12 NOTE=Non-UniGene sequence merged into UniGene cluster TID=Ta.13481.1 CNT=2 FEA=EST TIER=ConsEnd STK=1 UG=Ta.13481 UG_TITLE=Transcribed sequence with weak similarity to protein ref:NP_567969.1 (A.thaliana) putative protein (Arabidopsis thaliana)
Ta.13496.1.A1_at	2.74907	3.27521e-11	6.72282	gb:CK211335 DB_XREF=gi:39617439 DB_XREF=FGAS023173 TID=Ta.13496.1 CNT=3 FEA=EST TIER=ConsEnd STK=0 UG=Ta.13496 UG_TITLE=Transcribed sequence with weak similarity to protein pir:T45604 (A.thaliana) T45604 glucosyltransferase-like protein - Arabidopsis thaliana
Ta.135.2.S1_at	2.40397	1.37008e-09	5.29256	gb:BJ283983 DB_XREF=gi:20104554 DB_XREF=BJ283983 CLONE=whr18g17 TID=Ta.135.2 CNT=67 FEA=EST TIER=Stack STK=6 UG=Ta.135 UG_TITLE=MRNA for reversibly glycosylated polypeptide
Ta.13530.1.S1_a_at	1.6365	1.0762e-05	3.1091	gb:BQ161187 DB_XREF=gi:20298244 DB_XREF=WHE0365_H11_P21ZT CLONE=WHE0365_H11_P21 TID=Ta.13530.1 CNT=13 FEA=EST TIER=ConsEnd STK=0 UG=Ta.13530 UG_TITLE=Transcribed sequence with weak similarity to protein ref:NP_565233.1 (A.thaliana) expressed protein (Arabidopsis thaliana)
Ta.13530.1.S1_at	1.10259	0.000779103	2.14739	gb:BQ161187 DB_XREF=gi:20298244 DB_XREF=WHE0365_H11_P21ZT CLONE=WHE0365_H11_P21 TID=Ta.13530.1 CNT=13 FEA=EST TIER=ConsEnd STK=0 UG=Ta.13530 UG_TITLE=Transcribed sequence with weak similarity to protein ref:NP_565233.1 (A.thaliana) expressed protein (Arabidopsis thaliana)
Ta.13530.2.S1_x_at	0.705916	0.0069993	1.63118	gb:CA606740 DB_XREF=gi:25161902 DB_XREF=wr1.pk0068.h4 CLONE=wr1.pk0068.h4 TID=Ta.13530.2 CNT=1 FEA=EST TIER=ConsEnd STK=0 UG=Ta.13530 UG_TITLE=Transcribed sequence with weak similarity to protein ref:NP_565233.1 (A.thaliana) expressed protein (Arabidopsis thaliana)
Ta.13545.2.S1_a_at	0.524589	0.0099239	1.43852	gb:BJ227807 DB_XREF=gi:20047884 DB_XREF=BJ227807 CLONE=whdl16b12 TID=Ta.13545.2 CNT=1 FEA=EST TIER=ConsEnd STK=1 UG=Ta.13545 UG_TITLE=Transcribed sequence with weak similarity to protein ref:NP_199550.1 (A.thaliana) Myb-related transcription activator-like (Arabidopsis thaliana)
Ta.13554.1.S1_at	0.822873	0.000903584	1.76893	gb:CK193098 DB_XREF=gi:39555303 DB_XREF=FGAS001510 TID=Ta.13554.1 CNT=15 FEA=EST TIER=ConsEnd STK=0 UG=Ta.13554 UG_TITLE=Transcribed sequence with moderate similarity to protein ref:NP_569034.1 (A.thaliana) putative protein (Arabidopsis thaliana)
Ta.13567.1.S1_at	2.50688	3.01046e-05	5.68391	gb:BQ166291 DB_XREF=gi:20309542 DB_XREF=WHE0840_A04_B08ZT CLONE=WHE0840_A04_B08 TID=Ta.13567.1 CNT=5 FEA=EST TIER=ConsEnd STK=0 UG=Ta.13567 UG_TITLE=Transcribed sequence with weak similarity to protein ref:NP_179943.1 (A.thaliana) putative acetone-cyanohydrin lyase (Arabidopsis thaliana)
Ta.1360.1.S1_at	1.66538	9.315e-05	3.17198	gb:BE426019 DB_XREF=gi:9423862 DB_XREF=WHE0327_G01_N01ZS CLONE=WHE0327_G01_N01 TID=Ta.1360.1 CNT=3 FEA=EST TIER=ConsEnd STK=0 UG=Ta.1360 UG_TITLE=Transcribed sequence with weak similarity to protein ref:NP_188456.1 (A.thaliana) lipid transfer protein, putative (Arabidopsis thaliana)
Ta.1360.2.S1_at	0.16036	0.00168192	1.11757	gb:CA729284 DB_XREF=gi:25451287 DB_XREF=wdi1c.pk006.d15 CLONE=wdi1c.pk006.d15 TID=Ta.1360.2 CNT=1 FEA=EST TIER=ConsEnd STK=0 UG=Ta.1360 UG_TITLE=Transcribed sequence with weak similarity to protein ref:NP_188456.1 (A.thaliana) lipid transfer protein, putative (Arabidopsis thaliana)
Ta.13645.1.S1_at	1.71715	2.14562e-06	3.28787	gb:BQ172090 DB_XREF=gi:20333913 DB_XREF=WHE1713-1716_K06_K06ZT CLONE=WHE1713-1716_K06_K06 TID=Ta.13645.1 CNT=3 FEA=EST TIER=ConsEnd STK=0 UG=Ta.13645 UG_TITLE=Transcribed sequence with weak similarity to protein pir:T46205 (A.thaliana) T46205 hypothetical protein T8P19.120 - Arabidopsis thaliana
Ta.13650.1.A1_at	2.65913	6.29151e-06	6.31651	gb:CK211830 DB_XREF=gi:39617934 DB_XREF=FGAS023691 TID=Ta.13650.1 CNT=6 FEA=EST TIER=ConsEnd STK=0 UG=Ta.13650 UG_TITLE=Transcribed sequence with weak similarity to protein ref:NP_175900.1 (A.thaliana) lipoxygenase, putative (Arabidopsis thaliana)
Ta.13650.2.S1_at	2.04857	2.42701e-05	4.13696	gb:BG905138 DB_XREF=gi:14312814 DB_XREF=TaLr1137E09R CLONE=TaLr1137E09 TID=Ta.13650.2 CNT=1 FEA=EST TIER=ConsEnd STK=0 UG=Ta.13650 UG_TITLE=Transcribed sequence with weak similarity to protein ref:NP_175900.1 (A.thaliana) lipoxygenase, putative (Arabidopsis thaliana)
Ta.13677.1.S1_at	0.605534	0.00156223	1.52154	gb:BJ308472 DB_XREF=gi:23158153 DB_XREF=BJ308472 CLONE=whyd16b15 TID=Ta.13677.1 CNT=143 FEA=EST TIER=Stack STK=12 UG=Ta.13677 UG_TITLE=Transcribed sequence with weak similarity to protein ref:NP_175777.1 (A.thaliana) leucine-rich repeat transmembrane protein kinase 1, putative (Arabidopsis thaliana)
Ta.13682.1.A1_at	1.16927	3.94558e-05	2.24898	gb:BQ171887 DB_XREF=gi:20333710 DB_XREF=WHE1701-1704_A01_A01ZT CLONE=WHE1701-1704_A01_A01 TID=Ta.13682.1 CNT=2 FEA=EST TIER=ConsEnd STK=0 UG=Ta.13682 UG_TITLE=Transcribed sequence with weak similarity to protein ref:NP_194153.1 (A.thaliana) putative protein (Arabidopsis thaliana)
Ta.13701.1.S1_at	1.97546	1.01874e-06	3.93253	gb:BQ280458 DB_XREF=gi:20546648 DB_XREF=WHE3001_C09_E17ZS CLONE=WHE3001_C09_E17 TID=Ta.13701.1 CNT=6 FEA=EST TIER=ConsEnd STK=0 UG=Ta.13701 UG_TITLE=Transcribed sequences
Ta.13701.2.S1_x_at	1.50626	1.30585e-11	2.84072	gb:CA688168 DB_XREF=gi:25278732 DB_XREF=wlm96.pk039.m2 CLONE=wlm96.pk039.m2 NOTE=Non-UniGene sequence merged into UniGene cluster TID=Ta.13701.2 CNT=1 FEA=EST TIER=ConsEnd STK=0 UG=Ta.13701 UG_TITLE=Transcribed sequences
Ta.13721.1.S1_x_at	0.30409	0.00345594	1.23464	gb:CK198418 DB_XREF=gi:39560808 DB_XREF=FGAS006904 TID=Ta.13721.1 CNT=17 FEA=EST TIER=ConsEnd STK=0 UG=Ta.13721 UG_TITLE=Transcribed sequence with weak similarity to protein ref:NP_187425.1 (A.thaliana) putative coated vesicle membrane protein (Arabidopsis thaliana)
Ta.13722.1.S1_at	1.18263	3.05275e-06	2.2699	gb:BJ239650 DB_XREF=gi:23082592 DB_XREF=BJ239650 CLONE=whe7d05 TID=Ta.13722.1 CNT=90 FEA=EST TIER=Stack STK=7 UG=Ta.13722 UG_TITLE=Transcribed sequence with moderate similarity to protein pir:T46009 (A.thaliana) T46009 E2 ubiquitin-conjugating-like enzyme Ahus5 - Arabidopsis thaliana
Ta.13729.1.S1_at	0.882693	0.00188647	1.84381	gb:BJ294853 DB_XREF=gi:23151759 DB_XREF=BJ294853 CLONE=whsl15o07 TID=Ta.13729.1 CNT=30 FEA=EST TIER=Stack STK=6 UG=Ta.13729 UG_TITLE=Transcribed sequence with moderate similarity to protein ref:NP_192395.1 (A.thaliana) predicted protein of unknown function (Arabidopsis thaliana)
Ta.1376.1.S1_at	0.966528	1.18724e-06	1.95413	gb:CD868146 DB_XREF=gi:32551962 DB_XREF=AZO2.108C07R010328 CLONE=AZO2108C07 TID=Ta.1376.1 CNT=40 FEA=mRNA TIER=ConsEnd STK=0 UG=Ta.1376 UG_TITLE=Clone wr1.pk0122.e5:fis, full insert mRNA sequence
Ta.13778.2.A1_at	2.53782	6.48088e-09	5.80712	gb:CA636212 DB_XREF=gi:25214508 DB_XREF=wle1n.pk0105.e5 CLONE=wle1n.pk0105.e5 TID=Ta.13778.2 CNT=1 FEA=EST TIER=ConsEnd STK=0 UG=Ta.13778 UG_TITLE=Transcribed sequences
Ta.13784.1.S1_at	2.56778	0.000830593	5.92896	gb:AL823038 DB_XREF=gi:21834807 DB_XREF=AL823038 CLONE=D02_p133_plate_10 TID=Ta.13784.1 CNT=8 FEA=EST TIER=ConsEnd STK=0 UG=Ta.13784 UG_TITLE=Transcribed sequences
Ta.13785.1.S1_at	5.69417	4.46073e-08	51.7745	gb:CK198324 DB_XREF=gi:39560714 DB_XREF=FGAS006809 TID=Ta.13785.1 CNT=34 FEA=EST TIER=ConsEnd STK=0 UG=Ta.13785 UG_TITLE=Transcribed sequence with weak similarity to protein prf:1710349B (A.thaliana) 1710349B acidic chitinase (Arabidopsis thaliana)
Ta.13785.2.S1_a_at	2.30354	1.20608e-06	4.93669	gb:CA695001 DB_XREF=gi:25416787 DB_XREF=wlmk4.pk0019.g11 CLONE=wlmk4.pk0019.g11 NOTE=Non-UniGene sequence merged into UniGene cluster TID=Ta.13785.2 CNT=1 FEA=EST TIER=ConsEnd STK=0 UG=Ta.13785 UG_TITLE=Transcribed sequence with weak similarity to protein prf:1710349B (A.thaliana) 1710349B acidic chitinase (Arabidopsis thaliana)
Ta.13811.1.S1_at	1.34147	0.000488492	2.5341	gb:CA660679 DB_XREF=gi:25239204 DB_XREF=wlm1.pk0024.g4 CLONE=wlm1.pk0024.g4 TID=Ta.13811.1 CNT=10 FEA=mRNA TIER=ConsEnd STK=0 UG=Ta.13811 UG_TITLE=Clone wlm96.pk054.b21:fis, full insert mRNA sequence
Ta.13818.1.S1_at	4.80171	9.46371e-07	27.8906	gb:CD490438 DB_XREF=gi:31417474 DB_XREF=WHE2903_F05_L09ZT CLONE=WHE2903_F05_L09 TID=Ta.13818.1 CNT=5 FEA=EST TIER=ConsEnd STK=0 UG=Ta.13818 UG_TITLE=Transcribed sequence with weak similarity to protein ref:NP_563679.1 (A.thaliana) expressed protein (Arabidopsis thaliana)
Ta.13819.1.S1_at	1.31333	0.00393131	2.48514	gb:AL827718 DB_XREF=gi:21839239 DB_XREF=AL827718 CLONE=C06_p638_plate_15 TID=Ta.13819.1 CNT=4 FEA=EST TIER=ConsEnd STK=0 UG=Ta.13819 UG_TITLE=Transcribed sequences
Ta.13827.1.S1_at	2.07996	2.89975e-06	4.22797	gb:CA681828 DB_XREF=gi:25267534 DB_XREF=wlm24.pk0024.h6 CLONE=wlm24.pk0024.h6 TID=Ta.13827.1 CNT=2 FEA=EST TIER=ConsEnd STK=0 UG=Ta.13827 UG_TITLE=Transcribed sequence with weak similarity to protein ref:NP_566538.1 (A.thaliana) Expressed protein (Arabidopsis thaliana)
Ta.13841.1.S1_at	2.27457	6.57629e-07	4.83854	gb:AJ440511 DB_XREF=gi:20196104 DB_XREF=AJ440511 CLONE=PSR72 (forward) TID=Ta.13841.1 CNT=15 FEA=EST TIER=ConsEnd STK=0 UG=Ta.13841 UG_TITLE=Transcribed sequence with weak similarity to protein ref:NP_188087.1 (A.thaliana) putative cytochrome P450 (Arabidopsis thaliana)
Ta.13852.1.A1_at	1.10049	0.000329442	2.14427	gb:BJ282919 DB_XREF=gi:20103950 DB_XREF=BJ282919 CLONE=whr12m08 TID=Ta.13852.1 CNT=8 FEA=EST TIER=ConsEnd STK=0 UG=Ta.13852 UG_TITLE=Transcribed sequence with weak similarity to protein pir:T51370 (A.thaliana) T51370 hypothetical protein F1N13_10 - Arabidopsis thaliana
Ta.13860.1.S1_at	1.46219	7.16021e-09	2.75527	gb:CK214886 DB_XREF=gi:39620990 DB_XREF=FGAS026827 TID=Ta.13860.1 CNT=6 FEA=EST TIER=ConsEnd STK=0 UG=Ta.13860 UG_TITLE=Transcribed sequence with weak similarity to protein ref:NP_200619.1 (A.thaliana) putative protein (Arabidopsis thaliana)
Ta.13860.1.S1_x_at	1.57583	3.61918e-09	2.98107	gb:CK214886 DB_XREF=gi:39620990 DB_XREF=FGAS026827 TID=Ta.13860.1 CNT=6 FEA=EST TIER=ConsEnd STK=0 UG=Ta.13860 UG_TITLE=Transcribed sequence with weak similarity to protein ref:NP_200619.1 (A.thaliana) putative protein (Arabidopsis thaliana)
Ta.13876.1.S1_at	4.64549	1.37328e-07	25.0284	gb:AL830654 DB_XREF=gi:21842434 DB_XREF=AL830654 CLONE=F03_q343_plate_9 TID=Ta.13876.1 CNT=7 FEA=EST TIER=ConsEnd STK=0 UG=Ta.13876 UG_TITLE=Transcribed sequence with weak similarity to protein ref:NP_563831.1 (A.thaliana) expressed protein (Arabidopsis thaliana)
Ta.13899.1.S1_s_at	2.86065	3.37233e-07	7.26341	gb:CD490417 DB_XREF=gi:31417450 DB_XREF=WHE2901_F01_K01ZT CLONE=WHE2901_F01_K01 TID=Ta.13899.1 CNT=3 FEA=EST TIER=ConsEnd STK=0 UG=Ta.13899 UG_TITLE=Transcribed sequence with weak similarity to protein pir:T00688 (A.thaliana) T00688 hypothetical protein F6E13.21 - Arabidopsis thaliana
Ta.13899.1.S1_x_at	2.62015	4.13755e-07	6.14813	gb:CD490417 DB_XREF=gi:31417450 DB_XREF=WHE2901_F01_K01ZT CLONE=WHE2901_F01_K01 TID=Ta.13899.1 CNT=3 FEA=EST TIER=ConsEnd STK=0 UG=Ta.13899 UG_TITLE=Transcribed sequence with weak similarity to protein pir:T00688 (A.thaliana) T00688 hypothetical protein F6E13.21 - Arabidopsis thaliana
Ta.13933.1.S1_at	1.27967	5.05695e-05	2.42783	gb:BQ744267 DB_XREF=gi:21891054 DB_XREF=WHE4113_F03_K05ZS CLONE=WHE4113_F03_K05 TID=Ta.13933.1 CNT=1 FEA=EST TIER=ConsEnd STK=0 UG=Ta.13933 UG_TITLE=Transcribed sequence
Ta.13941.1.S1_at	4.4941	6.59544e-08	22.5351	gb:CK209172 DB_XREF=gi:39571562 DB_XREF=FGAS020920 TID=Ta.13941.1 CNT=7 FEA=EST TIER=ConsEnd STK=0 UG=Ta.13941 UG_TITLE=Transcribed sequence with weak similarity to protein ref:NP_188056.1 (A.thaliana) putative diaminopimelate decarboxylase (Arabidopsis thaliana)
Ta.1395.1.S1_at	0.585888	0.00340867	1.50096	gb:BE430432 DB_XREF=gi:9428289 DB_XREF=SUN002.H10R991208 CLONE=SUN002.H10 TID=Ta.1395.1 CNT=170 FEA=EST TIER=Stack STK=21 UG=Ta.1395 UG_TITLE=Transcribed sequence with strong similarity to protein pir:T47754 (A.thaliana) T47754 leucine zipper-containing protein AT103 - Arabidopsis thaliana
Ta.13956.1.S1_at	4.02939	6.87846e-10	16.3293	gb:BJ287532 DB_XREF=gi:20106543 DB_XREF=BJ287532 CLONE=whr20i23 TID=Ta.13956.1 CNT=1 FEA=EST TIER=ConsEnd STK=1 UG=Ta.13956 UG_TITLE=Transcribed sequences
Ta.13973.1.S1_x_at	1.54474	0.000646681	2.91751	gb:BQ753014 DB_XREF=gi:21930796 DB_XREF=WHE4121_H08_O15ZS CLONE=WHE4121_H08_O15 TID=Ta.13973.1 CNT=16 FEA=EST TIER=ConsEnd STK=0 UG=Ta.13973 UG_TITLE=Transcribed sequence with weak similarity to protein pir:T46181 (A.thaliana) T46181 hypothetical protein T8H10.50 - Arabidopsis thaliana
Ta.13978.1.S1_at	0.955442	0.00111538	1.93917	gb:BI751890 DB_XREF=gi:15773692 DB_XREF=Ta01_14c04_R CLONE=Ta01_14c04 TID=Ta.13978.1 CNT=5 FEA=EST TIER=ConsEnd STK=0 UG=Ta.13978 UG_TITLE=Transcribed sequence with weak similarity to protein ref:NP_566096.1 (A.thaliana) predicted protein (Arabidopsis thaliana)
Ta.13983.1.S1_at	4.25138	5.96248e-09	19.0455	gb:CD872526 DB_XREF=gi:32556342 DB_XREF=AZO2.120N05R010405 CLONE=AZO2120N05 TID=Ta.13983.1 CNT=54 FEA=EST TIER=Stack STK=7 UG=Ta.13983 UG_TITLE=Transcribed sequence with moderate similarity to protein ref:NP_182209.1 (A.thaliana) putative inorganic pyrophosphatase (Arabidopsis thaliana)
Ta.13988.1.S1_at	4.05606	2.77491e-09	16.6339	gb:BE415640 DB_XREF=gi:9413486 DB_XREF=MWL036.H10000417 CLONE=MWL036.H10 TID=Ta.13988.1 CNT=6 FEA=EST TIER=ConsEnd STK=0 UG=Ta.13988 UG_TITLE=Transcribed sequence with weak similarity to protein ref:NP_563744.1 (A.thaliana) Expressed protein (Arabidopsis thaliana)
Ta.13991.1.S1_x_at	5.33874	2.64161e-08	40.4689	gb:CA666889 DB_XREF=gi:25245477 DB_XREF=wlsu1.pk0007.c8 CLONE=wlsu1.pk0007.c8 TID=Ta.13991.1 CNT=22 FEA=EST TIER=Stack STK=11 UG=Ta.13991 UG_TITLE=Transcribed sequence with weak similarity to protein ref:NP_568824.1 (A.thaliana) expressed protein (Arabidopsis thaliana)
Ta.13997.1.S1_at	0.657928	0.00270546	1.57782	gb:BQ789052 DB_XREF=gi:21997524 DB_XREF=WHE4157_A03_B05ZS CLONE=WHE4157_A03_B05 TID=Ta.13997.1 CNT=8 FEA=EST TIER=ConsEnd STK=0 UG=Ta.13997 UG_TITLE=Transcribed sequence with weak similarity to protein ref:NP_180793.1 (A.thaliana) hypothetical protein (Arabidopsis thaliana)
Ta.14005.1.S1_s_at	1.45084	0.00538051	2.73366	gb:CK216207 DB_XREF=gi:39622311 DB_XREF=FGAS028192 TID=Ta.14005.1 CNT=15 FEA=EST TIER=ConsEnd STK=0 UG=Ta.14005 UG_TITLE=Transcribed sequence with weak similarity to protein ref:NP_199129.1 (A.thaliana) unknown protein (Arabidopsis thaliana)
Ta.14005.1.S1_x_at	1.66368	0.00372538	3.16824	gb:CK216207 DB_XREF=gi:39622311 DB_XREF=FGAS028192 TID=Ta.14005.1 CNT=15 FEA=EST TIER=ConsEnd STK=0 UG=Ta.14005 UG_TITLE=Transcribed sequence with weak similarity to protein ref:NP_199129.1 (A.thaliana) unknown protein (Arabidopsis thaliana)
Ta.14012.2.S1_a_at	0.771602	0.00170663	1.70716	gb:BJ239223 DB_XREF=gi:20053923 DB_XREF=BJ239223 CLONE=whe5f09 TID=Ta.14012.2 CNT=1 FEA=EST TIER=ConsEnd STK=1 UG=Ta.14012 UG_TITLE=Transcribed sequence with weak similarity to protein ref:NP_568462.1 (A.thaliana) RING finger-like protein; This gene structure is inaccurate, likely due to discrepancies within overlapping bac sequences. This will be resolved asap. In the meantime, an either full or…
Ta.14022.1.S1_x_at	2.92815	5.18364e-05	7.61133	gb:CK202051 DB_XREF=gi:39564441 DB_XREF=FGAS010572 TID=Ta.14022.1 CNT=39 FEA=EST TIER=ConsEnd STK=0 UG=Ta.14022 UG_TITLE=Transcribed sequence with weak similarity to protein ref:NP_194534.1 (A.thaliana) senescence-associated protein -like (Arabidopsis thaliana)
Ta.14022.2.S1_x_at	1.79929	0.000107817	3.48049	gb:CA693599 DB_XREF=gi:25415385 DB_XREF=wlmk4.pk0005.e6 CLONE=wlmk4.pk0005.e6 TID=Ta.14022.2 CNT=6 FEA=EST TIER=ConsEnd STK=0 UG=Ta.14022 UG_TITLE=Transcribed sequence with weak similarity to protein ref:NP_194534.1 (A.thaliana) senescence-associated protein -like (Arabidopsis thaliana)
Ta.14022.3.S1_at	0.854046	0.00099006	1.80756	gb:CA689236 DB_XREF=gi:25279800 DB_XREF=wlm96.pk044.d24 CLONE=wlm96.pk044.d24 TID=Ta.14022.3 CNT=24 FEA=EST TIER=ConsEnd STK=0 UG=Ta.14022 UG_TITLE=Transcribed sequence with weak similarity to protein ref:NP_194534.1 (A.thaliana) senescence-associated protein -like (Arabidopsis thaliana)
Ta.14026.1.S1_at	1.25488	5.48525e-07	2.38647	gb:BF473561 DB_XREF=gi:11542743 DB_XREF=WHE0929_G08_M15ZS CLONE=WHE0929_G08_M15 TID=Ta.14026.1 CNT=17 FEA=EST TIER=ConsEnd STK=0 UG=Ta.14026 UG_TITLE=Transcribed sequence with weak similarity to protein ref:NP_187365.1 (A.thaliana) unknown protein (Arabidopsis thaliana)
Ta.14034.1.A1_at	1.47883	0.00457498	2.78723	gb:BQ170864 DB_XREF=gi:20332687 DB_XREF=WHE2309_F03_K05ZT CLONE=WHE2309_F03_K05 TID=Ta.14034.1 CNT=6 FEA=EST TIER=ConsEnd STK=0 UG=Ta.14034 UG_TITLE=Transcribed sequence with weak similarity to protein ref:NP_193252.1 (A.thaliana) cell wall protein like (Arabidopsis thaliana)
Ta.14053.1.S1_a_at	1.97481	1.70782e-05	3.93076	gb:CA746772 DB_XREF=gi:25564761 DB_XREF=wri2s.pk004.j6 CLONE=wri2s.pk004.j6 TID=Ta.14053.1 CNT=71 FEA=EST TIER=ConsEnd STK=0 UG=Ta.14053 UG_TITLE=Transcribed sequence with weak similarity to protein ref:NP_181674.1 (A.thaliana) ERD15 protein (Arabidopsis thaliana)
Ta.14053.1.S1_at	3.43255	4.82956e-05	10.7969	gb:CA746772 DB_XREF=gi:25564761 DB_XREF=wri2s.pk004.j6 CLONE=wri2s.pk004.j6 TID=Ta.14053.1 CNT=71 FEA=EST TIER=ConsEnd STK=0 UG=Ta.14053 UG_TITLE=Transcribed sequence with weak similarity to protein ref:NP_181674.1 (A.thaliana) ERD15 protein (Arabidopsis thaliana)
Ta.14053.1.S1_x_at	2.87007	5.14755e-06	7.311	gb:CA746772 DB_XREF=gi:25564761 DB_XREF=wri2s.pk004.j6 CLONE=wri2s.pk004.j6 TID=Ta.14053.1 CNT=71 FEA=EST TIER=ConsEnd STK=0 UG=Ta.14053 UG_TITLE=Transcribed sequence with weak similarity to protein ref:NP_181674.1 (A.thaliana) ERD15 protein (Arabidopsis thaliana)
Ta.14053.2.S1_x_at	2.44415	5.89906e-07	5.44204	gb:CA597598 DB_XREF=gi:25150625 DB_XREF=wpa1c.pk015.b20 CLONE=wpa1c.pk015.b20 TID=Ta.14053.2 CNT=55 FEA=EST TIER=ConsEnd STK=0 UG=Ta.14053 UG_TITLE=Transcribed sequence with weak similarity to protein ref:NP_181674.1 (A.thaliana) ERD15 protein (Arabidopsis thaliana)
Ta.14053.3.S1_x_at	1.93209	2.24791e-05	3.81607	gb:BQ788694 DB_XREF=gi:21997166 DB_XREF=WHE4152_G07_M14ZS CLONE=WHE4152_G07_M14 TID=Ta.14053.3 CNT=6 FEA=EST TIER=ConsEnd STK=0 UG=Ta.14053 UG_TITLE=Transcribed sequence with weak similarity to protein ref:NP_181674.1 (A.thaliana) ERD15 protein (Arabidopsis thaliana)
Ta.14063.1.S1_at	1.16741	0.00318191	2.24608	gb:CD937391 DB_XREF=gi:32784899 DB_XREF=OV.106O01R010430 CLONE=OV106O01 TID=Ta.14063.1 CNT=13 FEA=EST TIER=ConsEnd STK=0 UG=Ta.14063 UG_TITLE=Transcribed sequence with weak similarity to protein ref:NP_199704.1 (A.thaliana) anthranilate N-benzoyltransferase (Arabidopsis thaliana)
Ta.14072.1.S1_at	0.861647	0.0010849	1.81711	gb:BQ806237 DB_XREF=gi:22030446 DB_XREF=WHE3576_D08_G16ZS CLONE=WHE3576_D08_G16 TID=Ta.14072.1 CNT=1 FEA=EST TIER=ConsEnd STK=0 UG=Ta.14072 UG_TITLE=Transcribed sequence
Ta.14074.1.S1_a_at	2.26546	8.54028e-08	4.80808	gb:BQ169081 DB_XREF=gi:20315063 DB_XREF=WHE2162_H04_P08ZT CLONE=WHE2162_H04_P08 NOTE=Non-UniGene sequence merged into UniGene cluster TID=Ta.14074.1 CNT=41 FEA=EST TIER=ConsEnd STK=0 UG=Ta.14074 UG_TITLE=Transcribed sequence with weak similarity to protein ref:NP_175794.1 (A.thaliana) AP2 domain containing protein, putative (Arabidopsis thaliana)
Ta.14074.2.S1_a_at	2.08416	3.65079e-06	4.24029	gb:CA681817 DB_XREF=gi:25267523 DB_XREF=wlm24.pk0024.f1 CLONE=wlm24.pk0024.f1 TID=Ta.14074.2 CNT=1 FEA=EST TIER=ConsEnd STK=0 UG=Ta.14074 UG_TITLE=Transcribed sequence with weak similarity to protein ref:NP_175794.1 (A.thaliana) AP2 domain containing protein, putative (Arabidopsis thaliana)
Ta.14074.3.S1_x_at	2.22975	1.57769e-07	4.69053	gb:CA613456 DB_XREF=gi:25191753 DB_XREF=wr1.pk0156.f2 CLONE=wr1.pk0156.f2 TID=Ta.14074.3 CNT=1 FEA=EST TIER=ConsEnd STK=0 UG=Ta.14074 UG_TITLE=Transcribed sequence with weak similarity to protein ref:NP_175794.1 (A.thaliana) AP2 domain containing protein, putative (Arabidopsis thaliana)
Ta.14088.1.S1_x_at	5.43524	9.84389e-08	43.2683	gb:CA641618 DB_XREF=gi:25219914 DB_XREF=wre1n.pk0047.g7 CLONE=wre1n.pk0047.g7 NOTE=Non-UniGene sequence merged into UniGene cluster TID=Ta.14088.1 CNT=7 FEA=EST TIER=ConsEnd STK=0 UG=Ta.14088 UG_TITLE=Transcribed sequence with weak similarity to protein ref:NP_192765.1 (A.thaliana) probable wound-induced protein (Arabidopsis thaliana)
Ta.14095.1.S1_at	0.598832	0.00708394	1.51449	gb:AJ603295 DB_XREF=gi:38152487 DB_XREF=AJ603295 CLONE=G06_T06_plate_65 TID=Ta.14095.1 CNT=15 FEA=EST TIER=ConsEnd STK=0 UG=Ta.14095 UG_TITLE=Transcribed sequence with weak similarity to protein ref:NP_567666.1 (A.thaliana) Expressed protein (Arabidopsis thaliana)
Ta.141.1.S1_at	2.20768	0.000263247	4.61932	gb:AB005555.1 DB_XREF=gi:2257602 GEN=wga20 TID=Ta.141.1 CNT=2 FEA=FLmRNA TIER=FL STK=1 UG=Ta.141 UG_TITLE=MRNA for wga20, complete cds DEF=Triticum aestivum mRNA for wga20, complete cds. FL=gb:AB005555.1
Ta.14129.1.S1_at	6.22582	5.16296e-09	74.8445	gb:BQ789170 DB_XREF=gi:21997642 DB_XREF=WHE4158_D02_H04ZS CLONE=WHE4158_D02_H04 TID=Ta.14129.1 CNT=13 FEA=EST TIER=ConsEnd STK=0 UG=Ta.14129 UG_TITLE=Transcribed sequence with weak similarity to protein ref:NP_565740.1 (A.thaliana) expressed protein (Arabidopsis thaliana)
Ta.14129.2.S1_a_at	6.26348	4.8381e-11	76.8238	gb:CA642747 DB_XREF=gi:25221043 DB_XREF=wre1n.pk0059.d4 CLONE=wre1n.pk0059.d4 TID=Ta.14129.2 CNT=1 FEA=EST TIER=ConsEnd STK=0 UG=Ta.14129 UG_TITLE=Transcribed sequence with weak similarity to protein ref:NP_565740.1 (A.thaliana) expressed protein (Arabidopsis thaliana)
Ta.14129.3.S1_x_at	3.35115	1.20791e-08	10.2046	gb:CA664235 DB_XREF=gi:25242760 DB_XREF=wlk1.pk0001.g2 CLONE=wlk1.pk0001.g2 TID=Ta.14129.3 CNT=1 FEA=EST TIER=ConsEnd STK=0 UG=Ta.14129 UG_TITLE=Transcribed sequence with weak similarity to protein ref:NP_565740.1 (A.thaliana) expressed protein (Arabidopsis thaliana)
Ta.14132.3.S1_x_at	2.29331	2.06767e-06	4.90179	gb:CA606089 DB_XREF=gi:25161251 DB_XREF=wr1.pk0058.d10 CLONE=wr1.pk0058.d10 TID=Ta.14132.3 CNT=2 FEA=EST TIER=ConsEnd STK=0 UG=Ta.14132 UG_TITLE=Transcribed sequence with weak similarity to protein ref:NP_200261.1 (A.thaliana) 1,4-benzoquinone reductase-like; Trp repressor binding protein-like (Arabidopsis thaliana)
Ta.14149.1.S1_at	1.88744	5.57048e-08	3.69977	gb:AJ459251.1 DB_XREF=gi:22003085 GEN=TAA1b TID=Ta.14149.1 CNT=6 FEA=mRNA TIER=ConsEnd STK=0 UG=Ta.14149 DEF=Triticum aestivum mRNA for fatty acyl coA reductase (TAA1b gene). PROD=fatty acyl coA reductase
Ta.14152.1.S1_at	0.602996	0.000833118	1.51887	gb:CD490559 DB_XREF=gi:31417606 DB_XREF=WHE2959_A03_A05ZT CLONE=WHE2959_A03_A05 TID=Ta.14152.1 CNT=3 FEA=EST TIER=ConsEnd STK=0 UG=Ta.14152 UG_TITLE=Transcribed sequence with moderate similarity to protein ref:NP_190925.1 (A.thaliana) protein kinase
Ta.14172.1.S1_at	3.55204	6.052e-08	11.7292	gb:CA643444 DB_XREF=gi:25221740 DB_XREF=wre1n.pk0065.e8 CLONE=wre1n.pk0065.e8 TID=Ta.14172.1 CNT=10 FEA=EST TIER=ConsEnd STK=1 UG=Ta.14172 UG_TITLE=Transcribed sequence with weak similarity to protein ref:NP_565096.1 (A.thaliana) expressed protein (Arabidopsis thaliana)
Ta.14172.3.S1_x_at	0.65507	0.000127181	1.57469	gb:CA593820 DB_XREF=gi:25143788 DB_XREF=wpa1c.pk003.m1 CLONE=wpa1c.pk003.m1 TID=Ta.14172.3 CNT=1 FEA=EST TIER=ConsEnd STK=0 UG=Ta.14172 UG_TITLE=Transcribed sequence with weak similarity to protein ref:NP_565096.1 (A.thaliana) expressed protein (Arabidopsis thaliana)
Ta.1422.1.S1_at	0.925662	0.00159554	1.89956	gb:CK197385 DB_XREF=gi:39559775 DB_XREF=FGAS005856 TID=Ta.1422.1 CNT=25 FEA=EST TIER=ConsEnd STK=0 UG=Ta.1422 UG_TITLE=Transcribed sequence with moderate similarity to protein ref:NP_193486.1 (A.thaliana) ras-related small GTP-binding protein RAB1c (Arabidopsis thaliana)
Ta.1422.1.S1_x_at	0.964238	0.00112766	1.95103	gb:CK197385 DB_XREF=gi:39559775 DB_XREF=FGAS005856 TID=Ta.1422.1 CNT=25 FEA=EST TIER=ConsEnd STK=0 UG=Ta.1422 UG_TITLE=Transcribed sequence with moderate similarity to protein ref:NP_193486.1 (A.thaliana) ras-related small GTP-binding protein RAB1c (Arabidopsis thaliana)
Ta.1422.2.S1_x_at	1.06277	0.0018967	2.08894	gb:CA596503 DB_XREF=gi:25148043 DB_XREF=wpa1c.pk013.g12 CLONE=wpa1c.pk013.g12 TID=Ta.1422.2 CNT=2 FEA=EST TIER=ConsEnd STK=0 UG=Ta.1422 UG_TITLE=Transcribed sequence with moderate similarity to protein ref:NP_193486.1 (A.thaliana) ras-related small GTP-binding protein RAB1c (Arabidopsis thaliana)
Ta.1422.3.S1_a_at	0.921526	0.000479132	1.89412	gb:CA664573 DB_XREF=gi:25243098 DB_XREF=wlk1.pk0004.h8 CLONE=wlk1.pk0004.h8 TID=Ta.1422.3 CNT=3 FEA=EST TIER=ConsEnd STK=0 UG=Ta.1422 UG_TITLE=Transcribed sequence with moderate similarity to protein ref:NP_193486.1 (A.thaliana) ras-related small GTP-binding protein RAB1c (Arabidopsis thaliana)
Ta.1422.3.S1_x_at	0.848533	2.93711e-05	1.80067	gb:CA664573 DB_XREF=gi:25243098 DB_XREF=wlk1.pk0004.h8 CLONE=wlk1.pk0004.h8 TID=Ta.1422.3 CNT=3 FEA=EST TIER=ConsEnd STK=0 UG=Ta.1422 UG_TITLE=Transcribed sequence with moderate similarity to protein ref:NP_193486.1 (A.thaliana) ras-related small GTP-binding protein RAB1c (Arabidopsis thaliana)
Ta.14221.1.S1_s_at	3.7122	5.21614e-07	13.1064	gb:BQ838103 DB_XREF=gi:22142421 DB_XREF=WHE2906_E12_I24ZS CLONE=WHE2906_E12_I24 TID=Ta.14221.1 CNT=3 FEA=EST TIER=ConsEnd STK=0 UG=Ta.14221 UG_TITLE=Transcribed sequences
Ta.14223.1.S1_at	6.76834	3.95414e-11	109.011	gb:BE492822 DB_XREF=gi:9659415 DB_XREF=WHE0565_C10_C10ZE CLONE=WHE0565_C10_C10 NOTE=Non-UniGene sequence merged into UniGene cluster TID=Ta.14223.1 CNT=6 FEA=EST TIER=ConsEnd STK=0 UG=Ta.14223 UG_TITLE=Transcribed sequences
Ta.14224.1.S1_at	4.1408	0.000180523	17.6402	gb:CK214385 DB_XREF=gi:39620489 DB_XREF=FGAS026308 TID=Ta.14224.1 CNT=8 FEA=EST TIER=ConsEnd STK=0 UG=Ta.14224 UG_TITLE=Transcribed sequences
Ta.14226.1.S1_at	3.59773	6.22833e-07	12.1066	gb:BQ838170 DB_XREF=gi:22142488 DB_XREF=WHE2907_D02_H03ZS CLONE=WHE2907_D02_H03 TID=Ta.14226.1 CNT=4 FEA=EST TIER=ConsEnd STK=0 UG=Ta.14226 UG_TITLE=Transcribed sequence with moderate similarity to protein ref:NP_173910.1 (A.thaliana) wall-associated kinase, putative (Arabidopsis thaliana)
Ta.14230.1.S1_at	2.55795	0.000189689	5.88872	gb:CA693940 DB_XREF=gi:25415726 DB_XREF=wlmk4.pk0013.b10 CLONE=wlmk4.pk0013.b10 NOTE=Non-UniGene sequence merged into UniGene cluster TID=Ta.14230.1 CNT=6 FEA=EST TIER=ConsEnd STK=0 UG=Ta.14230 UG_TITLE=Transcribed sequences
Ta.14231.1.S1_x_at	8.27471	8.19337e-11	309.697	gb:CA604109 DB_XREF=gi:25159271 DB_XREF=wr1.pk0036.f5 CLONE=wr1.pk0036.f5 TID=Ta.14231.1 CNT=13 FEA=EST TIER=ConsEnd STK=0 UG=Ta.14231 UG_TITLE=Transcribed sequence with weak similarity to protein ref:NP_181673.1 (A.thaliana) unknown protein (Arabidopsis thaliana)
Ta.14231.2.S1_at	7.39188	4.59296e-11	167.949	gb:BJ284166 DB_XREF=gi:20104646 DB_XREF=BJ284166 CLONE=whr1e12 NOTE=Non-UniGene sequence merged into UniGene cluster TID=Ta.14231.2 CNT=1 FEA=EST TIER=ConsEnd STK=1 UG=Ta.14231 UG_TITLE=Transcribed sequence with weak similarity to protein ref:NP_181673.1 (A.thaliana) unknown protein (Arabidopsis thaliana)
Ta.14231.2.S1_x_at	8.18188	2.15976e-11	290.397	gb:BJ284166 DB_XREF=gi:20104646 DB_XREF=BJ284166 CLONE=whr1e12 NOTE=Non-UniGene sequence merged into UniGene cluster TID=Ta.14231.2 CNT=1 FEA=EST TIER=ConsEnd STK=1 UG=Ta.14231 UG_TITLE=Transcribed sequence with weak similarity to protein ref:NP_181673.1 (A.thaliana) unknown protein (Arabidopsis thaliana)
Ta.14240.1.S1_at	4.21828	8.62427e-06	18.6135	gb:CA602202 DB_XREF=gi:25157364 DB_XREF=wr1.pk0018.f1 CLONE=wr1.pk0018.f1 TID=Ta.14240.1 CNT=2 FEA=EST TIER=ConsEnd STK=0 UG=Ta.14240 UG_TITLE=Transcribed sequence with weak similarity to protein ref:NP_192765.1 (A.thaliana) probable wound-induced protein (Arabidopsis thaliana)
Ta.14245.1.S1_a_at	0.389401	0.00293917	1.30985	gb:BQ839089 DB_XREF=gi:22143411 DB_XREF=WHE3589_C01_F01ZS CLONE=WHE3589_C01_F01 TID=Ta.14245.1 CNT=16 FEA=EST TIER=ConsEnd STK=0 UG=Ta.14245 UG_TITLE=Transcribed sequence with moderate similarity to protein ref:NP_564018.1 (A.thaliana) oligouridylate binding protein, putative (Arabidopsis thaliana)
Ta.14245.1.S1_x_at	0.497026	0.00266023	1.4113	gb:BQ839089 DB_XREF=gi:22143411 DB_XREF=WHE3589_C01_F01ZS CLONE=WHE3589_C01_F01 TID=Ta.14245.1 CNT=16 FEA=EST TIER=ConsEnd STK=0 UG=Ta.14245 UG_TITLE=Transcribed sequence with moderate similarity to protein ref:NP_564018.1 (A.thaliana) oligouridylate binding protein, putative (Arabidopsis thaliana)
Ta.14245.2.A1_x_at	0.438215	1.9487e-05	1.35493	gb:BQ169410 DB_XREF=gi:20331233 DB_XREF=WHE1755-1758_I22_I22ZT CLONE=WHE1755-1758_I22_I22 TID=Ta.14245.2 CNT=6 FEA=EST TIER=ConsEnd STK=0 UG=Ta.14245 UG_TITLE=Transcribed sequence with moderate similarity to protein ref:NP_564018.1 (A.thaliana) oligouridylate binding protein, putative (Arabidopsis thaliana)
Ta.14254.1.S1_at	0.861745	0.00287972	1.81724	gb:BQ841688 DB_XREF=gi:22211097 DB_XREF=WHE2983_H12_O23ZS CLONE=WHE2983_H12_O23 TID=Ta.14254.1 CNT=4 FEA=EST TIER=ConsEnd STK=0 UG=Ta.14254 UG_TITLE=Transcribed sequence with weak similarity to protein ref:NP_009121.1 (H.sapiens) Sec23-interacting protein p125 (Homo sapiens)
Ta.14297.1.A1_at	1.41339	0.00744807	2.66363	gb:BJ274227 DB_XREF=gi:20098735 DB_XREF=BJ274227 CLONE=whoh21d22 TID=Ta.14297.1 CNT=2 FEA=EST TIER=ConsEnd STK=1 UG=Ta.14297 UG_TITLE=Transcribed sequence with weak similarity to protein ref:NP_197887.1 (A.thaliana) putative membrane protein (Arabidopsis thaliana)
Ta.14315.1.S1_at	3.97784	2.75562e-08	15.7561	gb:BU099779 DB_XREF=gi:22547578 DB_XREF=WHE3311_D02_H03ZS CLONE=WHE3311_D02_H03 TID=Ta.14315.1 CNT=4 FEA=EST TIER=ConsEnd STK=0 UG=Ta.14315 UG_TITLE=Transcribed sequence with weak similarity to protein sp:P20073 (H.sapiens) ANX7_HUMAN Annexin A7
Ta.14321.1.A1_at	3.00417	1.61807e-06	8.02318	gb:BU100261 DB_XREF=gi:22548060 DB_XREF=WHE3351_B10_C19ZS CLONE=WHE3351_B10_C19 TID=Ta.14321.1 CNT=2 FEA=EST TIER=ConsEnd STK=0 UG=Ta.14321 UG_TITLE=Transcribed sequence with weak similarity to protein pir:H71426 (A.thaliana) H71426 hypothetical protein - Arabidopsis thaliana
Ta.14343.1.S1_at	0.25172	0.00107091	1.19063	gb:BU101164 DB_XREF=gi:22548963 DB_XREF=WHE3363_F01_K01ZS CLONE=WHE3363_F01_K01 TID=Ta.14343.1 CNT=5 FEA=EST TIER=ConsEnd STK=0 UG=Ta.14343 UG_TITLE=Transcribed sequence with weak similarity to protein pir:T49211 (A.thaliana) T49211 hypothetical protein F27K19.170 - Arabidopsis thaliana
Ta.14347.1.A1_at	0.658146	0.00440649	1.57805	gb:BQ170205 DB_XREF=gi:20332028 DB_XREF=WHE1755-1758_I13_I13ZT CLONE=WHE1755-1758_I13_I13 TID=Ta.14347.1 CNT=8 FEA=EST TIER=ConsEnd STK=0 UG=Ta.14347 UG_TITLE=Transcribed sequence with moderate similarity to protein ref:NP_564345.1 (A.thaliana) endoplasmic reticulum alpha-mannosidase, putative (Arabidopsis thaliana)
Ta.14349.3.S1_at	1.68447	5.07042e-08	3.21422	gb:CA702474 DB_XREF=gi:25424267 DB_XREF=wdk1c.pk005.n14 CLONE=wdk1c.pk005.n14 TID=Ta.14349.3 CNT=1 FEA=EST TIER=ConsEnd STK=0 UG=Ta.14349 UG_TITLE=Transcribed sequence with strong similarity to protein ref:NP_199115.1 (A.thaliana) AAF22524.1) (Arabidopsis thaliana)
Ta.1435.1.S1_at	1.41459	3.81043e-07	2.66585	gb:BT009207.1 DB_XREF=gi:32128758 TID=Ta.1435.1 CNT=19 FEA=mRNA TIER=ConsEnd STK=0 UG=Ta.1435 UG_TITLE=Clone wre1n.pk0075.b10:fis, full insert mRNA sequence DEF=Triticum aestivum clone wle1n.pk0039.d2:fis, full insert mRNA sequence.
Ta.14360.1.S1_a_at	2.3964	1.4197e-07	5.26486	gb:CD904530 DB_XREF=gi:32678858 DB_XREF=G468.001A12R010928 CLONE=G468001A12 TID=Ta.14360.1 CNT=35 FEA=EST TIER=Stack STK=10 UG=Ta.14360 UG_TITLE=Transcribed sequence with weak similarity to protein ref:NP_198128.1 (A.thaliana) putative protein (Arabidopsis thaliana)
Ta.14360.1.S1_x_at	2.25806	4.5414e-07	4.78349	gb:CD904530 DB_XREF=gi:32678858 DB_XREF=G468.001A12R010928 CLONE=G468001A12 TID=Ta.14360.1 CNT=35 FEA=EST TIER=Stack STK=10 UG=Ta.14360 UG_TITLE=Transcribed sequence with weak similarity to protein ref:NP_198128.1 (A.thaliana) putative protein (Arabidopsis thaliana)
Ta.144.1.S1_s_at	0.892487	0.000426427	1.85637	gb:AB011670.1 DB_XREF=gi:3928518 GEN=wpk4 TID=Ta.144.1 CNT=6 FEA=FLmRNA TIER=FL STK=1 UG=Ta.144 DEF=Triticum aestivum mRNA for wpk4 protein kinase, complete cds. PROD=wpk4 protein kinase FL=gb:AB011670.1
Ta.14421.1.S1_at	4.14119	9.02125e-10	17.645	gb:BJ238807 DB_XREF=gi:23082199 DB_XREF=BJ238807 CLONE=whe3j03 TID=Ta.14421.1 CNT=68 FEA=EST TIER=Stack STK=19 UG=Ta.14421 UG_TITLE=Transcribed sequence with moderate similarity to protein ref:NP_178093.1 (A.thaliana) putative malate oxidoreductase (Arabidopsis thaliana)
Ta.14434.1.S1_a_at	0.548233	1.49994e-05	1.46229	gb:CK193800 DB_XREF=gi:39556190 DB_XREF=FGAS002217 TID=Ta.14434.1 CNT=71 FEA=EST TIER=ConsEnd STK=0 UG=Ta.14434 UG_TITLE=Transcribed sequence with weak similarity to protein ref:NP_566076.1 (A.thaliana) expressed protein (Arabidopsis thaliana)
Ta.14434.1.S1_at	0.798849	0.000523886	1.73971	gb:CK193800 DB_XREF=gi:39556190 DB_XREF=FGAS002217 TID=Ta.14434.1 CNT=71 FEA=EST TIER=ConsEnd STK=0 UG=Ta.14434 UG_TITLE=Transcribed sequence with weak similarity to protein ref:NP_566076.1 (A.thaliana) expressed protein (Arabidopsis thaliana)
Ta.14459.1.S1_x_at	1.49468	0.00230098	2.81802	gb:BJ218617 DB_XREF=gi:23072464 DB_XREF=BJ218617 CLONE=wh38k09 TID=Ta.14459.1 CNT=58 FEA=EST TIER=Stack STK=8 UG=Ta.14459 UG_TITLE=Transcribed sequence with weak similarity to protein ref:NP_564147.1 (A.thaliana) expressed protein (Arabidopsis thaliana)
Ta.14467.2.S1_a_at	2.35327	1.46115e-08	5.10982	gb:CD912406 DB_XREF=gi:32686730 DB_XREF=G550.114E22F010523 CLONE=G550114E22 TID=Ta.14467.2 CNT=4 FEA=EST TIER=ConsEnd STK=0 UG=Ta.14467 UG_TITLE=Transcribed sequence with weak similarity to protein ref:NP_174998.1 (A.thaliana) bZIP transcription factor, putative (Arabidopsis thaliana)
Ta.14467.2.S1_at	3.5685	1.06606e-06	11.8638	gb:CD912406 DB_XREF=gi:32686730 DB_XREF=G550.114E22F010523 CLONE=G550114E22 TID=Ta.14467.2 CNT=4 FEA=EST TIER=ConsEnd STK=0 UG=Ta.14467 UG_TITLE=Transcribed sequence with weak similarity to protein ref:NP_174998.1 (A.thaliana) bZIP transcription factor, putative (Arabidopsis thaliana)
Ta.14467.3.S1_a_at	2.70665	1.78526e-07	6.52803	gb:CA640549 DB_XREF=gi:25218845 DB_XREF=wre1n.pk0037.g7 CLONE=wre1n.pk0037.g7 TID=Ta.14467.3 CNT=1 FEA=EST TIER=ConsEnd STK=0 UG=Ta.14467 UG_TITLE=Transcribed sequence with weak similarity to protein ref:NP_174998.1 (A.thaliana) bZIP transcription factor, putative (Arabidopsis thaliana)
Ta.1447.1.S1_x_at	4.60986	3.58027e-06	24.4177	gb:CD938201 DB_XREF=gi:32785709 DB_XREF=OV.109G07F010309 CLONE=OV109G07 TID=Ta.1447.1 CNT=8 FEA=EST TIER=ConsEnd STK=1 UG=Ta.1447 UG_TITLE=Transcribed sequences
Ta.14478.1.A1_at	0.954922	0.00201171	1.93847	gb:CK216325 DB_XREF=gi:39622429 DB_XREF=FGAS028313 TID=Ta.14478.1 CNT=9 FEA=EST TIER=ConsEnd STK=1 UG=Ta.14478 UG_TITLE=Transcribed sequence with weak similarity to protein ref:NP_193037.1 (A.thaliana) putative protein (Arabidopsis thaliana)
Ta.14478.1.A1_x_at	0.964349	0.00047345	1.95118	gb:CK216325 DB_XREF=gi:39622429 DB_XREF=FGAS028313 TID=Ta.14478.1 CNT=9 FEA=EST TIER=ConsEnd STK=1 UG=Ta.14478 UG_TITLE=Transcribed sequence with weak similarity to protein ref:NP_193037.1 (A.thaliana) putative protein (Arabidopsis thaliana)
Ta.14478.2.S1_x_at	1.1162	9.02872e-06	2.16775	gb:CK206122 DB_XREF=gi:39568512 DB_XREF=FGAS017700 TID=Ta.14478.2 CNT=48 FEA=EST TIER=ConsEnd STK=0 UG=Ta.14478 UG_TITLE=Transcribed sequence with weak similarity to protein ref:NP_193037.1 (A.thaliana) putative protein (Arabidopsis thaliana)
Ta.14483.1.S1_x_at	5.22525	2.94176e-10	37.4075	gb:CA652948 DB_XREF=gi:25231473 DB_XREF=wre1n.pk156.h11 CLONE=wre1n.pk156.h11 TID=Ta.14483.1 CNT=54 FEA=mRNA TIER=ConsEnd STK=0 UG=Ta.14483 UG_TITLE=Clone wlm96.pk0006.b11:fis, full insert mRNA sequence
Ta.14486.1.S1_at	1.9886	2.78483e-06	3.96852	gb:AY151391.1 DB_XREF=gi:27085256 TID=Ta.14486.1 CNT=29 FEA=FLmRNA TIER=FL STK=1 UG=Ta.14486 DEF=Triticum aestivum cultivar 68-DCU-28 hemoglobin Hb2 mRNA, complete cds. PROD=hemoglobin Hb2 FL=gb:AY151391.1
Ta.14488.1.S1_x_at	0.937431	0.000138821	1.91512	gb:CA667995 DB_XREF=gi:25246664 DB_XREF=wlsu1.pk015.p13 CLONE=wlsu1.pk015.p13 TID=Ta.14488.1 CNT=77 FEA=EST TIER=ConsEnd STK=0 UG=Ta.14488 UG_TITLE=Transcribed sequence with weak similarity to protein ref:NP_192329.1 (A.thaliana) hypothetical protein (Arabidopsis thaliana)
Ta.14488.2.S1_x_at	0.603545	3.11054e-05	1.51945	gb:CA666779 DB_XREF=gi:25245366 DB_XREF=wlsu1.pk0006.g3 CLONE=wlsu1.pk0006.g3 TID=Ta.14488.2 CNT=1 FEA=EST TIER=ConsEnd STK=0 UG=Ta.14488 UG_TITLE=Transcribed sequence with weak similarity to protein ref:NP_192329.1 (A.thaliana) hypothetical protein (Arabidopsis thaliana)
Ta.14488.3.S1_x_at	0.517607	6.99756e-06	1.43158	gb:CA602577 DB_XREF=gi:25157739 DB_XREF=wr1.pk0020.c7 CLONE=wr1.pk0020.c7 TID=Ta.14488.3 CNT=1 FEA=EST TIER=ConsEnd STK=0 UG=Ta.14488 UG_TITLE=Transcribed sequence with weak similarity to protein ref:NP_192329.1 (A.thaliana) hypothetical protein (Arabidopsis thaliana)
Ta.14491.1.S1_at	1.15468	0.000439746	2.22635	gb:BJ287158 DB_XREF=gi:23147430 DB_XREF=BJ287158 CLONE=whr24n15 TID=Ta.14491.1 CNT=68 FEA=EST TIER=Stack STK=6 UG=Ta.14491 UG_TITLE=Transcribed sequence with weak similarity to protein pir:T48244 (A.thaliana) T48244 hypothetical protein T7H20.280 - Arabidopsis thaliana
Ta.14496.3.S1_a_at	0.718959	0.00377969	1.64599	gb:CA611180 DB_XREF=gi:25189477 DB_XREF=wr1.pk0096.f10 CLONE=wr1.pk0096.f10 TID=Ta.14496.3 CNT=1 FEA=EST TIER=ConsEnd STK=0 UG=Ta.14496 UG_TITLE=Transcribed sequence with moderate similarity to protein ref:NP_176458.1 (A.thaliana) beta-VPE (Arabidopsis thaliana)
Ta.14497.1.S1_x_at	1.8861	1.01486e-05	3.69636	gb:CD914823 DB_XREF=gi:32689147 DB_XREF=G550.124C17F010712 CLONE=G550124C17 TID=Ta.14497.1 CNT=26 FEA=EST TIER=ConsEnd STK=0 UG=Ta.14497 UG_TITLE=Transcribed sequences
Ta.14514.1.S1_a_at	0.493352	0.0060906	1.40771	gb:CA666379 DB_XREF=gi:25244929 DB_XREF=wlk1.pk0018.g7 CLONE=wlk1.pk0018.g7 TID=Ta.14514.1 CNT=26 FEA=EST TIER=ConsEnd STK=0 UG=Ta.14514 UG_TITLE=Transcribed sequence with moderate similarity to protein ref:NP_193699.1 (A.thaliana) small GTP-binding protein - like (Arabidopsis thaliana)
Ta.1454.3.S1_at	4.51184	8.71281e-08	22.8139	gb:CA737124 DB_XREF=gi:25552722 DB_XREF=wpi1s.pk009.d12 CLONE=wpi1s.pk009.d12 TID=Ta.1454.3 CNT=7 FEA=EST TIER=ConsEnd STK=0 UG=Ta.1454 UG_TITLE=Transcribed sequence with weak similarity to protein ref:NP_564714.1 (A.thaliana) expressed protein (Arabidopsis thaliana)
Ta.1454.3.S1_x_at	2.72888	8.44236e-06	6.62943	gb:CA737124 DB_XREF=gi:25552722 DB_XREF=wpi1s.pk009.d12 CLONE=wpi1s.pk009.d12 TID=Ta.1454.3 CNT=7 FEA=EST TIER=ConsEnd STK=0 UG=Ta.1454 UG_TITLE=Transcribed sequence with weak similarity to protein ref:NP_564714.1 (A.thaliana) expressed protein (Arabidopsis thaliana)
Ta.14545.1.S1_at	5.80901	7.54126e-06	56.0643	gb:BJ283780 DB_XREF=gi:23145945 DB_XREF=BJ283780 CLONE=whr17i09 TID=Ta.14545.1 CNT=39 FEA=EST TIER=Stack STK=7 UG=Ta.14545 UG_TITLE=Transcribed sequence with weak similarity to protein ref:NP_195242.1 (A.thaliana) O-methyltransferase - like protein (Arabidopsis thaliana)
Ta.14554.1.S1_x_at	0.597735	0.000729474	1.51334	gb:BJ308513 DB_XREF=gi:23158171 DB_XREF=BJ308513 CLONE=whyd16e06 TID=Ta.14554.1 CNT=44 FEA=EST TIER=ConsEnd STK=1 UG=Ta.14554 UG_TITLE=Transcribed sequence with moderate similarity to protein sp:Q9ZP05 (A.thaliana) MDHG_ARATH Malate dehydrogenase, glyoxysomal precursor
Ta.14558.1.S1_at	2.27179	3.88945e-05	4.82922	gb:BT009244.1 DB_XREF=gi:32128795 TID=Ta.14558.1 CNT=16 FEA=mRNA TIER=ConsEnd STK=0 UG=Ta.14558 UG_TITLE=Clone wlk1.pk0017.e10:fis, full insert mRNA sequence DEF=Triticum aestivum clone wlk1.pk0017.e10:fis, full insert mRNA sequence.
Ta.14567.1.S1_at	0.565707	0.00372464	1.48011	gb:BJ321982 DB_XREF=gi:23163614 DB_XREF=BJ321982 CLONE=whyf23d19 TID=Ta.14567.1 CNT=51 FEA=EST TIER=ConsEnd STK=1 UG=Ta.14567 UG_TITLE=Transcribed sequence with moderate similarity to protein ref:NP_188976.1 (A.thaliana) putative casein kinase I (Arabidopsis thaliana)
Ta.1457.1.S1_s_at	0.779054	6.02524e-05	1.71601	gb:BJ241436 DB_XREF=gi:23083413 DB_XREF=BJ241436 CLONE=whe20h03 TID=Ta.1457.1 CNT=59 FEA=mRNA TIER=Stack STK=11 UG=Ta.1457 UG_TITLE=MRNA for glutathione transferase (gstu1C gene)
Ta.1457.1.S1_x_at	0.773777	0.000146084	1.70974	gb:BJ241436 DB_XREF=gi:23083413 DB_XREF=BJ241436 CLONE=whe20h03 TID=Ta.1457.1 CNT=59 FEA=mRNA TIER=Stack STK=11 UG=Ta.1457 UG_TITLE=MRNA for glutathione transferase (gstu1C gene)
Ta.1457.2.S1_at	1.12838	0.000197593	2.18613	gb:BJ294798 DB_XREF=gi:23151730 DB_XREF=BJ294798 CLONE=whsl15k17 TID=Ta.1457.2 CNT=60 FEA=mRNA TIER=Stack STK=9 UG=Ta.1457 UG_TITLE=MRNA for glutathione transferase (gstu1C gene)
Ta.14570.1.S1_at	1.55268	3.11043e-05	2.93362	gb:BJ318968 DB_XREF=gi:23162410 DB_XREF=BJ318968 CLONE=whyf4e05 TID=Ta.14570.1 CNT=47 FEA=EST TIER=Stack STK=10 UG=Ta.14570 UG_TITLE=Transcribed sequence with weak similarity to protein pir:T48300 (A.thaliana) T48300 hypothetical protein F9G14.100 - Arabidopsis thaliana
Ta.14574.2.S1_s_at	2.20654	9.58611e-06	4.61566	gb:BJ296012 DB_XREF=gi:23152422 DB_XREF=BJ296012 CLONE=whsl6j16 TID=Ta.14574.2 CNT=60 FEA=EST TIER=ConsEnd STK=1 UG=Ta.14574 UG_TITLE=Transcribed sequence with weak similarity to protein ref:NP_186958.1 (A.thaliana) putative NADP-dependent oxidoreductase (Arabidopsis thaliana)
Ta.14574.2.S1_x_at	0.692956	4.2507e-05	1.61659	gb:BJ296012 DB_XREF=gi:23152422 DB_XREF=BJ296012 CLONE=whsl6j16 TID=Ta.14574.2 CNT=60 FEA=EST TIER=ConsEnd STK=1 UG=Ta.14574 UG_TITLE=Transcribed sequence with weak similarity to protein ref:NP_186958.1 (A.thaliana) putative NADP-dependent oxidoreductase (Arabidopsis thaliana)
Ta.14578.1.S1_at	1.53134	9.28041e-05	2.89055	gb:BJ284920 DB_XREF=gi:23146454 DB_XREF=BJ284920 CLONE=whr5l19 TID=Ta.14578.1 CNT=3 FEA=EST TIER=ConsEnd STK=1 UG=Ta.14578 UG_TITLE=Transcribed sequence with weak similarity to protein pir:T49138 (A.thaliana) T49138 hypothetical protein T10D17.10 - Arabidopsis thaliana
Ta.14578.2.S1_at	1.21014	5.67487e-05	2.31361	gb:CA638038 DB_XREF=gi:25216334 DB_XREF=wre1n.pk0004.e11 CLONE=wre1n.pk0004.e11 TID=Ta.14578.2 CNT=18 FEA=EST TIER=ConsEnd STK=0 UG=Ta.14578 UG_TITLE=Transcribed sequence with weak similarity to protein pir:T49138 (A.thaliana) T49138 hypothetical protein T10D17.10 - Arabidopsis thaliana
Ta.14588.1.S1_x_at	2.18983	1.77383e-07	4.56251	gb:CK206037 DB_XREF=gi:39568427 DB_XREF=FGAS017612 TID=Ta.14588.1 CNT=41 FEA=EST TIER=ConsEnd STK=0 UG=Ta.14588 UG_TITLE=Transcribed sequence with weak similarity to protein ref:NP_196305.1 (A.thaliana) polygalacturonase inhibiting protein (Arabidopsis thaliana)
Ta.14588.2.S1_s_at	1.27857	0.000120473	2.42599	gb:CD930954 DB_XREF=gi:32778718 DB_XREF=GR45.113A01F010418 CLONE=GR45113A01 TID=Ta.14588.2 CNT=17 FEA=EST TIER=ConsEnd STK=0 UG=Ta.14588 UG_TITLE=Transcribed sequence with weak similarity to protein ref:NP_196305.1 (A.thaliana) polygalacturonase inhibiting protein (Arabidopsis thaliana)
Ta.14588.2.S1_x_at	1.97814	3.91314e-08	3.93986	gb:CD930954 DB_XREF=gi:32778718 DB_XREF=GR45.113A01F010418 CLONE=GR45113A01 TID=Ta.14588.2 CNT=17 FEA=EST TIER=ConsEnd STK=0 UG=Ta.14588 UG_TITLE=Transcribed sequence with weak similarity to protein ref:NP_196305.1 (A.thaliana) polygalacturonase inhibiting protein (Arabidopsis thaliana)
Ta.14588.3.S1_at	2.52355	9.55773e-08	5.74995	gb:CA718384 DB_XREF=gi:25440177 DB_XREF=wdk5c.pk005.c9 CLONE=wdk5c.pk005.c9 TID=Ta.14588.3 CNT=7 FEA=EST TIER=ConsEnd STK=0 UG=Ta.14588 UG_TITLE=Transcribed sequence with weak similarity to protein ref:NP_196305.1 (A.thaliana) polygalacturonase inhibiting protein (Arabidopsis thaliana)
Ta.14588.3.S1_x_at	2.60099	7.52827e-07	6.06705	gb:CA718384 DB_XREF=gi:25440177 DB_XREF=wdk5c.pk005.c9 CLONE=wdk5c.pk005.c9 TID=Ta.14588.3 CNT=7 FEA=EST TIER=ConsEnd STK=0 UG=Ta.14588 UG_TITLE=Transcribed sequence with weak similarity to protein ref:NP_196305.1 (A.thaliana) polygalacturonase inhibiting protein (Arabidopsis thaliana)
Ta.14590.1.S1_a_at	1.52908	2.36263e-05	2.88602	gb:CA687531 DB_XREF=gi:25278095 DB_XREF=wlm96.pk038.n3 CLONE=wlm96.pk038.n3 TID=Ta.14590.1 CNT=55 FEA=EST TIER=ConsEnd STK=1 UG=Ta.14590 UG_TITLE=Transcribed sequence with weak similarity to protein ref:NP_174810.1 (A.thaliana) Ca2+-dependent membrane-binding protein annexin (Arabidopsis thaliana)
Ta.14590.1.S1_at	1.44596	1.19679e-05	2.72444	gb:CA687531 DB_XREF=gi:25278095 DB_XREF=wlm96.pk038.n3 CLONE=wlm96.pk038.n3 TID=Ta.14590.1 CNT=55 FEA=EST TIER=ConsEnd STK=1 UG=Ta.14590 UG_TITLE=Transcribed sequence with weak similarity to protein ref:NP_174810.1 (A.thaliana) Ca2+-dependent membrane-binding protein annexin (Arabidopsis thaliana)
Ta.14590.1.S1_x_at	1.49983	5.75618e-06	2.82808	gb:CA687531 DB_XREF=gi:25278095 DB_XREF=wlm96.pk038.n3 CLONE=wlm96.pk038.n3 TID=Ta.14590.1 CNT=55 FEA=EST TIER=ConsEnd STK=1 UG=Ta.14590 UG_TITLE=Transcribed sequence with weak similarity to protein ref:NP_174810.1 (A.thaliana) Ca2+-dependent membrane-binding protein annexin (Arabidopsis thaliana)
Ta.14590.2.S1_at	1.08046	0.00137404	2.1147	gb:CD890585 DB_XREF=gi:32660039 DB_XREF=G118.115A01R010926 CLONE=G118115A01 TID=Ta.14590.2 CNT=14 FEA=EST TIER=ConsEnd STK=0 UG=Ta.14590 UG_TITLE=Transcribed sequence with weak similarity to protein ref:NP_174810.1 (A.thaliana) Ca2+-dependent membrane-binding protein annexin (Arabidopsis thaliana)
Ta.14590.3.S1_at	1.0458	0.00168663	2.06451	gb:CK196800 DB_XREF=gi:39559190 DB_XREF=FGAS005262 TID=Ta.14590.3 CNT=7 FEA=EST TIER=ConsEnd STK=0 UG=Ta.14590 UG_TITLE=Transcribed sequence with weak similarity to protein ref:NP_174810.1 (A.thaliana) Ca2+-dependent membrane-binding protein annexin (Arabidopsis thaliana)
Ta.14595.1.S1_a_at	1.92302	2.04997e-05	3.79215	gb:CA678738 DB_XREF=gi:25262762 DB_XREF=wlm4.pk0010.d1 CLONE=wlm4.pk0010.d1 TID=Ta.14595.1 CNT=8 FEA=EST TIER=ConsEnd STK=1 UG=Ta.14595 UG_TITLE=Transcribed sequence with weak similarity to protein ref:NP_189495.1 (A.thaliana) hypothetical protein (Arabidopsis thaliana)
Ta.14595.2.A1_at	2.50654	0.000135108	5.68256	gb:CA669850 DB_XREF=gi:25248564 DB_XREF=wlsu1.pk018.b19 CLONE=wlsu1.pk018.b19 NOTE=Non-UniGene sequence merged into UniGene cluster TID=Ta.14595.2 CNT=19 FEA=EST TIER=ConsEnd STK=0 UG=Ta.14595 UG_TITLE=Transcribed sequence with weak similarity to protein ref:NP_189495.1 (A.thaliana) hypothetical protein (Arabidopsis thaliana)
Ta.14595.2.A1_x_at	1.76047	0.000988531	3.38809	gb:CA669850 DB_XREF=gi:25248564 DB_XREF=wlsu1.pk018.b19 CLONE=wlsu1.pk018.b19 NOTE=Non-UniGene sequence merged into UniGene cluster TID=Ta.14595.2 CNT=19 FEA=EST TIER=ConsEnd STK=0 UG=Ta.14595 UG_TITLE=Transcribed sequence with weak similarity to protein ref:NP_189495.1 (A.thaliana) hypothetical protein (Arabidopsis thaliana)
Ta.14632.1.S1_at	2.14597	0.00255503	4.42589	gb:AJ440792.1 DB_XREF=gi:23504740 GEN=gstf3 TID=Ta.14632.1 CNT=16 FEA=mRNA TIER=ConsEnd STK=0 UG=Ta.14632 DEF=Triticum aestivum mRNA for glutathione transferase F3 (gstf3 gene). PROD=glutathione transferase F3
Ta.14632.1.S1_x_at	2.48822	4.44947e-05	5.61086	gb:AJ440792.1 DB_XREF=gi:23504740 GEN=gstf3 TID=Ta.14632.1 CNT=16 FEA=mRNA TIER=ConsEnd STK=0 UG=Ta.14632 DEF=Triticum aestivum mRNA for glutathione transferase F3 (gstf3 gene). PROD=glutathione transferase F3
Ta.14644.2.S1_x_at	0.470813	0.00273022	1.38589	gb:BJ228287 DB_XREF=gi:23077289 DB_XREF=BJ228287 CLONE=whdl5j16 TID=Ta.14644.2 CNT=33 FEA=EST TIER=Stack STK=12 UG=Ta.14644 UG_TITLE=Transcribed sequence with moderate similarity to protein sp:P24704 (A.thaliana) SODC_ARATH Superoxide dismutase (Cu-Zn)
Ta.14645.1.S1_at	3.14832	1.11774e-05	8.86621	gb:CA680535 DB_XREF=gi:25266055 DB_XREF=wlm24.pk0007.e5 CLONE=wlm24.pk0007.e5 TID=Ta.14645.1 CNT=1 FEA=EST TIER=ConsEnd STK=0 UG=Ta.14645 UG_TITLE=Transcribed sequence
Ta.14699.1.S1_at	1.99033	0.000267628	3.97329	gb:CA638623 DB_XREF=gi:25216919 DB_XREF=wre1n.pk0013.f7 CLONE=wre1n.pk0013.f7 TID=Ta.14699.1 CNT=2 FEA=EST TIER=ConsEnd STK=0 UG=Ta.14699 UG_TITLE=Transcribed sequences
Ta.14727.1.S1_at	2.85937	1.32253e-07	7.25698	gb:CA681065 DB_XREF=gi:25266718 DB_XREF=wlm24.pk0022.c7 CLONE=wlm24.pk0022.c7 TID=Ta.14727.1 CNT=1 FEA=EST TIER=ConsEnd STK=0 UG=Ta.14727 UG_TITLE=Transcribed sequence with weak similarity to protein ref:NP_177561.1 (A.thaliana) putative glycerophosphodiester phosphodiesterase (Arabidopsis thaliana)
Ta.14727.1.S1_x_at	3.38055	3.69035e-08	10.4147	gb:CA681065 DB_XREF=gi:25266718 DB_XREF=wlm24.pk0022.c7 CLONE=wlm24.pk0022.c7 TID=Ta.14727.1 CNT=1 FEA=EST TIER=ConsEnd STK=0 UG=Ta.14727 UG_TITLE=Transcribed sequence with weak similarity to protein ref:NP_177561.1 (A.thaliana) putative glycerophosphodiester phosphodiesterase (Arabidopsis thaliana)
Ta.14733.2.S1_a_at	1.50106	2.23172e-06	2.83052	gb:CA601699 DB_XREF=gi:25156861 DB_XREF=wr1.pk0003.f5 CLONE=wr1.pk0003.f5 TID=Ta.14733.2 CNT=1 FEA=EST TIER=ConsEnd STK=0 UG=Ta.14733 UG_TITLE=Transcribed sequence with weak similarity to protein pir:T08414 (A.thaliana) T08414 hypothetical protein F18B3.210 - Arabidopsis thaliana
Ta.14766.1.S1_at	2.44775	2.00839e-09	5.45565	gb:CA681775 DB_XREF=gi:25267477 DB_XREF=wlm24.pk0023.g1 CLONE=wlm24.pk0023.g1 TID=Ta.14766.1 CNT=1 FEA=EST TIER=ConsEnd STK=0 UG=Ta.14766 UG_TITLE=Transcribed sequence
Ta.14837.1.S1_at	2.98043	1.23971e-08	7.89223	gb:CA682925 DB_XREF=gi:25268711 DB_XREF=wlm96.pk0010.c8 CLONE=wlm96.pk0010.c8 TID=Ta.14837.1 CNT=38 FEA=EST TIER=ConsEnd STK=0 UG=Ta.14837 UG_TITLE=Transcribed sequence with moderate similarity to protein ref:NP_563816.1 (A.thaliana) calreticulin, putative (Arabidopsis thaliana)
Ta.14837.2.S1_at	2.69343	9.61418e-10	6.46848	gb:CA670075 DB_XREF=gi:25248789 DB_XREF=wlsu1.pk024.p19 CLONE=wlsu1.pk024.p19 TID=Ta.14837.2 CNT=6 FEA=EST TIER=ConsEnd STK=0 UG=Ta.14837 UG_TITLE=Transcribed sequence with moderate similarity to protein ref:NP_563816.1 (A.thaliana) calreticulin, putative (Arabidopsis thaliana)
Ta.14837.2.S1_x_at	3.1427	2.59977e-09	8.83178	gb:CA670075 DB_XREF=gi:25248789 DB_XREF=wlsu1.pk024.p19 CLONE=wlsu1.pk024.p19 TID=Ta.14837.2 CNT=6 FEA=EST TIER=ConsEnd STK=0 UG=Ta.14837 UG_TITLE=Transcribed sequence with moderate similarity to protein ref:NP_563816.1 (A.thaliana) calreticulin, putative (Arabidopsis thaliana)
Ta.14837.3.S1_x_at	2.65326	1.74069e-09	6.29087	gb:CA610953 DB_XREF=gi:25189250 DB_XREF=wr1.pk0125.f5 CLONE=wr1.pk0125.f5 TID=Ta.14837.3 CNT=4 FEA=EST TIER=ConsEnd STK=0 UG=Ta.14837 UG_TITLE=Transcribed sequence with moderate similarity to protein ref:NP_563816.1 (A.thaliana) calreticulin, putative (Arabidopsis thaliana)
Ta.1487.1.S1_at	1.42301	0.000175811	2.68144	gb:BE430377 DB_XREF=gi:9428220 DB_XREF=SUN002.B10R991208 CLONE=SUN002.B10 TID=Ta.1487.1 CNT=40 FEA=EST TIER=Stack STK=6 UG=Ta.1487 UG_TITLE=Transcribed sequence with weak similarity to protein ref:NP_194233.1 (A.thaliana) putative protein (Arabidopsis thaliana)
Ta.14885.1.S1_at	2.69007	8.85388e-07	6.45346	gb:BT009555.1 DB_XREF=gi:32129106 TID=Ta.14885.1 CNT=8 FEA=mRNA TIER=ConsEnd STK=0 UG=Ta.14885 UG_TITLE=Clone wre1.pk0003.b12:fis, full insert mRNA sequence DEF=Triticum aestivum clone wre1.pk0003.b12:fis, full insert mRNA sequence.
Ta.14898.1.S1_at	2.79467	1.96388e-06	6.93872	gb:CA684183 DB_XREF=gi:25270927 DB_XREF=wlm96.pk026.a24 CLONE=wlm96.pk026.a24 TID=Ta.14898.1 CNT=1 FEA=EST TIER=ConsEnd STK=0 UG=Ta.14898 UG_TITLE=Transcribed sequence
Ta.14917.1.A1_at	4.46306	1.43106e-07	22.0554	gb:CA684574 DB_XREF=gi:25271821 DB_XREF=wlm96.pk026.d4 CLONE=wlm96.pk026.d4 TID=Ta.14917.1 CNT=2 FEA=EST TIER=ConsEnd STK=0 UG=Ta.14917 UG_TITLE=Transcribed sequence with weak similarity to protein sp:Q9LTM0 (A.thaliana) C72N_ARATH Cytochrome P450 71B23
Ta.15012.1.S1_x_at	0.714931	0.00951815	1.6414	gb:CA687115 DB_XREF=gi:25277270 DB_XREF=wlm96.pk035.p10 CLONE=wlm96.pk035.p10 TID=Ta.15012.1 CNT=3 FEA=EST TIER=ConsEnd STK=0 UG=Ta.15012 UG_TITLE=Transcribed sequences
Ta.15042.1.A1_at	1.74639	0.000361252	3.35517	gb:CA664508 DB_XREF=gi:25243033 DB_XREF=wlk1.pk0005.a12 CLONE=wlk1.pk0005.a12 NOTE=Non-UniGene sequence merged into UniGene cluster TID=Ta.15042.1 CNT=1 FEA=EST TIER=ConsEnd STK=0 UG=Ta.15042 UG_TITLE=Transcribed sequence with weak similarity to protein ref:NP_563777.1 (A.thaliana) expressed protein (Arabidopsis thaliana)
Ta.15067.1.S1_at	2.49584	9.70251e-05	5.64055	gb:CD876309 DB_XREF=gi:32560125 DB_XREF=AZO3.109F05F011010 CLONE=AZO3109F05 TID=Ta.15067.1 CNT=2 FEA=EST TIER=ConsEnd STK=0 UG=Ta.15067 UG_TITLE=Transcribed sequences
Ta.15067.1.S1_x_at	2.55146	4.18217e-05	5.86227	gb:CD876309 DB_XREF=gi:32560125 DB_XREF=AZO3.109F05F011010 CLONE=AZO3109F05 TID=Ta.15067.1 CNT=2 FEA=EST TIER=ConsEnd STK=0 UG=Ta.15067 UG_TITLE=Transcribed sequences
Ta.15072.1.A1_at	3.32889	0.00011957	10.0484	gb:CK216153 DB_XREF=gi:39622257 DB_XREF=FGAS028137 TID=Ta.15072.1 CNT=3 FEA=EST TIER=ConsEnd STK=0 UG=Ta.15072 UG_TITLE=Transcribed sequences
Ta.15082.1.S1_at	2.36394	0.000727394	5.14774	gb:CA689233 DB_XREF=gi:25279797 DB_XREF=wlm96.pk044.l22 CLONE=wlm96.pk044.l22 TID=Ta.15082.1 CNT=6 FEA=EST TIER=ConsEnd STK=0 UG=Ta.15082 UG_TITLE=Transcribed sequences
Ta.15082.1.S1_x_at	0.938505	0.00333754	1.91654	gb:CA689233 DB_XREF=gi:25279797 DB_XREF=wlm96.pk044.l22 CLONE=wlm96.pk044.l22 TID=Ta.15082.1 CNT=6 FEA=EST TIER=ConsEnd STK=0 UG=Ta.15082 UG_TITLE=Transcribed sequences
Ta.15113.1.S1_at	3.72096	6.90565e-09	13.1862	gb:CA690252 DB_XREF=gi:25280816 DB_XREF=wlm96.pk046.f12 CLONE=wlm96.pk046.f12 TID=Ta.15113.1 CNT=1 FEA=EST TIER=ConsEnd STK=0 UG=Ta.15113 UG_TITLE=Transcribed sequence
Ta.1514.1.S1_x_at	1.70785	6.78242e-06	3.26674	gb:BJ263548 DB_XREF=gi:23096734 DB_XREF=BJ263548 CLONE=whh5b24 TID=Ta.1514.1 CNT=45 FEA=EST TIER=Stack STK=11 UG=Ta.1514 UG_TITLE=Transcribed sequence with weak similarity to protein pir:T49138 (A.thaliana) T49138 hypothetical protein T10D17.10 - Arabidopsis thaliana
Ta.15159.1.S1_at	3.44871	3.14024e-06	10.9185	gb:CA650232 DB_XREF=gi:25228528 DB_XREF=wre1n.pk0151.g11 CLONE=wre1n.pk0151.g11 TID=Ta.15159.1 CNT=2 FEA=EST TIER=ConsEnd STK=1 UG=Ta.15159 UG_TITLE=Transcribed sequences
Ta.1521.1.S1_at	0.571907	0.0016748	1.48649	gb:BJ231255 DB_XREF=gi:23078797 DB_XREF=BJ231255 CLONE=whdl26b19 TID=Ta.1521.1 CNT=137 FEA=mRNA TIER=Stack STK=19 UG=Ta.1521 UG_TITLE=Clone wlm96.pk047.l4:fis, full insert mRNA sequence
Ta.15214.1.S1_at	5.51323	4.10034e-09	45.6718	gb:CA693651 DB_XREF=gi:25415437 DB_XREF=wlmk4.pk0006.a4 CLONE=wlmk4.pk0006.a4 TID=Ta.15214.1 CNT=3 FEA=EST TIER=ConsEnd STK=0 UG=Ta.15214 UG_TITLE=Transcribed sequence with weak similarity to protein ref:NP_195123.1 (A.thaliana) extensin-like protein (Arabidopsis thaliana)
Ta.15233.1.S1_at	1.71817	0.000339574	3.2902	gb:CA746985 DB_XREF=gi:25565538 DB_XREF=wri2s.pk006.d21 CLONE=wri2s.pk006.d21 TID=Ta.15233.1 CNT=1 FEA=EST TIER=ConsEnd STK=0 UG=Ta.15233 UG_TITLE=Transcribed sequence
Ta.15243.1.S1_at	1.94071	3.20103e-05	3.83895	gb:BG905193 DB_XREF=gi:14312869 DB_XREF=TaLr1137H06F CLONE=TaLr1137H06 NOTE=Non-UniGene sequence merged into UniGene cluster TID=Ta.15243.1 CNT=10 FEA=mRNA TIER=ConsEnd STK=1 UG=Ta.15243 UG_TITLE=Clone wlmk4.pk0004.a4:fis, full insert mRNA sequence
Ta.1526.1.S1_at	4.88048	2.69947e-05	29.4559	gb:AF334185.1 DB_XREF=gi:13375562 GEN=LTP2 TID=Ta.1526.1 CNT=110 FEA=FLmRNA TIER=FL+Stack STK=11 UG=Ta.1526 DEF=Triticum aestivum lipid transfer protein precursor (LTP2) mRNA, complete cds. PROD=lipid transfer protein precursor FL=gb:AF334185.1
Ta.1526.1.S1_x_at	4.61204	2.18713e-06	24.4546	gb:AF334185.1 DB_XREF=gi:13375562 GEN=LTP2 TID=Ta.1526.1 CNT=110 FEA=FLmRNA TIER=FL+Stack STK=11 UG=Ta.1526 DEF=Triticum aestivum lipid transfer protein precursor (LTP2) mRNA, complete cds. PROD=lipid transfer protein precursor FL=gb:AF334185.1
Ta.1534.1.S1_x_at	2.25743	1.01874e-06	4.78138	gb:CD452474 DB_XREF=gi:31367214 DB_XREF=WHE1105_G02_M03ZT CLONE=WHE1105_G02_M03 TID=Ta.1534.1 CNT=10 FEA=EST TIER=ConsEnd STK=0 UG=Ta.1534 UG_TITLE=Transcribed sequence with moderate similarity to protein ref:NP_177412.1 (A.thaliana) putative cinnamyl-alcohol dehydrogenase (Arabidopsis thaliana)
Ta.15389.1.S1_at	1.60943	0.00296073	3.05132	gb:CD935142 DB_XREF=gi:32782906 DB_XREF=OV.003G09R010410 CLONE=OV003G09 TID=Ta.15389.1 CNT=12 FEA=EST TIER=ConsEnd STK=1 UG=Ta.15389 UG_TITLE=Transcribed sequence with weak similarity to protein ref:NP_200879.1 (A.thaliana) putative protein (Arabidopsis thaliana)
Ta.1562.1.S1_at	1.11183	9.32165e-05	2.1612	gb:CK151817 DB_XREF=gi:38970225 DB_XREF=FGAS034560 TID=Ta.1562.1 CNT=38 FEA=EST TIER=ConsEnd STK=0 UG=Ta.1562 UG_TITLE=Transcribed sequence with weak similarity to protein ref:NP_195634.1 (A.thaliana) NAD
Ta.1562.3.S1_s_at	1.10388	0.000323168	2.14932	gb:CA640167 DB_XREF=gi:25218463 DB_XREF=wre1n.pk0030.a11 CLONE=wre1n.pk0030.a11 TID=Ta.1562.3 CNT=1 FEA=EST TIER=ConsEnd STK=0 UG=Ta.1562 UG_TITLE=Transcribed sequence with weak similarity to protein ref:NP_195634.1 (A.thaliana) NAD
Ta.1564.1.S1_at	1.82256	4.48877e-05	3.53709	gb:CD878081 DB_XREF=gi:32561897 DB_XREF=AZO4.101N22R011122 CLONE=AZO4101N22 TID=Ta.1564.1 CNT=5 FEA=EST TIER=ConsEnd STK=0 UG=Ta.1564 UG_TITLE=Transcribed sequence with weak similarity to protein pir:T00429 (A.thaliana) T00429 probable pectinesterase
Ta.1571.1.S1_at	0.663447	0.00114734	1.58386	gb:BE442728 DB_XREF=gi:9442247 DB_XREF=WHE1105_D05_G09ZS CLONE=WHE1105_D05_G09 TID=Ta.1571.1 CNT=5 FEA=EST TIER=ConsEnd STK=0 UG=Ta.1571 UG_TITLE=Transcribed sequence with moderate similarity to protein sp:P14891 (A.thaliana) HMD1_ARATH 3-hydroxy-3-methylglutaryl-coenzyme A reductase 1
Ta.1572.1.S1_a_at	1.37677	1.03337e-06	2.59686	gb:CB307287 DB_XREF=gi:37208087 DB_XREF=HFIG272 TID=Ta.1572.1 CNT=12 FEA=EST TIER=ConsEnd STK=0 UG=Ta.1572 UG_TITLE=Transcribed sequence with moderate similarity to protein ref:NP_569029.1 (A.thaliana) 3-dehydroquinate synthase-like protein (Arabidopsis thaliana)
Ta.15817.1.A1_at	0.80598	0.00873788	1.74833	gb:CA497545 DB_XREF=gi:24988505 DB_XREF=WHE3229_C01_E01ZT CLONE=WHE3229_C01_E01 TID=Ta.15817.1 CNT=4 FEA=EST TIER=ConsEnd STK=0 UG=Ta.15817 UG_TITLE=Transcribed sequence with weak similarity to protein ref:NP_187266.1 (A.thaliana) unknown protein (Arabidopsis thaliana)
Ta.15826.1.A1_at	2.45095	1.10333e-05	5.46777	gb:CA497753 DB_XREF=gi:24988713 DB_XREF=WHE3231_H02_P03ZT CLONE=WHE3231_H02_P03 TID=Ta.15826.1 CNT=2 FEA=EST TIER=ConsEnd STK=0 UG=Ta.15826 UG_TITLE=Transcribed sequence with weak similarity to protein pir:T05202 (A.thaliana) T05202 pectinesterase homolog F4I10.150 - Arabidopsis thaliana
Ta.15851.1.S1_at	1.23354	0.000174044	2.35143	gb:CA498677 DB_XREF=gi:24989637 DB_XREF=WHE3246_D06_G12ZT CLONE=WHE3246_D06_G12 TID=Ta.15851.1 CNT=2 FEA=EST TIER=ConsEnd STK=0 UG=Ta.15851 UG_TITLE=Transcribed sequence with weak similarity to protein ref:NP_173107.1 (A.thaliana) arginineserine-rich protein, putative (Arabidopsis thaliana)
Ta.15863.1.A1_at	1.53796	0.00129955	2.90384	gb:CN009695 DB_XREF=gi:45799727 DB_XREF=WHE3861_F10_L19ZS CLONE=WHE3861_F10_L19 TID=Ta.15863.1 CNT=3 FEA=EST TIER=ConsEnd STK=0 UG=Ta.15863 UG_TITLE=Transcribed sequence with moderate similarity to protein pir:T48301 (A.thaliana) T48301 protein kinase-like - Arabidopsis thaliana
Ta.1588.1.A1_at	2.21483	2.87404e-05	4.64226	gb:CD452504 DB_XREF=gi:31367244 DB_XREF=WHE1107_F02_L03ZT CLONE=WHE1107_F02_L03 TID=Ta.1588.1 CNT=2 FEA=EST TIER=ConsEnd STK=0 UG=Ta.1588 UG_TITLE=Transcribed sequence with weak similarity to protein ref:NP_177313.1 (A.thaliana) peroxidase ATP4a (Arabidopsis thaliana)
Ta.15892.1.S1_at	1.6196	8.31888e-07	3.0729	gb:CA500002 DB_XREF=gi:24990962 DB_XREF=WHE4014_C02_E04ZT CLONE=WHE4014_C02_E04 TID=Ta.15892.1 CNT=1 FEA=EST TIER=ConsEnd STK=0 UG=Ta.15892 UG_TITLE=Transcribed sequence
Ta.15894.1.S1_at	2.47579	1.91677e-05	5.56272	gb:CA500106 DB_XREF=gi:24991066 DB_XREF=WHE4015_D12_H23ZT CLONE=WHE4015_D12_H23 TID=Ta.15894.1 CNT=1 FEA=EST TIER=ConsEnd STK=0 UG=Ta.15894 UG_TITLE=Transcribed sequence
Ta.1593.1.S1_x_at	0.589112	0.00384799	1.50432	gb:BQ802507 DB_XREF=gi:22017476 DB_XREF=WHE2826_F11_K22ZS CLONE=WHE2826_F11_K22 NOTE=Non-UniGene sequence merged into UniGene cluster TID=Ta.1593.1 CNT=39 FEA=EST TIER=ConsEnd STK=0 UG=Ta.1593 UG_TITLE=Transcribed sequence with weak similarity to protein ref:NP_172445.1 (A.thaliana) putative ER6 protein (Arabidopsis thaliana)
Ta.15957.1.S1_a_at	0.411088	0.00259067	1.32969	gb:CA502371 DB_XREF=gi:24993331 DB_XREF=WHE4046_F03_K06ZT CLONE=WHE4046_F03_K06 TID=Ta.15957.1 CNT=2 FEA=EST TIER=ConsEnd STK=0 UG=Ta.15957 UG_TITLE=Transcribed sequence with weak similarity to protein ref:NP_187479.1 (A.thaliana) hypothetical protein (Arabidopsis thaliana)
Ta.15995.1.A1_at	1.80368	2.07892e-05	3.49109	gb:CA593499 DB_XREF=gi:25143254 DB_XREF=wpa1c.pk002.l15 CLONE=wpa1c.pk002.l15 TID=Ta.15995.1 CNT=2 FEA=EST TIER=ConsEnd STK=0 UG=Ta.15995 UG_TITLE=Transcribed sequence with weak similarity to protein ref:NP_566538.1 (A.thaliana) Expressed protein (Arabidopsis thaliana)
Ta.16047.1.S1_at	1.51222	0.00286246	2.85248	gb:CA596036 DB_XREF=gi:25147324 DB_XREF=wpa1c.pk011.g21 CLONE=wpa1c.pk011.g21 TID=Ta.16047.1 CNT=1 FEA=EST TIER=ConsEnd STK=0 UG=Ta.16047 UG_TITLE=Transcribed sequence
Ta.16065.1.A1_at	0.751679	0.00406206	1.68375	gb:CA596849 DB_XREF=gi:25148784 DB_XREF=wpa1c.pk014.n18 CLONE=wpa1c.pk014.n18 TID=Ta.16065.1 CNT=2 FEA=EST TIER=ConsEnd STK=1 UG=Ta.16065 UG_TITLE=Transcribed sequence with weak similarity to protein pir:T05410 (A.thaliana) T05410 hypothetical protein F10M6.180 - Arabidopsis thaliana
Ta.16075.1.S1_at	0.634953	0.00436339	1.55289	gb:CA597620 DB_XREF=gi:25150653 DB_XREF=wpa1c.pk015.d4 CLONE=wpa1c.pk015.d4 TID=Ta.16075.1 CNT=1 FEA=EST TIER=ConsEnd STK=0 UG=Ta.16075 UG_TITLE=Transcribed sequence
Ta.16082.1.A1_a_at	3.27157	1.04191e-06	9.65693	gb:CA624333 DB_XREF=gi:25202629 DB_XREF=wl1n.pk0116.f3 CLONE=wl1n.pk0116.f3 TID=Ta.16082.1 CNT=4 FEA=EST TIER=ConsEnd STK=2 UG=Ta.16082 UG_TITLE=Transcribed sequence with weak similarity to protein ref:NP_192845.1 (A.thaliana) putative protein (Arabidopsis thaliana)
Ta.16082.1.A1_at	3.60513	4.502e-06	12.1689	gb:CA624333 DB_XREF=gi:25202629 DB_XREF=wl1n.pk0116.f3 CLONE=wl1n.pk0116.f3 TID=Ta.16082.1 CNT=4 FEA=EST TIER=ConsEnd STK=2 UG=Ta.16082 UG_TITLE=Transcribed sequence with weak similarity to protein ref:NP_192845.1 (A.thaliana) putative protein (Arabidopsis thaliana)
Ta.16082.2.S1_at	1.03525	3.42435e-05	2.04947	gb:CK211295 DB_XREF=gi:39617399 DB_XREF=FGAS023131 TID=Ta.16082.2 CNT=6 FEA=EST TIER=ConsEnd STK=0 UG=Ta.16082 UG_TITLE=Transcribed sequence with weak similarity to protein ref:NP_192845.1 (A.thaliana) putative protein (Arabidopsis thaliana)
Ta.16082.2.S1_x_at	1.57239	1.61474e-06	2.97397	gb:CK211295 DB_XREF=gi:39617399 DB_XREF=FGAS023131 TID=Ta.16082.2 CNT=6 FEA=EST TIER=ConsEnd STK=0 UG=Ta.16082 UG_TITLE=Transcribed sequence with weak similarity to protein ref:NP_192845.1 (A.thaliana) putative protein (Arabidopsis thaliana)
Ta.16101.1.S1_at	2.07399	6.97348e-05	4.21048	gb:CA598926 DB_XREF=gi:25153566 DB_XREF=wyr1c.pk004.a18 CLONE=wyr1c.pk004.a18 TID=Ta.16101.1 CNT=1 FEA=EST TIER=ConsEnd STK=0 UG=Ta.16101 UG_TITLE=Transcribed sequence
Ta.16112.1.S1_at	0.901849	8.09982e-07	1.86846	gb:CA599407 DB_XREF=gi:25154375 DB_XREF=waw1c.pk002.k4 CLONE=waw1c.pk002.k4 TID=Ta.16112.1 CNT=12 FEA=EST TIER=ConsEnd STK=0 UG=Ta.16112 UG_TITLE=Transcribed sequence with weak similarity to protein pir:S52770 (A.thaliana) S52770 subtilisin-like proteinase
Ta.16129.1.S1_at	2.24263	9.66098e-05	4.7326	gb:CA600412 DB_XREF=gi:25155574 DB_XREF=waw1c.pk002.d20 CLONE=waw1c.pk002.d20 TID=Ta.16129.1 CNT=4 FEA=EST TIER=ConsEnd STK=2 UG=Ta.16129 UG_TITLE=Transcribed sequence with weak similarity to protein ref:NP_174610.1 (A.thaliana) nitrate transporter NTL1, putative (Arabidopsis thaliana)
Ta.16163.1.S1_at	1.44939	0.000179295	2.73093	gb:CA601728 DB_XREF=gi:25156890 DB_XREF=wr1.pk0005.g7 CLONE=wr1.pk0005.g7 TID=Ta.16163.1 CNT=1 FEA=EST TIER=ConsEnd STK=0 UG=Ta.16163 UG_TITLE=Transcribed sequence
Ta.16165.1.S1_at	4.59472	1.2834e-08	24.1628	gb:CA601808 DB_XREF=gi:25156970 DB_XREF=wr1.pk0003.g2 CLONE=wr1.pk0003.g2 TID=Ta.16165.1 CNT=1 FEA=EST TIER=ConsEnd STK=0 UG=Ta.16165 UG_TITLE=Transcribed sequence
Ta.1617.1.S1_at	1.25593	0.00173729	2.38821	gb:BE443129 DB_XREF=gi:9442658 DB_XREF=WHE1113_C12_E23ZS CLONE=WHE1113_C12_E23 TID=Ta.1617.1 CNT=5 FEA=EST TIER=ConsEnd STK=0 UG=Ta.1617 UG_TITLE=Transcribed sequence with weak similarity to protein ref:NP_567699.1 (A.thaliana) putative protein (Arabidopsis thaliana)
Ta.16190.1.A1_x_at	2.27111	1.33537e-05	4.82695	gb:CA602283 DB_XREF=gi:25157445 DB_XREF=wr1.pk0017.c10 CLONE=wr1.pk0017.c10 TID=Ta.16190.1 CNT=2 FEA=EST TIER=ConsEnd STK=0 UG=Ta.16190 UG_TITLE=Transcribed sequences
Ta.16194.1.S1_x_at	1.85797	1.05831e-06	3.62498	gb:CK193578 DB_XREF=gi:39555968 DB_XREF=FGAS001992 NOTE=Non-UniGene sequence merged into UniGene cluster TID=Ta.16194.1 CNT=15 FEA=EST TIER=ConsEnd STK=0 UG=Ta.16194 UG_TITLE=Transcribed sequence with weak similarity to protein ref:NP_568708.1 (A.thaliana) expressed protein (Arabidopsis thaliana)
Ta.16204.1.S1_x_at	1.364	0.00619207	2.57398	gb:BJ236484 DB_XREF=gi:20052456 DB_XREF=BJ236484 CLONE=whe21n19 TID=Ta.16204.1 CNT=2 FEA=EST TIER=ConsEnd STK=0 UG=Ta.16204 UG_TITLE=Transcribed sequences
Ta.16218.1.A1_a_at	2.06934	8.92307e-05	4.19696	gb:BJ318995 DB_XREF=gi:20123180 DB_XREF=BJ318995 CLONE=whyf4f22 TID=Ta.16218.1 CNT=3 FEA=EST TIER=ConsEnd STK=1 UG=Ta.16218 UG_TITLE=Transcribed sequence with weak similarity to protein ref:NP_566763.1 (A.thaliana) expressed protein (Arabidopsis thaliana)
Ta.16218.1.A1_x_at	1.90193	1.57555e-05	3.73714	gb:BJ318995 DB_XREF=gi:20123180 DB_XREF=BJ318995 CLONE=whyf4f22 TID=Ta.16218.1 CNT=3 FEA=EST TIER=ConsEnd STK=1 UG=Ta.16218 UG_TITLE=Transcribed sequence with weak similarity to protein ref:NP_566763.1 (A.thaliana) expressed protein (Arabidopsis thaliana)
Ta.1622.2.S1_at	0.770283	0.00547028	1.7056	gb:BE446174 DB_XREF=gi:9445736 DB_XREF=WHE1142_E01_I02ZS CLONE=WHE1142_E01_I02 TID=Ta.1622.2 CNT=5 FEA=EST TIER=ConsEnd STK=0 UG=Ta.1622 UG_TITLE=Transcribed sequence with weak similarity to protein ref:NP_566120.1 (A.thaliana) putative sugar transporter (Arabidopsis thaliana)
Ta.16233.1.S1_at	1.25151	2.04212e-05	2.38091	gb:CA603042 DB_XREF=gi:25158204 DB_XREF=wr1.pk0021.d4 CLONE=wr1.pk0021.d4 TID=Ta.16233.1 CNT=6 FEA=EST TIER=ConsEnd STK=1 UG=Ta.16233 UG_TITLE=Transcribed sequence with weak similarity to protein ref:NP_565651.1 (A.thaliana) expressed protein (Arabidopsis thaliana)
Ta.16238.1.S1_at	0.651982	0.00111483	1.57133	gb:CA603077 DB_XREF=gi:25158239 DB_XREF=wr1.pk0023.g1 CLONE=wr1.pk0023.g1 TID=Ta.16238.1 CNT=2 FEA=EST TIER=ConsEnd STK=0 UG=Ta.16238 UG_TITLE=Transcribed sequence with weak similarity to protein ref:NP_179744.1 (A.thaliana) putative dehydrin (Arabidopsis thaliana)
Ta.1626.1.S1_at	1.69514	0.000608133	3.23808	gb:BE443219 DB_XREF=gi:9442750 DB_XREF=WHE1110_H06_O12ZS CLONE=WHE1110_H06_O12 TID=Ta.1626.1 CNT=5 FEA=EST TIER=ConsEnd STK=0 UG=Ta.1626 UG_TITLE=Transcribed sequence with weak similarity to protein ref:NP_476540.1 (R.norvegicus) Wiskott-Aldrich syndrome protein interacting protein (Rattus norvegicus)
Ta.16268.1.A1_s_at	2.60215	5.3668e-05	6.07191	gb:CA603821 DB_XREF=gi:25158983 DB_XREF=wr1.pk0031.e7 CLONE=wr1.pk0031.e7 TID=Ta.16268.1 CNT=2 FEA=EST TIER=ConsEnd STK=0 UG=Ta.16268 UG_TITLE=Transcribed sequence
Ta.16268.1.A1_x_at	1.42137	0.003519	2.67839	gb:CA603821 DB_XREF=gi:25158983 DB_XREF=wr1.pk0031.e7 CLONE=wr1.pk0031.e7 TID=Ta.16268.1 CNT=2 FEA=EST TIER=ConsEnd STK=0 UG=Ta.16268 UG_TITLE=Transcribed sequence
Ta.16273.1.S1_at	3.46598	1.45226e-06	11.05	gb:CA603925 DB_XREF=gi:25159087 DB_XREF=wr1.pk0035.a6 CLONE=wr1.pk0035.a6 TID=Ta.16273.1 CNT=5 FEA=EST TIER=ConsEnd STK=1 UG=Ta.16273 UG_TITLE=Transcribed sequence with moderate similarity to protein ref:NP_200626.1 (A.thaliana) ATGP1-like protein (Arabidopsis thaliana)
Ta.1630.3.S1_a_at	3.00296	4.09065e-07	8.01642	gb:CA695254 DB_XREF=gi:25417040 DB_XREF=wlmk8.pk0008.d1 CLONE=wlmk8.pk0008.d1 TID=Ta.1630.3 CNT=1 FEA=EST TIER=ConsEnd STK=0 UG=Ta.1630 UG_TITLE=Transcribed sequences
Ta.16369.1.S1_x_at	1.79053	0.000361411	3.45942	gb:BI751423 DB_XREF=gi:15773225 DB_XREF=Ta01_19h02_R CLONE=Ta01_19h02 TID=Ta.16369.1 CNT=4 FEA=EST TIER=ConsEnd STK=0 UG=Ta.16369 UG_TITLE=Transcribed sequences
Ta.16458.1.S1_at	0.722821	0.0064209	1.65041	gb:CA606692 DB_XREF=gi:25161854 DB_XREF=wr1.pk0068.g3 CLONE=wr1.pk0068.g3 TID=Ta.16458.1 CNT=3 FEA=EST TIER=ConsEnd STK=2 UG=Ta.16458 UG_TITLE=Transcribed sequences
Ta.16472.1.S1_s_at	2.01612	4.26938e-05	4.04494	gb:CA606887 DB_XREF=gi:25162049 DB_XREF=wr1.pk0075.d1 CLONE=wr1.pk0075.d1 TID=Ta.16472.1 CNT=1 FEA=EST TIER=ConsEnd STK=0 UG=Ta.16472 UG_TITLE=Transcribed sequence
Ta.16475.1.S1_at	1.31352	0.000697816	2.48547	gb:CA606935 DB_XREF=gi:25162097 DB_XREF=wr1.pk0073.d5 CLONE=wr1.pk0073.d5 TID=Ta.16475.1 CNT=1 FEA=EST TIER=ConsEnd STK=0 UG=Ta.16475 UG_TITLE=Transcribed sequence with weak similarity to protein ref:NP_173239.1 (A.thaliana) zinc-finger protein
Ta.16493.1.A1_s_at	0.410918	0.00466924	1.32953	gb:CA607256 DB_XREF=gi:25162418 DB_XREF=wr1.pk0077.f5 CLONE=wr1.pk0077.f5 TID=Ta.16493.1 CNT=2 FEA=EST TIER=ConsEnd STK=1 UG=Ta.16493 UG_TITLE=Transcribed sequence with weak similarity to protein ref:NP_565942.1 (A.thaliana) expressed protein (Arabidopsis thaliana)
Ta.1654.1.S1_x_at	0.748762	0.00749333	1.68035	gb:BE515773 DB_XREF=gi:9739798 DB_XREF=WHE0603_E05_J09ZA CLONE=WHE0603_E05_J09 TID=Ta.1654.1 CNT=37 FEA=EST TIER=ConsEnd STK=0 UG=Ta.1654 UG_TITLE=Transcribed sequence with weak similarity to protein ref:NP_177158.1 (A.thaliana) DNA binding protein MybSt1, putative (Arabidopsis thaliana)
Ta.1654.2.A1_x_at	0.849146	0.00489363	1.80143	gb:CK198164 DB_XREF=gi:39560554 DB_XREF=FGAS006647 TID=Ta.1654.2 CNT=13 FEA=EST TIER=ConsEnd STK=0 UG=Ta.1654 UG_TITLE=Transcribed sequence with weak similarity to protein ref:NP_177158.1 (A.thaliana) DNA binding protein MybSt1, putative (Arabidopsis thaliana)
Ta.1654.3.A1_a_at	0.848514	0.00897664	1.80065	gb:BQ804529 DB_XREF=gi:22028674 DB_XREF=WHE3555_G03_M05ZS CLONE=WHE3555_G03_M05 TID=Ta.1654.3 CNT=5 FEA=EST TIER=ConsEnd STK=0 UG=Ta.1654 UG_TITLE=Transcribed sequence with weak similarity to protein ref:NP_177158.1 (A.thaliana) DNA binding protein MybSt1, putative (Arabidopsis thaliana)
Ta.1654.3.A1_x_at	0.879782	0.00057548	1.8401	gb:BQ804529 DB_XREF=gi:22028674 DB_XREF=WHE3555_G03_M05ZS CLONE=WHE3555_G03_M05 TID=Ta.1654.3 CNT=5 FEA=EST TIER=ConsEnd STK=0 UG=Ta.1654 UG_TITLE=Transcribed sequence with weak similarity to protein ref:NP_177158.1 (A.thaliana) DNA binding protein MybSt1, putative (Arabidopsis thaliana)
Ta.16559.1.S1_at	3.36832	1.7239e-08	10.3268	gb:BJ283383 DB_XREF=gi:20104216 DB_XREF=BJ283383 CLONE=whr15l16 TID=Ta.16559.1 CNT=4 FEA=EST TIER=ConsEnd STK=1 UG=Ta.16559 UG_TITLE=Transcribed sequence with weak similarity to protein ref:NP_180468.1 (A.thaliana) hypothetical protein (Arabidopsis thaliana)
Ta.16559.1.S1_x_at	4.82365	9.88364e-09	28.3181	gb:BJ283383 DB_XREF=gi:20104216 DB_XREF=BJ283383 CLONE=whr15l16 TID=Ta.16559.1 CNT=4 FEA=EST TIER=ConsEnd STK=1 UG=Ta.16559 UG_TITLE=Transcribed sequence with weak similarity to protein ref:NP_180468.1 (A.thaliana) hypothetical protein (Arabidopsis thaliana)
Ta.16584.1.A1_at	1.28727	0.000110302	2.44066	gb:BJ314280 DB_XREF=gi:20120385 DB_XREF=BJ314280 CLONE=whyf17a12 NOTE=Non-UniGene sequence merged into UniGene cluster TID=Ta.16584.1 CNT=2 FEA=EST TIER=ConsEnd STK=0 UG=Ta.16584 UG_TITLE=Transcribed sequence
Ta.16599.1.S1_at	4.07614	0.000203019	16.8671	gb:CA647684 DB_XREF=gi:25225980 DB_XREF=wre1n.pk0121.e2 CLONE=wre1n.pk0121.e2 TID=Ta.16599.1 CNT=5 FEA=EST TIER=ConsEnd STK=0 UG=Ta.16599 UG_TITLE=Transcribed sequence with weak similarity to protein ref:NP_181673.1 (A.thaliana) unknown protein (Arabidopsis thaliana)
Ta.16599.1.S1_x_at	3.84003	4.15479e-05	14.3207	gb:CA647684 DB_XREF=gi:25225980 DB_XREF=wre1n.pk0121.e2 CLONE=wre1n.pk0121.e2 TID=Ta.16599.1 CNT=5 FEA=EST TIER=ConsEnd STK=0 UG=Ta.16599 UG_TITLE=Transcribed sequence with weak similarity to protein ref:NP_181673.1 (A.thaliana) unknown protein (Arabidopsis thaliana)
Ta.16634.1.S1_x_at	1.79114	1.84818e-05	3.46089	gb:CA610190 DB_XREF=gi:25165352 DB_XREF=wr1.pk0115.e2 CLONE=wr1.pk0115.e2 TID=Ta.16634.1 CNT=2 FEA=EST TIER=ConsEnd STK=1 UG=Ta.16634 UG_TITLE=Transcribed sequences
Ta.16646.1.S1_at	0.548552	3.21135e-05	1.46262	gb:CA610276 DB_XREF=gi:25165438 DB_XREF=wr1.pk0117.g10 CLONE=wr1.pk0117.g10 TID=Ta.16646.1 CNT=1 FEA=EST TIER=ConsEnd STK=0 UG=Ta.16646 UG_TITLE=Transcribed sequence with weak similarity to protein pir:T48008 (A.thaliana) T48008 hypothetical protein T17J13.120 - Arabidopsis thaliana
Ta.16669.1.S1_x_at	3.55242	3.64991e-06	11.7324	gb:CD872719 DB_XREF=gi:32556535 DB_XREF=AZO2.121F10R010405 CLONE=AZO2121F10 NOTE=Non-UniGene sequence merged into UniGene cluster TID=Ta.16669.1 CNT=3 FEA=EST TIER=ConsEnd STK=0 UG=Ta.16669 UG_TITLE=Transcribed sequence
Ta.16682.1.A1_x_at	1.702	4.51875e-05	3.25351	gb:CA610877 DB_XREF=gi:25189174 DB_XREF=wr1.pk0124.b7 CLONE=wr1.pk0124.b7 TID=Ta.16682.1 CNT=1 FEA=EST TIER=ConsEnd STK=0 UG=Ta.16682 UG_TITLE=Transcribed sequence
Ta.16701.1.S1_at	2.63028	8.9521e-07	6.19146	gb:CA611232 DB_XREF=gi:25189529 DB_XREF=wr1.pk0096.f7 CLONE=wr1.pk0096.f7 TID=Ta.16701.1 CNT=1 FEA=EST TIER=ConsEnd STK=0 UG=Ta.16701 UG_TITLE=Transcribed sequence
Ta.16704.1.S1_at	0.958249	0.000415416	1.94295	gb:CD492103 DB_XREF=gi:31417142 DB_XREF=WHE2472_B09_C18ZT CLONE=WHE2472_B09_C18 NOTE=Non-UniGene sequence merged into UniGene cluster TID=Ta.16704.1 CNT=7 FEA=mRNA TIER=ConsEnd STK=0 UG=Ta.16704 UG_TITLE=Vitamer uptake mRNA, partial cds
Ta.1672.1.S1_x_at	2.78131	1.00477e-08	6.87478	gb:BQ619780 DB_XREF=gi:21624859 DB_XREF=TaLr1166E05F CLONE=TaLr1166E05F TID=Ta.1672.1 CNT=22 FEA=EST TIER=ConsEnd STK=0 UG=Ta.1672 UG_TITLE=Transcribed sequence with weak similarity to protein ref:NP_568863.1 (A.thaliana) CONSTANS-like B-box zinc finger protein-like (Arabidopsis thaliana)
Ta.16723.1.S1_a_at	0.771714	7.73581e-05	1.7073	gb:BJ295284 DB_XREF=gi:20109895 DB_XREF=BJ295284 CLONE=whsl2k04 TID=Ta.16723.1 CNT=3 FEA=EST TIER=ConsEnd STK=1 UG=Ta.16723 UG_TITLE=Transcribed sequence with weak similarity to protein ref:NP_188633.1 (A.thaliana) hypothetical protein (Arabidopsis thaliana)
Ta.16733.1.S1_at	1.77209	1.61379e-06	3.4155	gb:CA626026 DB_XREF=gi:25204322 DB_XREF=wl1n.pk0138.d3 CLONE=wl1n.pk0138.d3 TID=Ta.16733.1 CNT=13 FEA=EST TIER=ConsEnd STK=0 UG=Ta.16733 UG_TITLE=Transcribed sequence with weak similarity to protein pir:T45636 (A.thaliana) T45636 beta-D-glucan exohydrolase-like protein - Arabidopsis thaliana
Ta.1679.2.S1_a_at	0.673529	0.000299991	1.59497	gb:CA638315 DB_XREF=gi:25216611 DB_XREF=wre1n.pk0008.e3 CLONE=wre1n.pk0008.e3 TID=Ta.1679.2 CNT=1 FEA=EST TIER=ConsEnd STK=0 UG=Ta.1679 UG_TITLE=Transcribed sequence with weak similarity to protein ref:NP_563723.1 (A.thaliana) expressed protein (Arabidopsis thaliana)
Ta.1679.3.S1_x_at	0.541081	0.000169283	1.45506	gb:CA610132 DB_XREF=gi:25165294 DB_XREF=wr1.pk0114.b10 CLONE=wr1.pk0114.b10 TID=Ta.1679.3 CNT=1 FEA=EST TIER=ConsEnd STK=0 UG=Ta.1679 UG_TITLE=Transcribed sequence with weak similarity to protein ref:NP_563723.1 (A.thaliana) expressed protein (Arabidopsis thaliana)
Ta.16799.1.S1_at	2.39668	1.60306e-06	5.26589	gb:CA612909 DB_XREF=gi:25191206 DB_XREF=wr1.pk0160.h11 CLONE=wr1.pk0160.h11 TID=Ta.16799.1 CNT=4 FEA=mRNA TIER=ConsEnd STK=0 UG=Ta.16799 UG_TITLE=Clone wle1n.pk0078.d6:fis, full insert mRNA sequence
Ta.16802.1.A1_at	2.71885	7.16521e-05	6.58346	gb:BJ285855 DB_XREF=gi:20105582 DB_XREF=BJ285855 CLONE=whr13d05 TID=Ta.16802.1 CNT=3 FEA=EST TIER=ConsEnd STK=1 UG=Ta.16802 UG_TITLE=Transcribed sequence with weak similarity to protein pir:T04971 (A.thaliana) T04971 hypothetical protein T16L1.30 - Arabidopsis thaliana
Ta.16812.1.A1_at	0.954654	0.00112766	1.93811	gb:CA613154 DB_XREF=gi:25191451 DB_XREF=wr1.pk0147.g3 CLONE=wr1.pk0147.g3 TID=Ta.16812.1 CNT=2 FEA=EST TIER=ConsEnd STK=0 UG=Ta.16812 UG_TITLE=Transcribed sequence
Ta.16827.1.S1_s_at	1.05099	0.00128575	2.07196	gb:CA613726 DB_XREF=gi:25192023 DB_XREF=wr1.pk0145.d11 CLONE=wr1.pk0145.d11 TID=Ta.16827.1 CNT=2 FEA=EST TIER=ConsEnd STK=0 UG=Ta.16827 UG_TITLE=Transcribed sequences
Ta.16827.1.S1_x_at	1.09317	1.50792e-06	2.13342	gb:CA613726 DB_XREF=gi:25192023 DB_XREF=wr1.pk0145.d11 CLONE=wr1.pk0145.d11 TID=Ta.16827.1 CNT=2 FEA=EST TIER=ConsEnd STK=0 UG=Ta.16827 UG_TITLE=Transcribed sequences
Ta.1683.1.S1_at	0.948501	4.81007e-05	1.92987	gb:CD871690 DB_XREF=gi:32555506 DB_XREF=AZO2.118N03R010403 CLONE=AZO2118N03 TID=Ta.1683.1 CNT=185 FEA=EST TIER=Stack STK=44 UG=Ta.1683 UG_TITLE=Transcribed sequence with moderate similarity to protein ref:NP_186885.1 (A.thaliana) 6-phosphogluconate dehydrogenase, putative (Arabidopsis thaliana)
Ta.1683.1.S1_x_at	0.916878	0.000209485	1.88802	gb:CD871690 DB_XREF=gi:32555506 DB_XREF=AZO2.118N03R010403 CLONE=AZO2118N03 TID=Ta.1683.1 CNT=185 FEA=EST TIER=Stack STK=44 UG=Ta.1683 UG_TITLE=Transcribed sequence with moderate similarity to protein ref:NP_186885.1 (A.thaliana) 6-phosphogluconate dehydrogenase, putative (Arabidopsis thaliana)
Ta.16834.1.S1_at	0.574471	0.00347332	1.48913	gb:BJ283123 DB_XREF=gi:20104074 DB_XREF=BJ283123 CLONE=whr14h06 TID=Ta.16834.1 CNT=13 FEA=EST TIER=ConsEnd STK=0 UG=Ta.16834 UG_TITLE=Transcribed sequence with weak similarity to protein ref:NP_568059.1 (A.thaliana) putative protein (Arabidopsis thaliana)
Ta.16871.1.S1_at	1.69504	7.47973e-08	3.23785	gb:CK194847 DB_XREF=gi:39557237 DB_XREF=FGAS003280 TID=Ta.16871.1 CNT=11 FEA=EST TIER=ConsEnd STK=0 UG=Ta.16871 UG_TITLE=Transcribed sequence with weak similarity to protein ref:NP_564013.1 (A.thaliana) expressed protein (Arabidopsis thaliana)
Ta.1688.1.S1_at	2.13214	1.31941e-07	4.38366	gb:CA630327 DB_XREF=gi:25208623 DB_XREF=wle1n.pk0032.d11 CLONE=wle1n.pk0032.d11 TID=Ta.1688.1 CNT=60 FEA=EST TIER=Stack STK=10 UG=Ta.1688 UG_TITLE=Transcribed sequence with weak similarity to protein pir:T47710 (A.thaliana) T47710 glucuronosyl transferase-like protein - Arabidopsis thaliana
Ta.16907.1.S1_at	9.13621	7.93834e-10	562.696	gb:CA614891 DB_XREF=gi:25193188 DB_XREF=wr1.pk183.b8 CLONE=wr1.pk183.b8 TID=Ta.16907.1 CNT=1 FEA=EST TIER=ConsEnd STK=0 UG=Ta.16907 UG_TITLE=Transcribed sequence
Ta.16917.1.S1_at	1.55732	9.92587e-06	2.94306	gb:CD373556 DB_XREF=gi:31157698 DB_XREF=WHE0418_c06_e12zT CLONE=WHE0418_c06_e12 TID=Ta.16917.1 CNT=4 FEA=EST TIER=ConsEnd STK=0 UG=Ta.16917 UG_TITLE=Transcribed sequence with moderate similarity to protein ref:NP_188806.1 (A.thaliana) integral membrane protein, putative (Arabidopsis thaliana)
Ta.16934.1.S1_at	1.31816	0.000191035	2.49349	gb:CA615459 DB_XREF=gi:25193756 DB_XREF=wr1.pk166.f12 CLONE=wr1.pk166.f12 TID=Ta.16934.1 CNT=2 FEA=EST TIER=ConsEnd STK=1 UG=Ta.16934 UG_TITLE=Transcribed sequences
Ta.16958.2.S1_x_at	0.692491	0.000632111	1.61607	gb:CA602134 DB_XREF=gi:25157296 DB_XREF=wr1.pk0015.h2 CLONE=wr1.pk0015.h2 TID=Ta.16958.2 CNT=1 FEA=EST TIER=ConsEnd STK=0 UG=Ta.16958 UG_TITLE=Transcribed sequence with weak similarity to protein ref:NP_189427.1 (A.thaliana) NADPH:quinone oxidoreductase
Ta.16962.1.A1_at	0.606028	0.000141732	1.52206	gb:BQ803557 DB_XREF=gi:22018526 DB_XREF=WHE2839_A04_B07ZS CLONE=WHE2839_A04_B07 NOTE=Non-UniGene sequence merged into UniGene cluster TID=Ta.16962.1 CNT=2 FEA=EST TIER=ConsEnd STK=0 UG=Ta.16962 UG_TITLE=Transcribed sequence
Ta.16968.1.A1_at	3.2249	1.11945e-06	9.34956	gb:CA616158 DB_XREF=gi:25194455 DB_XREF=wr1.pk181.h12 CLONE=wr1.pk181.h12 TID=Ta.16968.1 CNT=3 FEA=EST TIER=ConsEnd STK=0 UG=Ta.16968 UG_TITLE=Transcribed sequence
Ta.16980.1.S1_at	6.5563	1.39981e-07	94.1116	gb:CA616358 DB_XREF=gi:25194655 DB_XREF=wr1.pk148.c2 CLONE=wr1.pk148.c2 TID=Ta.16980.1 CNT=1 FEA=EST TIER=ConsEnd STK=0 UG=Ta.16980 UG_TITLE=Transcribed sequence
Ta.1700.1.S1_at	4.1076	2.76858e-05	17.2389	gb:CA720096 DB_XREF=gi:25441889 DB_XREF=wkm2n.pk006.j9 CLONE=wkm2n.pk006.j9 TID=Ta.1700.1 CNT=14 FEA=EST TIER=Stack STK=6 UG=Ta.1700 UG_TITLE=Transcribed sequence with weak similarity to protein ref:NP_030435.1 (A.thaliana) putative protease inhibitor (Arabidopsis thaliana)
Ta.17066.2.S1_at	0.562769	0.0047466	1.4771	gb:CA617784 DB_XREF=gi:25196081 DB_XREF=wl1n.pk0023.h12 CLONE=wl1n.pk0023.h12 TID=Ta.17066.2 CNT=1 FEA=EST TIER=ConsEnd STK=0 UG=Ta.17066 UG_TITLE=Transcribed sequence with weak similarity to protein ref:NP_566731.1 (A.thaliana) expressed protein (Arabidopsis thaliana)
Ta.1709.1.S1_at	0.416579	0.00667871	1.33476	gb:CK208738 DB_XREF=gi:39571128 DB_XREF=FGAS020455 TID=Ta.1709.1 CNT=31 FEA=EST TIER=ConsEnd STK=0 UG=Ta.1709 UG_TITLE=Transcribed sequence with moderate similarity to protein ref:NP_180328.1 (A.thaliana) putative ATPase (Arabidopsis thaliana)
Ta.1709.1.S1_x_at	0.442934	0.00669512	1.35937	gb:CK208738 DB_XREF=gi:39571128 DB_XREF=FGAS020455 TID=Ta.1709.1 CNT=31 FEA=EST TIER=ConsEnd STK=0 UG=Ta.1709 UG_TITLE=Transcribed sequence with moderate similarity to protein ref:NP_180328.1 (A.thaliana) putative ATPase (Arabidopsis thaliana)
Ta.17127.1.A1_at	1.95247	0.00470994	3.87036	gb:CA618030 DB_XREF=gi:25196327 DB_XREF=wl1n.pk0027.d9 CLONE=wl1n.pk0027.d9 TID=Ta.17127.1 CNT=2 FEA=EST TIER=ConsEnd STK=1 UG=Ta.17127 UG_TITLE=Transcribed sequences
Ta.1716.3.S1_a_at	0.638131	0.00357281	1.55631	gb:BJ267169 DB_XREF=gi:20087581 DB_XREF=BJ267169 CLONE=whoh10b21 TID=Ta.1716.3 CNT=1 FEA=EST TIER=ConsEnd STK=0 UG=Ta.1716 UG_TITLE=Transcribed sequence with weak similarity to protein ref:NP_564975.1 (A.thaliana) expressed protein (Arabidopsis thaliana)
Ta.1720.1.S1_x_at	1.43794	0.000284268	2.70934	gb:BE444132 DB_XREF=gi:9443678 DB_XREF=WHE1119_D10_H19ZS CLONE=WHE1119_D10_H19 TID=Ta.1720.1 CNT=4 FEA=EST TIER=ConsEnd STK=0 UG=Ta.1720 UG_TITLE=Transcribed sequences
Ta.17255.1.S1_at	0.519611	0.00409297	1.43357	gb:CA619137 DB_XREF=gi:25197433 DB_XREF=wl1n.pk0041.a6 CLONE=wl1n.pk0041.a6 TID=Ta.17255.1 CNT=2 FEA=EST TIER=ConsEnd STK=0 UG=Ta.17255 UG_TITLE=Transcribed sequence with weak similarity to protein ref:NP_566851.1 (A.thaliana) phytochelatin synthetase-like protein (Arabidopsis thaliana)
Ta.1730.1.A1_at	0.7977	0.00612189	1.73833	gb:CA721726 DB_XREF=gi:25443519 DB_XREF=wdk9n1.pk001.g5 CLONE=wdk9n1.pk001.g5 TID=Ta.1730.1 CNT=1 FEA=EST TIER=ConsEnd STK=0 UG=Ta.1730 UG_TITLE=Transcribed sequence with moderate similarity to protein ref:NP_174170.1 (A.thaliana) glutaredoxin, putative (Arabidopsis thaliana)
Ta.17319.1.S1_at	0.274238	0.00631624	1.20936	gb:CA619594 DB_XREF=gi:25197890 DB_XREF=wl1n.pk0048.h7 CLONE=wl1n.pk0048.h7 TID=Ta.17319.1 CNT=1 FEA=EST TIER=ConsEnd STK=0 UG=Ta.17319 UG_TITLE=Transcribed sequence with weak similarity to protein ref:NP_195131.1 (A.thaliana) caffeoyl-CoA O-methyltransferase - like protein (Arabidopsis thaliana)
Ta.17378.1.S1_at	1.74464	0.000787323	3.3511	gb:CA484005 DB_XREF=gi:24978010 DB_XREF=WHE3208_A12_B24ZS CLONE=WHE3208_A12_B24 TID=Ta.17378.1 CNT=4 FEA=EST TIER=ConsEnd STK=0 UG=Ta.17378 UG_TITLE=Transcribed sequence with weak similarity to protein ref:NP_175479.1 (A.thaliana) ethylene responsive element binding factor 3
Ta.174.1.S1_at	4.79386	5.47876e-13	27.7393	gb:AB036772.1 DB_XREF=gi:13516743 GEN=N-1 TID=Ta.174.1 CNT=2 FEA=FLmRNA TIER=FL STK=1 UG=Ta.174 DEF=Triticum aestivum N-1 mRNA for cytochrome P450, complete cds. PROD=cytochrome P450 FL=gb:AB036772.1
Ta.1742.1.S1_at	1.64025	5.60123e-08	3.11721	gb:BJ282676 DB_XREF=gi:23145461 DB_XREF=BJ282676 CLONE=whr11l18 TID=Ta.1742.1 CNT=95 FEA=EST TIER=Stack STK=7 UG=Ta.1742 UG_TITLE=Transcribed sequence with moderate similarity to protein ref:NP_180320.1 (A.thaliana) putative ferredoxin (Arabidopsis thaliana)
Ta.1742.1.S1_x_at	1.6055	2.09568e-07	3.04301	gb:BJ282676 DB_XREF=gi:23145461 DB_XREF=BJ282676 CLONE=whr11l18 TID=Ta.1742.1 CNT=95 FEA=EST TIER=Stack STK=7 UG=Ta.1742 UG_TITLE=Transcribed sequence with moderate similarity to protein ref:NP_180320.1 (A.thaliana) putative ferredoxin (Arabidopsis thaliana)
Ta.1742.2.S1_at	0.698961	7.97213e-06	1.62334	gb:BJ249248 DB_XREF=gi:23086596 DB_XREF=BJ249248 CLONE=whf10b06 TID=Ta.1742.2 CNT=67 FEA=EST TIER=Stack STK=6 UG=Ta.1742 UG_TITLE=Transcribed sequence with moderate similarity to protein ref:NP_180320.1 (A.thaliana) putative ferredoxin (Arabidopsis thaliana)
Ta.1742.2.S1_x_at	1.03705	2.76347e-08	2.05203	gb:BJ249248 DB_XREF=gi:23086596 DB_XREF=BJ249248 CLONE=whf10b06 TID=Ta.1742.2 CNT=67 FEA=EST TIER=Stack STK=6 UG=Ta.1742 UG_TITLE=Transcribed sequence with moderate similarity to protein ref:NP_180320.1 (A.thaliana) putative ferredoxin (Arabidopsis thaliana)
Ta.1744.1.S1_at	1.14068	5.80145e-06	2.20485	gb:CD452643 DB_XREF=gi:31367383 DB_XREF=WHE1117_A08_A15ZT CLONE=WHE1117_A08_A15 TID=Ta.1744.1 CNT=14 FEA=EST TIER=ConsEnd STK=0 UG=Ta.1744 UG_TITLE=Transcribed sequence with moderate similarity to protein ref:NP_568453.1 (A.thaliana) alcohol dehydrogenase - like protein (Arabidopsis thaliana)
Ta.1746.1.S1_at	0.809899	0.000485676	1.75309	gb:BE444504 DB_XREF=gi:9444053 DB_XREF=WHE1125_D07_G13ZS CLONE=WHE1125_D07_G13 TID=Ta.1746.1 CNT=2 FEA=EST TIER=ConsEnd STK=0 UG=Ta.1746 UG_TITLE=Transcribed sequences
Ta.1747.1.S1_at	1.11331	1.61379e-06	2.16341	gb:CK217381 DB_XREF=gi:39623485 DB_XREF=FGAS029383 TID=Ta.1747.1 CNT=24 FEA=EST TIER=ConsEnd STK=0 UG=Ta.1747 UG_TITLE=Transcribed sequence with strong similarity to protein ref:NP_568728.1 (A.thaliana) protein translocation complex Sec61 gamma chain
Ta.1747.3.S1_x_at	0.857998	2.16608e-05	1.81252	gb:CK209938 DB_XREF=gi:39572328 DB_XREF=FGAS021728 TID=Ta.1747.3 CNT=4 FEA=EST TIER=ConsEnd STK=0 UG=Ta.1747 UG_TITLE=Transcribed sequence with strong similarity to protein ref:NP_568728.1 (A.thaliana) protein translocation complex Sec61 gamma chain
Ta.17492.1.S1_at	1.1703	0.000128959	2.25058	gb:CD490387 DB_XREF=gi:31417417 DB_XREF=WHE2498_A08_B16ZT CLONE=WHE2498_A08_B16 NOTE=Non-UniGene sequence merged into UniGene cluster TID=Ta.17492.1 CNT=4 FEA=EST TIER=ConsEnd STK=0 UG=Ta.17492 UG_TITLE=Transcribed sequence with weak similarity to protein pir:T50505 (A.thaliana) T50505 hypothetical protein T22D6.140 - Arabidopsis thaliana
Ta.17503.1.A1_at	0.523345	0.00532841	1.43728	gb:CA621340 DB_XREF=gi:25199636 DB_XREF=wl1n.pk0059.b9 CLONE=wl1n.pk0059.b9 TID=Ta.17503.1 CNT=2 FEA=EST TIER=ConsEnd STK=0 UG=Ta.17503 UG_TITLE=Transcribed sequence
Ta.1760.1.S1_at	5.9641	1.2834e-08	62.4273	gb:BT009264.1 DB_XREF=gi:32128815 TID=Ta.1760.1 CNT=17 FEA=mRNA TIER=ConsEnd STK=0 UG=Ta.1760 UG_TITLE=Clone wlk8.pk0001.a11:fis, full insert mRNA sequence DEF=Triticum aestivum clone wlk8.pk0001.a11:fis, full insert mRNA sequence.
Ta.1760.1.S1_x_at	6.61779	6.77887e-08	98.2094	gb:BT009264.1 DB_XREF=gi:32128815 TID=Ta.1760.1 CNT=17 FEA=mRNA TIER=ConsEnd STK=0 UG=Ta.1760 UG_TITLE=Clone wlk8.pk0001.a11:fis, full insert mRNA sequence DEF=Triticum aestivum clone wlk8.pk0001.a11:fis, full insert mRNA sequence.
Ta.1762.1.A1_at	1.09068	0.000986238	2.12975	gb:BQ169485 DB_XREF=gi:20331308 DB_XREF=WHE2322_H01_O02ZT CLONE=WHE2322_H01_O02 TID=Ta.1762.1 CNT=10 FEA=EST TIER=ConsEnd STK=0 UG=Ta.1762 UG_TITLE=Transcribed sequences
Ta.17651.1.S1_at	0.703562	0.00116952	1.62852	gb:CA623105 DB_XREF=gi:25201401 DB_XREF=wl1n.pk0090.d9 CLONE=wl1n.pk0090.d9 TID=Ta.17651.1 CNT=1 FEA=EST TIER=ConsEnd STK=0 UG=Ta.17651 UG_TITLE=Transcribed sequence
Ta.1767.1.A1_at	0.852515	0.00497222	1.80565	gb:BE444834 DB_XREF=gi:9444386 DB_XREF=WHE1129_H02_O03ZS CLONE=WHE1129_H02_O03 TID=Ta.1767.1 CNT=3 FEA=EST TIER=ConsEnd STK=0 UG=Ta.1767 UG_TITLE=Transcribed sequences
Ta.1768.1.S1_x_at	1.61327	0.00134793	3.05944	gb:BE444877 DB_XREF=gi:9444429 DB_XREF=WHE1129_H07_O13ZS CLONE=WHE1129_H07_O13 TID=Ta.1768.1 CNT=5 FEA=EST TIER=ConsEnd STK=0 UG=Ta.1768 UG_TITLE=Transcribed sequence with moderate similarity to protein pir:T49961 (A.thaliana) T49961 hypothetical protein F8M21.150 - Arabidopsis thaliana
Ta.17752.1.S1_at	3.02726	5.53799e-05	8.15262	gb:CA624076 DB_XREF=gi:25202372 DB_XREF=wl1n.pk0117.g6 CLONE=wl1n.pk0117.g6 TID=Ta.17752.1 CNT=2 FEA=EST TIER=ConsEnd STK=0 UG=Ta.17752 UG_TITLE=Transcribed sequence
Ta.1790.1.S1_at	3.1544	4.24181e-05	8.90369	gb:BE430142 DB_XREF=gi:9427985 DB_XREF=TAS007.E03R990715 CLONE=TAS007.E03 TID=Ta.1790.1 CNT=6 FEA=EST TIER=ConsEnd STK=0 UG=Ta.1790 UG_TITLE=Transcribed sequence with weak similarity to protein ref:NP_193984.1 (A.thaliana) putative protein (Arabidopsis thaliana)
Ta.1794.1.S1_at	1.26644	8.51261e-05	2.40568	gb:BG907775 DB_XREF=gi:14315451 DB_XREF=TaLr1162G01F CLONE=TaLr1162G01 TID=Ta.1794.1 CNT=12 FEA=EST TIER=ConsEnd STK=1 UG=Ta.1794 UG_TITLE=Transcribed sequence with weak similarity to protein pir:T04971 (A.thaliana) T04971 hypothetical protein T16L1.30 - Arabidopsis thaliana
Ta.17960.1.S1_at	2.88321	1.08236e-05	7.37792	gb:CA626582 DB_XREF=gi:25204878 DB_XREF=wl1n.pk0148.b3 CLONE=wl1n.pk0148.b3 TID=Ta.17960.1 CNT=5 FEA=EST TIER=ConsEnd STK=0 UG=Ta.17960 UG_TITLE=Transcribed sequence with weak similarity to protein ref:NP_195242.1 (A.thaliana) O-methyltransferase - like protein (Arabidopsis thaliana)
Ta.17960.1.S1_x_at	2.52945	0.000297526	5.77353	gb:CA626582 DB_XREF=gi:25204878 DB_XREF=wl1n.pk0148.b3 CLONE=wl1n.pk0148.b3 TID=Ta.17960.1 CNT=5 FEA=EST TIER=ConsEnd STK=0 UG=Ta.17960 UG_TITLE=Transcribed sequence with weak similarity to protein ref:NP_195242.1 (A.thaliana) O-methyltransferase - like protein (Arabidopsis thaliana)
Ta.17998.1.S1_at	1.32762	1.77386e-05	2.50989	gb:CA627096 DB_XREF=gi:25205392 DB_XREF=wl1n.pk152.a11 CLONE=wl1n.pk152.a11 TID=Ta.17998.1 CNT=1 FEA=EST TIER=ConsEnd STK=0 UG=Ta.17998 UG_TITLE=Transcribed sequence
Ta.1804.1.S1_s_at	0.793641	0.00290315	1.73344	gb:AY442329.1 DB_XREF=gi:38230577 TID=Ta.1804.1 CNT=81 FEA=FLmRNA TIER=FL STK=1 UG=Ta.1804 DEF=Triticum aestivum phytochelatin synthetase mRNA, complete cds. PROD=phytochelatin synthetase FL=gb:AY442329.1
Ta.18046.1.S1_at	1.5157	7.72872e-05	2.85937	gb:CA627674 DB_XREF=gi:25205970 DB_XREF=wdr1.pk0003.e3 CLONE=wdr1.pk0003.e3 TID=Ta.18046.1 CNT=4 FEA=EST TIER=ConsEnd STK=0 UG=Ta.18046 UG_TITLE=Transcribed sequences
Ta.1811.1.S1_at	5.82286	1.08241e-09	56.6051	gb:BE445412 DB_XREF=gi:9445068 DB_XREF=WHE1136_C06_F12ZS CLONE=WHE1136_C06_F12 TID=Ta.1811.1 CNT=4 FEA=EST TIER=ConsEnd STK=0 UG=Ta.1811 UG_TITLE=Transcribed sequence with weak similarity to protein pir:T01732 (A.thaliana) T01732 UTP-glucose glucosyltransferase homolog A_IG002N01.15 - Arabidopsis thaliana
Ta.1812.1.S1_at	1.54911	7.70876e-05	2.92637	gb:CA732920 DB_XREF=gi:25548518 DB_XREF=wlp1c.pk006.k19 CLONE=wlp1c.pk006.k19 TID=Ta.1812.1 CNT=6 FEA=EST TIER=ConsEnd STK=0 UG=Ta.1812 UG_TITLE=Transcribed sequences
Ta.1813.1.S1_at	1.08798	0.000249567	2.12576	gb:BE445429 DB_XREF=gi:9445086 DB_XREF=WHE1136_B01_D02ZS CLONE=WHE1136_B01_D02 TID=Ta.1813.1 CNT=4 FEA=EST TIER=ConsEnd STK=0 UG=Ta.1813 UG_TITLE=Transcribed sequences
Ta.18156.1.A1_at	1.23326	1.671e-05	2.35097	gb:CA630347 DB_XREF=gi:25208643 DB_XREF=wle1n.pk0033.c1 CLONE=wle1n.pk0033.c1 TID=Ta.18156.1 CNT=4 FEA=EST TIER=ConsEnd STK=0 UG=Ta.18156 UG_TITLE=Transcribed sequence with weak similarity to protein ref:NP_198395.1 (A.thaliana) disease resistance protein (Arabidopsis thaliana)
Ta.18203.1.S1_at	6.85519	1.35046e-11	115.775	gb:AF031195.1 DB_XREF=gi:4104057 GEN=S85 TID=Ta.18203.1 CNT=32 FEA=FLmRNA TIER=FL STK=1 UG=Ta.18203 DEF=Triticum aestivum blue copper-binding protein homolog (S85) mRNA, complete cds. PROD=blue copper-binding protein homolog FL=gb:AF031195.1
Ta.18210.1.S1_at	4.86768	2.67773e-14	29.1957	gb:CA635130 DB_XREF=gi:25213426 DB_XREF=wle1n.pk0092.f10 CLONE=wle1n.pk0092.f10 NOTE=Non-UniGene sequence merged into UniGene cluster TID=Ta.18210.1 CNT=1 FEA=EST TIER=ConsEnd STK=0 UG=Ta.18210 UG_TITLE=Transcribed sequence with weak similarity to protein pir:T05034 (A.thaliana) T05034 hypothetical protein F13C5.140 - Arabidopsis thaliana
Ta.18232.2.S1_x_at	0.667909	0.00188441	1.58877	gb:CD452682 DB_XREF=gi:31367422 DB_XREF=WHE1118_H12_O24ZT CLONE=WHE1118_H12_O24 TID=Ta.18232.2 CNT=2 FEA=EST TIER=ConsEnd STK=0 UG=Ta.18232 UG_TITLE=Transcribed sequence with weak similarity to protein ref:NP_194655.1 (A.thaliana) acid phosphatase-like protein (Arabidopsis thaliana)
Ta.18244.1.A1_at	0.936939	0.000562226	1.91446	gb:CA632323 DB_XREF=gi:25210619 DB_XREF=wle1n.pk0062.f6 CLONE=wle1n.pk0062.f6 TID=Ta.18244.1 CNT=2 FEA=EST TIER=ConsEnd STK=1 UG=Ta.18244 UG_TITLE=Transcribed sequence with weak similarity to protein ref:NP_192139.1 (A.thaliana) putative pectinesterase (Arabidopsis thaliana)
Ta.18282.1.S1_x_at	3.21267	1.00841e-06	9.27067	gb:CA615952 DB_XREF=gi:25194249 DB_XREF=wr1.pk173.a5 CLONE=wr1.pk173.a5 TID=Ta.18282.1 CNT=12 FEA=EST TIER=ConsEnd STK=0 UG=Ta.18282 UG_TITLE=Transcribed sequences
Ta.1829.1.S1_at	1.70741	2.37519e-06	3.26575	gb:BE515657 DB_XREF=gi:9739681 DB_XREF=WHE0601_A02_A03ZA CLONE=WHE0601_A02_A03 TID=Ta.1829.1 CNT=36 FEA=mRNA TIER=ConsEnd STK=0 UG=Ta.1829 UG_TITLE=Clone wlm96.pk037.f18:fis, full insert mRNA sequence
Ta.18313.1.S1_at	1.24185	0.00144727	2.36502	gb:CA634010 DB_XREF=gi:25212306 DB_XREF=wle1n.pk0074.g6 CLONE=wle1n.pk0074.g6 TID=Ta.18313.1 CNT=1 FEA=EST TIER=ConsEnd STK=0 UG=Ta.18313 UG_TITLE=Transcribed sequence
Ta.18318.1.S1_at	1.54766	0.000189184	2.92343	gb:CA634272 DB_XREF=gi:25212568 DB_XREF=wle1n.pk0073.c2 CLONE=wle1n.pk0073.c2 TID=Ta.18318.1 CNT=2 FEA=EST TIER=ConsEnd STK=2 UG=Ta.18318 UG_TITLE=Transcribed sequence with weak similarity to protein pir:T50027 (A.thaliana) T50027 annexin-like protein - Arabidopsis thaliana
Ta.1842.2.S1_at	0.387806	0.00591802	1.3084	gb:BJ321503 DB_XREF=gi:23163419 DB_XREF=BJ321503 CLONE=whyf21d04 TID=Ta.1842.2 CNT=175 FEA=EST TIER=Stack STK=37 UG=Ta.1842 UG_TITLE=Phosphoethanolamine methyltransferase mRNA, complete cds
Ta.18463.1.S1_at	1.73748	6.5617e-06	3.33451	gb:CA619812 DB_XREF=gi:25198108 DB_XREF=wl1n.pk0061.d10 CLONE=wl1n.pk0061.d10 TID=Ta.18463.1 CNT=3 FEA=EST TIER=ConsEnd STK=1 UG=Ta.18463 UG_TITLE=Transcribed sequences
Ta.18463.1.S1_x_at	2.02081	1.3818e-05	4.05811	gb:CA619812 DB_XREF=gi:25198108 DB_XREF=wl1n.pk0061.d10 CLONE=wl1n.pk0061.d10 TID=Ta.18463.1 CNT=3 FEA=EST TIER=ConsEnd STK=1 UG=Ta.18463 UG_TITLE=Transcribed sequences
Ta.18495.1.S1_at	4.42936	2.68376e-10	21.5462	gb:CA637864 DB_XREF=gi:25216160 DB_XREF=wre1n.pk0003.h6 CLONE=wre1n.pk0003.h6 TID=Ta.18495.1 CNT=1 FEA=EST TIER=ConsEnd STK=0 UG=Ta.18495 UG_TITLE=Transcribed sequence
Ta.18495.1.S1_s_at	3.57215	6.66941e-09	11.8939	gb:CA637864 DB_XREF=gi:25216160 DB_XREF=wre1n.pk0003.h6 CLONE=wre1n.pk0003.h6 TID=Ta.18495.1 CNT=1 FEA=EST TIER=ConsEnd STK=0 UG=Ta.18495 UG_TITLE=Transcribed sequence
Ta.18497.1.S1_at	4.36823	1.68644e-05	20.6522	gb:CA638066 DB_XREF=gi:25216362 DB_XREF=wre1n.pk0004.d12 CLONE=wre1n.pk0004.d12 TID=Ta.18497.1 CNT=2 FEA=EST TIER=ConsEnd STK=1 UG=Ta.18497 UG_TITLE=Transcribed sequence with weak similarity to protein ref:NP_196153.1 (A.thaliana) peroxidase (Arabidopsis thaliana)
Ta.18555.1.S1_x_at	1.90745	3.94211e-06	3.75145	gb:CA640468 DB_XREF=gi:25218764 DB_XREF=wre1n.pk0035.h2 CLONE=wre1n.pk0035.h2 TID=Ta.18555.1 CNT=10 FEA=EST TIER=ConsEnd STK=0 UG=Ta.18555 UG_TITLE=Transcribed sequence with weak similarity to protein ref:NP_172171.1 (A.thaliana) chloroplast thylakoidal processing peptidase, putative (Arabidopsis thaliana)
Ta.18555.2.S1_a_at	1.83223	7.04187e-07	3.56086	gb:CA608294 DB_XREF=gi:25163456 DB_XREF=wr1.pk0089.a10 CLONE=wr1.pk0089.a10 TID=Ta.18555.2 CNT=1 FEA=EST TIER=ConsEnd STK=0 UG=Ta.18555 UG_TITLE=Transcribed sequence with weak similarity to protein ref:NP_172171.1 (A.thaliana) chloroplast thylakoidal processing peptidase, putative (Arabidopsis thaliana)
Ta.18555.2.S1_x_at	1.58334	1.40433e-06	2.99662	gb:CA608294 DB_XREF=gi:25163456 DB_XREF=wr1.pk0089.a10 CLONE=wr1.pk0089.a10 TID=Ta.18555.2 CNT=1 FEA=EST TIER=ConsEnd STK=0 UG=Ta.18555 UG_TITLE=Transcribed sequence with weak similarity to protein ref:NP_172171.1 (A.thaliana) chloroplast thylakoidal processing peptidase, putative (Arabidopsis thaliana)
Ta.18555.3.S1_at	1.89504	4.62742e-07	3.71932	gb:CA641131 DB_XREF=gi:25219427 DB_XREF=wre1n.pk0040.f7 CLONE=wre1n.pk0040.f7 TID=Ta.18555.3 CNT=1 FEA=EST TIER=ConsEnd STK=0 UG=Ta.18555 UG_TITLE=Transcribed sequence with weak similarity to protein ref:NP_172171.1 (A.thaliana) chloroplast thylakoidal processing peptidase, putative (Arabidopsis thaliana)
Ta.18567.1.S1_at	1.63519	0.00248198	3.1063	gb:CA638792 DB_XREF=gi:25217088 DB_XREF=wre1n.pk0016.b4 CLONE=wre1n.pk0016.b4 TID=Ta.18567.1 CNT=1 FEA=EST TIER=ConsEnd STK=0 UG=Ta.18567 UG_TITLE=Transcribed sequence
Ta.18574.1.A1_x_at	1.77356	0.00495567	3.41897	gb:CK196896 DB_XREF=gi:39559286 DB_XREF=FGAS005365 TID=Ta.18574.1 CNT=3 FEA=EST TIER=ConsEnd STK=0 UG=Ta.18574 UG_TITLE=Transcribed sequence with weak similarity to protein ref:NP_508295.1 (C.elegans) H02F09.3.p (Caenorhabditis elegans)
Ta.18583.1.S1_at	0.586862	0.000934999	1.50198	gb:CA639143 DB_XREF=gi:25217439 DB_XREF=wre1n.pk0023.f2 CLONE=wre1n.pk0023.f2 TID=Ta.18583.1 CNT=1 FEA=EST TIER=ConsEnd STK=0 UG=Ta.18583 UG_TITLE=Transcribed sequence
Ta.1862.1.S1_a_at	0.869848	0.00315417	1.82747	gb:CK211902 DB_XREF=gi:39618006 DB_XREF=FGAS023764 TID=Ta.1862.1 CNT=5 FEA=EST TIER=ConsEnd STK=0 UG=Ta.1862 UG_TITLE=Transcribed sequence with moderate similarity to protein ref:NP_564630.1 (A.thaliana) expressed protein (Arabidopsis thaliana)
Ta.1862.1.S1_at	0.835127	0.00436517	1.78401	gb:CK211902 DB_XREF=gi:39618006 DB_XREF=FGAS023764 TID=Ta.1862.1 CNT=5 FEA=EST TIER=ConsEnd STK=0 UG=Ta.1862 UG_TITLE=Transcribed sequence with moderate similarity to protein ref:NP_564630.1 (A.thaliana) expressed protein (Arabidopsis thaliana)
Ta.1862.2.S1_x_at	0.723454	0.000109846	1.65113	gb:CA690286 DB_XREF=gi:25280850 DB_XREF=wlm96.pk046.n15 CLONE=wlm96.pk046.n15 TID=Ta.1862.2 CNT=2 FEA=EST TIER=ConsEnd STK=0 UG=Ta.1862 UG_TITLE=Transcribed sequence with moderate similarity to protein ref:NP_564630.1 (A.thaliana) expressed protein (Arabidopsis thaliana)
Ta.18625.1.S1_at	6.41275	5.05663e-07	85.1982	gb:CA639772 DB_XREF=gi:25218068 DB_XREF=wre1n.pk0026.b7 CLONE=wre1n.pk0026.b7 TID=Ta.18625.1 CNT=1 FEA=EST TIER=ConsEnd STK=0 UG=Ta.18625 UG_TITLE=Transcribed sequence
Ta.18630.1.A1_at	2.38481	2.12331e-05	5.22274	gb:CK211309 DB_XREF=gi:39617413 DB_XREF=FGAS023146 NOTE=Non-UniGene sequence merged into UniGene cluster TID=Ta.18630.1 CNT=4 FEA=EST TIER=ConsEnd STK=0 UG=Ta.18630 UG_TITLE=Transcribed sequence with weak similarity to protein sp:Q96242 (A.thaliana) CP74_ARATH Allene oxide synthase, chloroplast precursor
Ta.18630.1.A1_x_at	2.53614	2.25773e-06	5.80036	gb:CK211309 DB_XREF=gi:39617413 DB_XREF=FGAS023146 NOTE=Non-UniGene sequence merged into UniGene cluster TID=Ta.18630.1 CNT=4 FEA=EST TIER=ConsEnd STK=0 UG=Ta.18630 UG_TITLE=Transcribed sequence with weak similarity to protein sp:Q96242 (A.thaliana) CP74_ARATH Allene oxide synthase, chloroplast precursor
Ta.18642.1.A1_at	1.7123	1.21401e-06	3.27683	gb:CA639951 DB_XREF=gi:25218247 DB_XREF=wre1n.pk0029.c12 CLONE=wre1n.pk0029.c12 TID=Ta.18642.1 CNT=2 FEA=EST TIER=ConsEnd STK=0 UG=Ta.18642 UG_TITLE=Transcribed sequence with weak similarity to protein pir:T48204 (A.thaliana) T48204 hypothetical protein T20L15.100 - Arabidopsis thaliana
Ta.18644.1.S1_at	2.09736	2.42026e-08	4.27926	gb:CD373776 DB_XREF=gi:31157918 DB_XREF=WHE2602_B05_C10ZT CLONE=WHE2602_B05_C10 TID=Ta.18644.1 CNT=5 FEA=EST TIER=ConsEnd STK=0 UG=Ta.18644 UG_TITLE=Transcribed sequence with weak similarity to protein ref:NP_568438.1 (A.thaliana) receptor-like protein kinase (Arabidopsis thaliana)
Ta.18649.1.S1_at	0.785621	0.000414917	1.72383	gb:CD912605 DB_XREF=gi:32686929 DB_XREF=G550.115A24R010904 CLONE=G550115A24 TID=Ta.18649.1 CNT=10 FEA=EST TIER=ConsEnd STK=0 UG=Ta.18649 UG_TITLE=Transcribed sequence with weak similarity to protein pir:T05790 (A.thaliana) T05790 hypothetical protein M7J2.60 - Arabidopsis thaliana
Ta.1865.3.S1_x_at	0.765453	0.00125833	1.6999	gb:CA615372 DB_XREF=gi:25193669 DB_XREF=wr1.pk164.g10 CLONE=wr1.pk164.g10 TID=Ta.1865.3 CNT=12 FEA=EST TIER=ConsEnd STK=0 UG=Ta.1865 UG_TITLE=Transcribed sequences
Ta.18651.1.S1_at	1.48429	0.00789337	2.79779	gb:CA640076 DB_XREF=gi:25218372 DB_XREF=wre1n.pk0030.d3 CLONE=wre1n.pk0030.d3 TID=Ta.18651.1 CNT=1 FEA=EST TIER=ConsEnd STK=0 UG=Ta.18651 UG_TITLE=Transcribed sequence with weak similarity to protein ref:NP_179717.1 (A.thaliana) putative auxin-regulated protein (Arabidopsis thaliana)
Ta.18653.1.S1_at	0.757433	0.00189847	1.69048	gb:CK216386 DB_XREF=gi:39622490 DB_XREF=FGAS028375 TID=Ta.18653.1 CNT=56 FEA=mRNA TIER=ConsEnd STK=0 UG=Ta.18653 UG_TITLE=Clone wlm96.pk037.m21:fis, full insert mRNA sequence
Ta.18658.1.S1_at	2.98506	9.55284e-10	7.91757	gb:CA644107 DB_XREF=gi:25222403 DB_XREF=wre1n.pk0067.g9 CLONE=wre1n.pk0067.g9 TID=Ta.18658.1 CNT=4 FEA=EST TIER=ConsEnd STK=1 UG=Ta.18658 UG_TITLE=Transcribed sequence with weak similarity to protein pir:T46083 (A.thaliana) T46083 hypothetical protein T20E23.120 - Arabidopsis thaliana
Ta.18663.1.S1_at	0.839187	0.000658008	1.78904	gb:CA640258 DB_XREF=gi:25218554 DB_XREF=wre1n.pk0034.d11 CLONE=wre1n.pk0034.d11 TID=Ta.18663.1 CNT=2 FEA=EST TIER=ConsEnd STK=0 UG=Ta.18663 UG_TITLE=Transcribed sequence with weak similarity to protein ref:NP_176899.1 (A.thaliana) hypothetical protein (Arabidopsis thaliana)
Ta.18724.1.S1_at	3.54994	1.73389e-07	11.7122	gb:CA641247 DB_XREF=gi:25219543 DB_XREF=wre1n.pk0041.e4 CLONE=wre1n.pk0041.e4 TID=Ta.18724.1 CNT=1 FEA=EST TIER=ConsEnd STK=0 UG=Ta.18724 UG_TITLE=Transcribed sequence
Ta.18729.1.S1_s_at	0.753985	0.000962267	1.68645	gb:CA609356 DB_XREF=gi:25164518 DB_XREF=wr1.pk0106.e2 CLONE=wr1.pk0106.e2 TID=Ta.18729.1 CNT=2 FEA=EST TIER=ConsEnd STK=0 UG=Ta.18729 UG_TITLE=Transcribed sequences
Ta.1875.1.S1_at	5.60284	7.06875e-10	48.5984	gb:BE446394 DB_XREF=gi:9445956 DB_XREF=WHE1457_H06_P11ZS CLONE=WHE1457_H06_P11 TID=Ta.1875.1 CNT=10 FEA=EST TIER=ConsEnd STK=0 UG=Ta.1875 UG_TITLE=Transcribed sequence with weak similarity to protein ref:NP_195450.1 (A.thaliana) cytochrome P450-like protein (Arabidopsis thaliana)
Ta.1875.2.S1_at	2.40102	1.14072e-09	5.28175	gb:CA699330 DB_XREF=gi:25421123 DB_XREF=wlk8.pk0018.b8 CLONE=wlk8.pk0018.b8 NOTE=Non-UniGene sequence merged into UniGene cluster TID=Ta.1875.2 CNT=1 FEA=EST TIER=ConsEnd STK=0 UG=Ta.1875 UG_TITLE=Transcribed sequence with weak similarity to protein ref:NP_195450.1 (A.thaliana) cytochrome P450-like protein (Arabidopsis thaliana)
Ta.1875.2.S1_x_at	2.71862	6.12522e-13	6.58243	gb:CA699330 DB_XREF=gi:25421123 DB_XREF=wlk8.pk0018.b8 CLONE=wlk8.pk0018.b8 NOTE=Non-UniGene sequence merged into UniGene cluster TID=Ta.1875.2 CNT=1 FEA=EST TIER=ConsEnd STK=0 UG=Ta.1875 UG_TITLE=Transcribed sequence with weak similarity to protein ref:NP_195450.1 (A.thaliana) cytochrome P450-like protein (Arabidopsis thaliana)
Ta.18758.1.S1_at	0.755936	0.00613969	1.68873	gb:CA641756 DB_XREF=gi:25220052 DB_XREF=wre1n.pk0048.b5 CLONE=wre1n.pk0048.b5 TID=Ta.18758.1 CNT=1 FEA=EST TIER=ConsEnd STK=1 UG=Ta.18758 UG_TITLE=Transcribed sequence with weak similarity to protein ref:NP_174804.1 (A.thaliana) unknown protein (Arabidopsis thaliana)
Ta.18768.2.S1_at	2.17911	0.000269204	4.52875	gb:CA636388 DB_XREF=gi:25214684 DB_XREF=wle1n.pk0107.f9 CLONE=wle1n.pk0107.f9 TID=Ta.18768.2 CNT=1 FEA=EST TIER=ConsEnd STK=0 UG=Ta.18768 UG_TITLE=Transcribed sequences
Ta.1878.1.S1_at	0.726997	0.00313184	1.65519	gb:CD883425 DB_XREF=gi:32646877 DB_XREF=F1.113E14R010627 CLONE=F1113E14 TID=Ta.1878.1 CNT=25 FEA=EST TIER=ConsEnd STK=0 UG=Ta.1878 UG_TITLE=Transcribed sequence with weak similarity to protein ref:NP_176758.1 (A.thaliana) glutathione-s-transferase, putative (Arabidopsis thaliana)
Ta.1878.3.S1_at	1.24044	0.0031165	2.3627	gb:BE216911 DB_XREF=gi:8904597 DB_XREF=EST0453 CLONE=JA1_5B_D10_T3 TID=Ta.1878.3 CNT=6 FEA=EST TIER=ConsEnd STK=0 UG=Ta.1878 UG_TITLE=Transcribed sequence with weak similarity to protein ref:NP_176758.1 (A.thaliana) glutathione-s-transferase, putative (Arabidopsis thaliana)
Ta.18797.1.S1_at	0.714856	0.00687718	1.64132	gb:CA642261 DB_XREF=gi:25220557 DB_XREF=wre1n.pk0055.h10 CLONE=wre1n.pk0055.h10 TID=Ta.18797.1 CNT=1 FEA=EST TIER=ConsEnd STK=0 UG=Ta.18797 UG_TITLE=Transcribed sequence
Ta.188.1.S1_at	3.73287	0.00479854	13.2955	gb:U32427.1 DB_XREF=gi:1323741 TID=Ta.188.1 CNT=7 FEA=FLmRNA TIER=FL STK=1 UG=Ta.188 DEF=Triticum aestivum clone WCI-1 unknown mRNA, complete cds. PROD=unknown FL=gb:U32427.1
Ta.18802.1.S1_at	1.08995	6.30375e-06	2.12866	gb:CA642346 DB_XREF=gi:25220642 DB_XREF=wre1n.pk0054.e6 CLONE=wre1n.pk0054.e6 TID=Ta.18802.1 CNT=1 FEA=EST TIER=ConsEnd STK=0 UG=Ta.18802 UG_TITLE=Transcribed sequence
Ta.1883.1.S1_s_at	3.68403	3.50652e-05	12.8529	gb:CA614611 DB_XREF=gi:25192908 DB_XREF=wr1.pk163.h7 CLONE=wr1.pk163.h7 TID=Ta.1883.1 CNT=13 FEA=EST TIER=ConsEnd STK=0 UG=Ta.1883 UG_TITLE=Transcribed sequence with weak similarity to protein ref:NP_191328.1 (A.thaliana) pollen-specific protein BAN102-like protein (Arabidopsis thaliana)
Ta.18842.1.S1_at	1.44935	6.15354e-05	2.73085	gb:CA642820 DB_XREF=gi:25221116 DB_XREF=wre1n.pk0061.f5 CLONE=wre1n.pk0061.f5 TID=Ta.18842.1 CNT=3 FEA=EST TIER=ConsEnd STK=0 UG=Ta.18842 UG_TITLE=Transcribed sequences
Ta.18848.1.S1_at	0.81317	0.00615564	1.75707	gb:CA643030 DB_XREF=gi:25221326 DB_XREF=wre1n.pk0063.b2 CLONE=wre1n.pk0063.b2 TID=Ta.18848.1 CNT=4 FEA=EST TIER=ConsEnd STK=0 UG=Ta.18848 UG_TITLE=Transcribed sequences
Ta.18854.1.S1_at	0.415197	0.00295528	1.33348	gb:AJ609885 DB_XREF=gi:39726812 DB_XREF=AJ609885 CLONE=00436R NOTE=Non-UniGene sequence merged into UniGene cluster TID=Ta.18854.1 CNT=17 FEA=EST TIER=ConsEnd STK=0 UG=Ta.18854 UG_TITLE=Transcribed sequence with weak similarity to protein ref:NP_195591.1 (A.thaliana) putative protein (Arabidopsis thaliana)
Ta.18920.1.S1_at	0.794563	0.0043967	1.73455	gb:CD490325 DB_XREF=gi:31417351 DB_XREF=WHE2494_E01_J02ZT CLONE=WHE2494_E01_J02 NOTE=Non-UniGene sequence merged into UniGene cluster TID=Ta.18920.1 CNT=5 FEA=EST TIER=ConsEnd STK=0 UG=Ta.18920 UG_TITLE=Transcribed sequences
Ta.18931.1.S1_x_at	1.83225	0.000505301	3.56093	gb:CA644446 DB_XREF=gi:25222742 DB_XREF=wre1n.pk0083.a5 CLONE=wre1n.pk0083.a5 TID=Ta.18931.1 CNT=8 FEA=EST TIER=ConsEnd STK=0 UG=Ta.18931 UG_TITLE=Transcribed sequence with weak similarity to protein ref:NP_199598.1 (A.thaliana) putative protein (Arabidopsis thaliana)
Ta.18931.2.S1_a_at	1.46838	1.18012e-05	2.76711	gb:CA656734 DB_XREF=gi:25235259 DB_XREF=wlm0.pk0029.g5 CLONE=wlm0.pk0029.g5 NOTE=Non-UniGene sequence merged into UniGene cluster TID=Ta.18931.2 CNT=1 FEA=EST TIER=ConsEnd STK=0 UG=Ta.18931 UG_TITLE=Transcribed sequence with weak similarity to protein ref:NP_199598.1 (A.thaliana) putative protein (Arabidopsis thaliana)
Ta.18931.2.S1_x_at	0.590933	0.000372403	1.50622	gb:CA656734 DB_XREF=gi:25235259 DB_XREF=wlm0.pk0029.g5 CLONE=wlm0.pk0029.g5 NOTE=Non-UniGene sequence merged into UniGene cluster TID=Ta.18931.2 CNT=1 FEA=EST TIER=ConsEnd STK=0 UG=Ta.18931 UG_TITLE=Transcribed sequence with weak similarity to protein ref:NP_199598.1 (A.thaliana) putative protein (Arabidopsis thaliana)
Ta.18965.1.S1_at	4.80017	3.36586e-09	27.861	gb:CA644912 DB_XREF=gi:25223208 DB_XREF=wre1n.pk0085.h2 CLONE=wre1n.pk0085.h2 TID=Ta.18965.1 CNT=10 FEA=EST TIER=ConsEnd STK=0 UG=Ta.18965 UG_TITLE=Transcribed sequence with weak similarity to protein ref:NP_180789.1 (A.thaliana) putative uclacyanin I (Arabidopsis thaliana)
Ta.18965.2.S1_at	1.04005	0.00275871	2.0563	gb:CA608704 DB_XREF=gi:25163866 DB_XREF=wr1.pk0093.b12 CLONE=wr1.pk0093.b12 TID=Ta.18965.2 CNT=1 FEA=EST TIER=ConsEnd STK=0 UG=Ta.18965 UG_TITLE=Transcribed sequence with weak similarity to protein ref:NP_180789.1 (A.thaliana) putative uclacyanin I (Arabidopsis thaliana)
Ta.18965.3.S1_x_at	0.737191	3.25718e-05	1.66693	gb:CA638958 DB_XREF=gi:25217254 DB_XREF=wre1n.pk0018.f1 CLONE=wre1n.pk0018.f1 NOTE=Non-UniGene sequence merged into UniGene cluster TID=Ta.18965.3 CNT=1 FEA=EST TIER=ConsEnd STK=0 UG=Ta.18965 UG_TITLE=Transcribed sequence with weak similarity to protein ref:NP_180789.1 (A.thaliana) putative uclacyanin I (Arabidopsis thaliana)
Ta.18990.1.S1_at	1.07607	0.000160326	2.10828	gb:CD868480 DB_XREF=gi:32552296 DB_XREF=AZO2.109A02F001114 CLONE=AZO2109A02 TID=Ta.18990.1 CNT=4 FEA=EST TIER=ConsEnd STK=0 UG=Ta.18990 UG_TITLE=Transcribed sequences
Ta.19014.1.S1_s_at	3.29808	8.06168e-07	9.83606	gb:CA645920 DB_XREF=gi:25224216 DB_XREF=wre1n.pk0100.b6 CLONE=wre1n.pk0100.b6 TID=Ta.19014.1 CNT=1 FEA=EST TIER=ConsEnd STK=0 UG=Ta.19014 UG_TITLE=Transcribed sequence
Ta.19015.1.S1_a_at	3.548	5.22542e-08	11.6965	gb:CA645932 DB_XREF=gi:25224228 DB_XREF=wre1n.pk0103.h1 CLONE=wre1n.pk0103.h1 TID=Ta.19015.1 CNT=3 FEA=EST TIER=ConsEnd STK=0 UG=Ta.19015 UG_TITLE=Transcribed sequence with weak similarity to protein ref:NP_192765.1 (A.thaliana) probable wound-induced protein (Arabidopsis thaliana)
Ta.19020.1.S1_at	2.82971	1.44232e-05	7.10933	gb:BT008938.1 DB_XREF=gi:32128489 TID=Ta.19020.1 CNT=3 FEA=mRNA TIER=ConsEnd STK=0 UG=Ta.19020 UG_TITLE=Clone wdi1c.pk004.j19:fis, full insert mRNA sequence DEF=Triticum aestivum clone wdi1c.pk004.j19:fis, full insert mRNA sequence.
Ta.19041.1.S1_at	3.4954	9.55975e-05	11.2777	gb:CA646285 DB_XREF=gi:25224581 DB_XREF=wre1n.pk0104.d2 CLONE=wre1n.pk0104.d2 TID=Ta.19041.1 CNT=3 FEA=EST TIER=ConsEnd STK=0 UG=Ta.19041 UG_TITLE=Transcribed sequence with weak similarity to protein ref:NP_192765.1 (A.thaliana) probable wound-induced protein (Arabidopsis thaliana)
Ta.1906.1.S1_at	1.46167	1.46535e-06	2.75427	gb:BJ285249 DB_XREF=gi:23146609 DB_XREF=BJ285249 CLONE=whr7e14 TID=Ta.1906.1 CNT=104 FEA=EST TIER=Stack STK=21 UG=Ta.1906 UG_TITLE=Transcribed sequence with moderate similarity to protein ref:NP_173657.1 (A.thaliana) 3-deoxy-D-arabino-heptulosonate 7-phosphate, putative (Arabidopsis thaliana)
Ta.19062.1.S1_at	1.61944	1.47306e-05	3.07255	gb:CA646724 DB_XREF=gi:25225020 DB_XREF=wre1n.pk0114.h9 CLONE=wre1n.pk0114.h9 TID=Ta.19062.1 CNT=1 FEA=EST TIER=ConsEnd STK=0 UG=Ta.19062 UG_TITLE=Transcribed sequence
Ta.19081.1.A1_at	1.76639	5.22755e-05	3.40203	gb:CD453796 DB_XREF=gi:31369644 DB_XREF=WHE2117_H02_O03ZT CLONE=WHE2117_H02_O03 TID=Ta.19081.1 CNT=3 FEA=EST TIER=ConsEnd STK=0 UG=Ta.19081 UG_TITLE=Transcribed sequence with moderate similarity to protein ref:NP_182135.1 (A.thaliana) 3-methyl-2-oxobutanoate hydroxy-methyl-transferase (Arabidopsis thaliana)
Ta.19085.1.S1_at	5.18388	1.56171e-10	36.3498	gb:CA603396 DB_XREF=gi:25158558 DB_XREF=wr1.pk0025.d5 CLONE=wr1.pk0025.d5 TID=Ta.19085.1 CNT=9 FEA=EST TIER=ConsEnd STK=0 UG=Ta.19085 UG_TITLE=Transcribed sequence with weak similarity to protein ref:NP_171656.1 (A.thaliana) unknown protein (Arabidopsis thaliana)
Ta.1909.1.A1_at	1.64053	6.57468e-05	3.11781	gb:BE446796 DB_XREF=gi:9446358 DB_XREF=WHE1140_C08_F16ZS CLONE=WHE1140_C08_F16 TID=Ta.1909.1 CNT=1 FEA=EST TIER=ConsEnd STK=0 UG=Ta.1909 UG_TITLE=Transcribed sequence
Ta.19128.1.S1_a_at	1.16932	0.000370091	2.24905	gb:BJ263477 DB_XREF=gi:20084196 DB_XREF=BJ263477 CLONE=whh15l24 TID=Ta.19128.1 CNT=12 FEA=EST TIER=ConsEnd STK=1 UG=Ta.19128 UG_TITLE=Transcribed sequence with weak similarity to protein ref:NP_181301.1 (A.thaliana) putative SCARECROW gene regulator (Arabidopsis thaliana)
Ta.19136.1.A1_at	2.11055	6.20828e-06	4.31856	gb:CK198279 DB_XREF=gi:39560669 DB_XREF=FGAS006763 TID=Ta.19136.1 CNT=4 FEA=EST TIER=ConsEnd STK=0 UG=Ta.19136 UG_TITLE=Transcribed sequence with weak similarity to protein ref:NP_188256.1 (A.thaliana) putative MYB family transcription factor (Arabidopsis thaliana)
Ta.19142.1.S1_at	1.28382	0.00206457	2.43482	gb:CA647830 DB_XREF=gi:25226126 DB_XREF=wre1n.pk0125.c9 CLONE=wre1n.pk0125.c9 TID=Ta.19142.1 CNT=1 FEA=EST TIER=ConsEnd STK=1 UG=Ta.19142 UG_TITLE=Transcribed sequence
Ta.19150.1.S1_x_at	7.00823	7.89307e-07	128.732	gb:CA642565 DB_XREF=gi:25220861 DB_XREF=wre1n.pk0057.c1 CLONE=wre1n.pk0057.c1 TID=Ta.19150.1 CNT=2 FEA=EST TIER=ConsEnd STK=0 UG=Ta.19150 UG_TITLE=Transcribed sequence with weak similarity to protein ref:NP_175357.1 (A.thaliana) unknown protein (Arabidopsis thaliana)
Ta.19250.1.S1_s_at	2.31826	3.6771e-09	4.9873	gb:CA649261 DB_XREF=gi:25227557 DB_XREF=wre1n.pk0139.b4 CLONE=wre1n.pk0139.b4 TID=Ta.19250.1 CNT=1 FEA=EST TIER=ConsEnd STK=0 UG=Ta.19250 UG_TITLE=Transcribed sequence
Ta.1928.1.S1_a_at	4.89658	1.67059e-09	29.7864	gb:BE470913 DB_XREF=gi:9561320 DB_XREF=WHE0280_B06_C12ZS CLONE=WHE0280_B06_C12 TID=Ta.1928.1 CNT=4 FEA=EST TIER=ConsEnd STK=0 UG=Ta.1928 UG_TITLE=Transcribed sequences
Ta.1928.1.S1_at	3.78214	4.56373e-06	13.7575	gb:BE470913 DB_XREF=gi:9561320 DB_XREF=WHE0280_B06_C12ZS CLONE=WHE0280_B06_C12 TID=Ta.1928.1 CNT=4 FEA=EST TIER=ConsEnd STK=0 UG=Ta.1928 UG_TITLE=Transcribed sequences
Ta.19295.1.S1_at	6.39106	1.12792e-08	83.9269	gb:CA649795 DB_XREF=gi:25228091 DB_XREF=wre1n.pk0147.c8 CLONE=wre1n.pk0147.c8 TID=Ta.19295.1 CNT=1 FEA=EST TIER=ConsEnd STK=0 UG=Ta.19295 UG_TITLE=Transcribed sequence
Ta.19307.1.S1_at	1.91482	8.04525e-07	3.77068	gb:CA649973 DB_XREF=gi:25228269 DB_XREF=wre1n.pk0145.f11 CLONE=wre1n.pk0145.f11 TID=Ta.19307.1 CNT=1 FEA=EST TIER=ConsEnd STK=1 UG=Ta.19307 UG_TITLE=Transcribed sequence
Ta.19361.1.S1_at	1.3889	0.00248527	2.61879	gb:CD935745 DB_XREF=gi:32783509 DB_XREF=OV.102F11R010426 CLONE=OV102F11 TID=Ta.19361.1 CNT=32 FEA=EST TIER=ConsEnd STK=0 UG=Ta.19361 UG_TITLE=Transcribed sequence with moderate similarity to protein ref:NP_193002.1 (A.thaliana) putative protein (Arabidopsis thaliana)
Ta.19361.3.S1_x_at	0.526567	0.00488311	1.4405	gb:CA670650 DB_XREF=gi:25249364 DB_XREF=wlsu1.pk027.o10 CLONE=wlsu1.pk027.o10 TID=Ta.19361.3 CNT=1 FEA=EST TIER=ConsEnd STK=0 UG=Ta.19361 UG_TITLE=Transcribed sequence with moderate similarity to protein ref:NP_193002.1 (A.thaliana) putative protein (Arabidopsis thaliana)
Ta.19368.1.S1_at	0.591658	0.00489973	1.50698	gb:CA650870 DB_XREF=gi:25229395 DB_XREF=wre1n.pk160.e1 CLONE=wre1n.pk160.e1 TID=Ta.19368.1 CNT=2 FEA=EST TIER=ConsEnd STK=0 UG=Ta.19368 UG_TITLE=Transcribed sequence with weak similarity to protein ref:NP_181673.1 (A.thaliana) unknown protein (Arabidopsis thaliana)
Ta.19369.1.S1_x_at	2.29349	1.62922e-05	4.9024	gb:CA650877 DB_XREF=gi:25229402 DB_XREF=wre1n.pk160.d7 CLONE=wre1n.pk160.d7 TID=Ta.19369.1 CNT=4 FEA=EST TIER=ConsEnd STK=2 UG=Ta.19369 UG_TITLE=Transcribed sequences
Ta.19404.1.S1_x_at	3.61722	7.44794e-09	12.2713	gb:CK164552 DB_XREF=gi:38995724 DB_XREF=FGAS048466 TID=Ta.19404.1 CNT=25 FEA=EST TIER=ConsEnd STK=0 UG=Ta.19404 UG_TITLE=Transcribed sequence with moderate similarity to protein pir:T51561 (A.thaliana) T51561 ADP-ribosylation factor-like protein - Arabidopsis thaliana
Ta.1942.1.S1_x_at	0.553836	0.00258565	1.46798	gb:CD887139 DB_XREF=gi:32653109 DB_XREF=G118.104F09R010924 CLONE=G118104F09 TID=Ta.1942.1 CNT=41 FEA=EST TIER=ConsEnd STK=0 UG=Ta.1942 UG_TITLE=Transcribed sequence with weak similarity to protein ref:NP_564495.1 (A.thaliana) expressed protein (Arabidopsis thaliana)
Ta.1942.2.S1_x_at	0.330982	0.00613876	1.25787	gb:BJ224927 DB_XREF=gi:19956084 DB_XREF=BJ224927 CLONE=whdl1o04 TID=Ta.1942.2 CNT=8 FEA=EST TIER=ConsEnd STK=0 UG=Ta.1942 UG_TITLE=Transcribed sequence with weak similarity to protein ref:NP_564495.1 (A.thaliana) expressed protein (Arabidopsis thaliana)
Ta.1942.3.S1_x_at	0.48062	0.00072143	1.39534	gb:CD925044 DB_XREF=gi:32772808 DB_XREF=G750.115K03F010706 CLONE=G750115K03 TID=Ta.1942.3 CNT=5 FEA=EST TIER=ConsEnd STK=0 UG=Ta.1942 UG_TITLE=Transcribed sequence with weak similarity to protein ref:NP_564495.1 (A.thaliana) expressed protein (Arabidopsis thaliana)
Ta.19423.1.S1_a_at	1.44308	2.41294e-07	2.71901	gb:CD934753 DB_XREF=gi:32782517 DB_XREF=OV.001N09R000929 CLONE=OV001N09 TID=Ta.19423.1 CNT=109 FEA=EST TIER=ConsEnd STK=0 UG=Ta.19423 UG_TITLE=Transcribed sequence with moderate similarity to protein ref:NP_195033.1 (A.thaliana) pyruvate decarboxylase-1
Ta.19423.1.S1_x_at	2.54753	8.11414e-08	5.84632	gb:CD934753 DB_XREF=gi:32782517 DB_XREF=OV.001N09R000929 CLONE=OV001N09 TID=Ta.19423.1 CNT=109 FEA=EST TIER=ConsEnd STK=0 UG=Ta.19423 UG_TITLE=Transcribed sequence with moderate similarity to protein ref:NP_195033.1 (A.thaliana) pyruvate decarboxylase-1
Ta.19423.2.S1_a_at	2.42487	1.1339e-07	5.36981	gb:BE470571 DB_XREF=gi:9561062 DB_XREF=WHE0261_D08_D08ZS CLONE=WHE0261_D08_D08 TID=Ta.19423.2 CNT=21 FEA=EST TIER=ConsEnd STK=0 UG=Ta.19423 UG_TITLE=Transcribed sequence with moderate similarity to protein ref:NP_195033.1 (A.thaliana) pyruvate decarboxylase-1
Ta.19423.2.S1_x_at	2.19968	8.12651e-08	4.59377	gb:BE470571 DB_XREF=gi:9561062 DB_XREF=WHE0261_D08_D08ZS CLONE=WHE0261_D08_D08 TID=Ta.19423.2 CNT=21 FEA=EST TIER=ConsEnd STK=0 UG=Ta.19423 UG_TITLE=Transcribed sequence with moderate similarity to protein ref:NP_195033.1 (A.thaliana) pyruvate decarboxylase-1
Ta.19434.1.S1_a_at	7.54065	3.97984e-06	186.192	gb:BQ753013 DB_XREF=gi:21930795 DB_XREF=WHE4121_H07_O13ZS CLONE=WHE4121_H07_O13 TID=Ta.19434.1 CNT=19 FEA=EST TIER=ConsEnd STK=2 UG=Ta.19434 UG_TITLE=Transcribed sequences
Ta.19434.2.S1_a_at	5.38582	4.24491e-07	41.8111	gb:CA610730 DB_XREF=gi:25165892 DB_XREF=wr1.pk0123.f11 CLONE=wr1.pk0123.f11 NOTE=Non-UniGene sequence merged into UniGene cluster TID=Ta.19434.2 CNT=1 FEA=EST TIER=ConsEnd STK=0 UG=Ta.19434 UG_TITLE=Transcribed sequences
Ta.19434.3.S1_x_at	5.01092	8.3e-07	32.2431	gb:CA649170 DB_XREF=gi:25227466 DB_XREF=wre1n.pk0137.e5 CLONE=wre1n.pk0137.e5 TID=Ta.19434.3 CNT=1 FEA=EST TIER=ConsEnd STK=0 UG=Ta.19434 UG_TITLE=Transcribed sequences
Ta.19469.1.A1_a_at	0.580314	0.00740196	1.49518	gb:CA628396 DB_XREF=gi:25206692 DB_XREF=wle1n.pk0004.d1 CLONE=wle1n.pk0004.d1 TID=Ta.19469.1 CNT=5 FEA=EST TIER=ConsEnd STK=0 UG=Ta.19469 UG_TITLE=Transcribed sequence with weak similarity to protein ref:NP_189520.1 (A.thaliana) histone-H4-like protein (Arabidopsis thaliana)
Ta.19469.1.A1_x_at	0.551358	0.00705052	1.46546	gb:CA628396 DB_XREF=gi:25206692 DB_XREF=wle1n.pk0004.d1 CLONE=wle1n.pk0004.d1 TID=Ta.19469.1 CNT=5 FEA=EST TIER=ConsEnd STK=0 UG=Ta.19469 UG_TITLE=Transcribed sequence with weak similarity to protein ref:NP_189520.1 (A.thaliana) histone-H4-like protein (Arabidopsis thaliana)
Ta.19491.1.S1_at	3.42044	1.77841e-06	10.7067	gb:AJ601700 DB_XREF=gi:38150892 DB_XREF=AJ601700 CLONE=E02_T05_plate_19 NOTE=Non-UniGene sequence merged into UniGene cluster TID=Ta.19491.1 CNT=3 FEA=EST TIER=ConsEnd STK=0 UG=Ta.19491 UG_TITLE=Transcribed sequences
Ta.19503.1.S1_at	1.92679	2.55089e-10	3.80209	gb:CA647991 DB_XREF=gi:25226287 DB_XREF=wre1n.pk0127.f7 CLONE=wre1n.pk0127.f7 TID=Ta.19503.1 CNT=2 FEA=EST TIER=ConsEnd STK=0 UG=Ta.19503 UG_TITLE=Transcribed sequences
Ta.19512.1.S1_at	1.72459	7.8812e-06	3.30486	gb:CA645288 DB_XREF=gi:25223584 DB_XREF=wre1n.pk0090.g4 CLONE=wre1n.pk0090.g4 TID=Ta.19512.1 CNT=3 FEA=EST TIER=ConsEnd STK=0 UG=Ta.19512 UG_TITLE=Transcribed sequences
Ta.19539.1.S1_at	2.80169	5.92984e-05	6.97257	gb:CA653221 DB_XREF=gi:25231746 DB_XREF=wre1n.pk170.c11 CLONE=wre1n.pk170.c11 TID=Ta.19539.1 CNT=1 FEA=EST TIER=ConsEnd STK=1 UG=Ta.19539 UG_TITLE=Transcribed sequence
Ta.19540.1.S1_at	2.90071	8.86785e-06	7.46796	gb:CA653222 DB_XREF=gi:25231747 DB_XREF=wre1n.pk170.c10 CLONE=wre1n.pk170.c10 TID=Ta.19540.1 CNT=3 FEA=EST TIER=ConsEnd STK=1 UG=Ta.19540 UG_TITLE=Transcribed sequence with weak similarity to protein ref:NP_175900.1 (A.thaliana) lipoxygenase, putative (Arabidopsis thaliana)
Ta.19568.2.A1_at	0.913283	0.00114926	1.88333	gb:CA653466 DB_XREF=gi:25231991 DB_XREF=wre1n.pk193.c5 CLONE=wre1n.pk193.c5 TID=Ta.19568.2 CNT=1 FEA=EST TIER=ConsEnd STK=0 UG=Ta.19568 UG_TITLE=Transcribed sequence
Ta.19586.1.S1_at	1.13132	0.000258338	2.19059	gb:CA653701 DB_XREF=gi:25232226 DB_XREF=wre1n.pk191.c10 CLONE=wre1n.pk191.c10 TID=Ta.19586.1 CNT=1 FEA=EST TIER=ConsEnd STK=1 UG=Ta.19586 UG_TITLE=Transcribed sequence
Ta.19591.1.A1_at	5.80195	2.84384e-07	55.7906	gb:CD873269 DB_XREF=gi:32557085 DB_XREF=AZO2.122M05R010405 CLONE=AZO2122M05 TID=Ta.19591.1 CNT=13 FEA=EST TIER=ConsEnd STK=0 UG=Ta.19591 UG_TITLE=Transcribed sequence with weak similarity to protein sp:P32603 (S. cerevisiae) SPR1_YEAST SPORULATION-SPECIFIC GLUCAN 1,3-BETA-GLUCOSIDASE PRECURSOR
Ta.19591.2.A1_a_at	5.96133	3.28054e-07	62.3072	gb:CA651113 DB_XREF=gi:25229638 DB_XREF=wre1n.pk175.c1 CLONE=wre1n.pk175.c1 NOTE=Non-UniGene sequence merged into UniGene cluster TID=Ta.19591.2 CNT=1 FEA=EST TIER=ConsEnd STK=0 UG=Ta.19591 UG_TITLE=Transcribed sequence with weak similarity to protein sp:P32603 (S. cerevisiae) SPR1_YEAST SPORULATION-SPECIFIC GLUCAN 1,3-BETA-GLUCOSIDASE PRECURSOR
Ta.19603.1.S1_s_at	0.526755	0.00263066	1.44068	gb:CA653986 DB_XREF=gi:25232511 DB_XREF=wre1n.pk189.c7 CLONE=wre1n.pk189.c7 TID=Ta.19603.1 CNT=6 FEA=EST TIER=ConsEnd STK=0 UG=Ta.19603 UG_TITLE=Transcribed sequence with moderate similarity to protein ref:NP_172633.1 (A.thaliana) putative obtusifoliol 14-alpha demethylase (Arabidopsis thaliana)
Ta.19609.1.S1_at	5.91764	2.49072e-10	60.4485	gb:AJ615628 DB_XREF=gi:39732555 DB_XREF=AJ615628 CLONE=11942R NOTE=Non-UniGene sequence merged into UniGene cluster TID=Ta.19609.1 CNT=2 FEA=EST TIER=ConsEnd STK=0 UG=Ta.19609 UG_TITLE=Transcribed sequence with weak similarity to protein ref:NP_188080.1 (A.thaliana) putative cytochrome P450 (Arabidopsis thaliana)
Ta.19612.1.S1_at	5.25785	6.05956e-05	38.2623	gb:CD895161 DB_XREF=gi:32667444 DB_XREF=G174.001C14F010514 CLONE=G174001C14 TID=Ta.19612.1 CNT=7 FEA=EST TIER=ConsEnd STK=0 UG=Ta.19612 UG_TITLE=Transcribed sequence with weak similarity to protein ref:NP_192765.1 (A.thaliana) probable wound-induced protein (Arabidopsis thaliana)
Ta.19612.1.S1_x_at	5.00195	2.76589e-06	32.0433	gb:CD895161 DB_XREF=gi:32667444 DB_XREF=G174.001C14F010514 CLONE=G174001C14 TID=Ta.19612.1 CNT=7 FEA=EST TIER=ConsEnd STK=0 UG=Ta.19612 UG_TITLE=Transcribed sequence with weak similarity to protein ref:NP_192765.1 (A.thaliana) probable wound-induced protein (Arabidopsis thaliana)
Ta.19628.1.S1_at	4.59276	1.1376e-07	24.1301	gb:CA654383 DB_XREF=gi:25232908 DB_XREF=wre1n.pk164.h3 CLONE=wre1n.pk164.h3 TID=Ta.19628.1 CNT=1 FEA=EST TIER=ConsEnd STK=1 UG=Ta.19628 UG_TITLE=Transcribed sequence
Ta.1967.1.S1_x_at	1.42366	0.00070676	2.68265	gb:CK152466 DB_XREF=gi:38971532 DB_XREF=FGAS035537 TID=Ta.1967.1 CNT=8 FEA=EST TIER=ConsEnd STK=0 UG=Ta.1967 UG_TITLE=Transcribed sequence with weak similarity to protein pir:T47454 (A.thaliana) T47454 lipoxygenase AtLOX2 - Arabidopsis thaliana
Ta.1967.2.A1_x_at	1.31669	0.00603729	2.49093	gb:AJ614579 DB_XREF=gi:39731506 DB_XREF=AJ614579 CLONE=10443R NOTE=Non-UniGene sequence merged into UniGene cluster TID=Ta.1967.2 CNT=3 FEA=EST TIER=ConsEnd STK=0 UG=Ta.1967 UG_TITLE=Transcribed sequence with weak similarity to protein pir:T47454 (A.thaliana) T47454 lipoxygenase AtLOX2 - Arabidopsis thaliana
Ta.1969.1.S1_a_at	0.364656	0.00397663	1.28757	gb:BE216986 DB_XREF=gi:8904526 DB_XREF=EST0379 CLONE=JA1_5A_A09_T3 TID=Ta.1969.1 CNT=62 FEA=EST TIER=ConsEnd STK=0 UG=Ta.1969 UG_TITLE=Transcribed sequence with weak similarity to protein sp:Q9S831 (A.thaliana) PSE1_ARATH Photosystem I reaction center subunit IV A, chloroplast precursor
Ta.19786.1.A1_at	1.8463	2.22679e-05	3.59577	gb:CA658969 DB_XREF=gi:25237494 DB_XREF=wlm0.pk039.c23 CLONE=wlm0.pk039.c23 TID=Ta.19786.1 CNT=2 FEA=EST TIER=ConsEnd STK=0 UG=Ta.19786 UG_TITLE=Transcribed sequence with weak similarity to protein ref:NP_197401.1 (A.thaliana) putative protein (Arabidopsis thaliana)
Ta.19832.1.A1_at	3.99482	4.13732e-06	15.9427	gb:CA657311 DB_XREF=gi:25235836 DB_XREF=wlm0.pk0034.a11 CLONE=wlm0.pk0034.a11 TID=Ta.19832.1 CNT=4 FEA=EST TIER=ConsEnd STK=0 UG=Ta.19832 UG_TITLE=Transcribed sequence with weak similarity to protein ref:NP_176526.1 (A.thaliana) flavin-binding monooxygenase, putative (Arabidopsis thaliana)
Ta.19852.1.S1_at	2.85249	1.41352e-10	7.22248	gb:CA660553 DB_XREF=gi:25239078 DB_XREF=wlm1.pk0023.a5 CLONE=wlm1.pk0023.a5 TID=Ta.19852.1 CNT=1 FEA=EST TIER=ConsEnd STK=0 UG=Ta.19852 UG_TITLE=Transcribed sequence
Ta.19870.1.S1_a_at	1.37698	2.80934e-05	2.59725	gb:BQ482857 DB_XREF=gi:21318793 DB_XREF=WHE0573_C10_F19ZE CLONE=WHE0573_C10_F19 NOTE=Non-UniGene sequence merged into UniGene cluster TID=Ta.19870.1 CNT=22 FEA=EST TIER=ConsEnd STK=0 UG=Ta.19870 UG_TITLE=Transcribed sequence with moderate similarity to protein ref:NP_177873.1 (A.thaliana) thylakoid-bound ascorbate peroxidase (Arabidopsis thaliana)
Ta.19870.1.S1_x_at	1.41257	1.35456e-06	2.66212	gb:BQ482857 DB_XREF=gi:21318793 DB_XREF=WHE0573_C10_F19ZE CLONE=WHE0573_C10_F19 NOTE=Non-UniGene sequence merged into UniGene cluster TID=Ta.19870.1 CNT=22 FEA=EST TIER=ConsEnd STK=0 UG=Ta.19870 UG_TITLE=Transcribed sequence with moderate similarity to protein ref:NP_177873.1 (A.thaliana) thylakoid-bound ascorbate peroxidase (Arabidopsis thaliana)
Ta.19870.3.S1_at	0.975764	8.40905e-05	1.96668	gb:CA613546 DB_XREF=gi:25191830 DB_XREF=wr1.pk0146.f3 CLONE=wr1.pk0146.f3 TID=Ta.19870.3 CNT=1 FEA=EST TIER=ConsEnd STK=0 UG=Ta.19870 UG_TITLE=Transcribed sequence with moderate similarity to protein ref:NP_177873.1 (A.thaliana) thylakoid-bound ascorbate peroxidase (Arabidopsis thaliana)
Ta.19870.3.S1_x_at	1.2974	8.81973e-06	2.45785	gb:CA613546 DB_XREF=gi:25191830 DB_XREF=wr1.pk0146.f3 CLONE=wr1.pk0146.f3 TID=Ta.19870.3 CNT=1 FEA=EST TIER=ConsEnd STK=0 UG=Ta.19870 UG_TITLE=Transcribed sequence with moderate similarity to protein ref:NP_177873.1 (A.thaliana) thylakoid-bound ascorbate peroxidase (Arabidopsis thaliana)
Ta.19896.1.A1_at	2.22633	1.4675e-05	4.67942	gb:CA661771 DB_XREF=gi:25240296 DB_XREF=wlmk1.pk0008.f5 CLONE=wlmk1.pk0008.f5 TID=Ta.19896.1 CNT=3 FEA=EST TIER=ConsEnd STK=0 UG=Ta.19896 UG_TITLE=Transcribed sequence
Ta.19941.1.S1_at	4.47719	9.72305e-07	22.2725	gb:CA662584 DB_XREF=gi:25241109 DB_XREF=wlmk1.pk0020.b4 CLONE=wlmk1.pk0020.b4 TID=Ta.19941.1 CNT=4 FEA=EST TIER=ConsEnd STK=0 UG=Ta.19941 UG_TITLE=Transcribed sequence with weak similarity to protein ref:NP_565740.1 (A.thaliana) expressed protein (Arabidopsis thaliana)
Ta.1995.1.S1_at	2.85273	1.84221e-07	7.22368	gb:CD492248 DB_XREF=gi:31417310 DB_XREF=WHE2491_A09_A17ZT CLONE=WHE2491_A09_A17 NOTE=Non-UniGene sequence merged into UniGene cluster TID=Ta.1995.1 CNT=32 FEA=EST TIER=ConsEnd STK=0 UG=Ta.1995 UG_TITLE=Transcribed sequence with moderate similarity to protein ref:NP_177372.1 (A.thaliana) disulfide bond formation protein, putative (Arabidopsis thaliana)
Ta.1995.3.S1_a_at	2.89884	3.64083e-08	7.45827	gb:CA609354 DB_XREF=gi:25164516 DB_XREF=wr1.pk0106.c1 CLONE=wr1.pk0106.c1 TID=Ta.1995.3 CNT=1 FEA=EST TIER=ConsEnd STK=0 UG=Ta.1995 UG_TITLE=Transcribed sequence with moderate similarity to protein ref:NP_177372.1 (A.thaliana) disulfide bond formation protein, putative (Arabidopsis thaliana)
Ta.19954.1.A1_at	0.739803	0.00236818	1.66995	gb:CA662986 DB_XREF=gi:25241511 DB_XREF=wlmk1.pk0032.e3 CLONE=wlmk1.pk0032.e3 TID=Ta.19954.1 CNT=4 FEA=EST TIER=ConsEnd STK=0 UG=Ta.19954 UG_TITLE=Transcribed sequence with weak similarity to protein ref:NP_193724.1 (A.thaliana) putative protein (Arabidopsis thaliana)
Ta.1997.1.S1_at	2.75483	2.25341e-07	6.74973	gb:CD888349 DB_XREF=gi:32655586 DB_XREF=G118.107L24R010925 CLONE=G118107L24 TID=Ta.1997.1 CNT=33 FEA=EST TIER=ConsEnd STK=0 UG=Ta.1997 UG_TITLE=Transcribed sequence with moderate similarity to protein ref:NP_180972.1 (A.thaliana) putative protein transport protein SEC61 alpha subunit (Arabidopsis thaliana)
Ta.1997.2.S1_a_at	3.12432	9.35269e-08	8.71993	gb:CA713419 DB_XREF=gi:25435212 DB_XREF=wdk3c.pk012.l10 CLONE=wdk3c.pk012.l10 TID=Ta.1997.2 CNT=1 FEA=EST TIER=ConsEnd STK=0 UG=Ta.1997 UG_TITLE=Transcribed sequence with moderate similarity to protein ref:NP_180972.1 (A.thaliana) putative protein transport protein SEC61 alpha subunit (Arabidopsis thaliana)
Ta.19976.1.S1_s_at	0.211967	0.00275852	1.15827	gb:CA686163 DB_XREF=gi:25275356 DB_XREF=wlm96.pk032.j13 CLONE=wlm96.pk032.j13 TID=Ta.19976.1 CNT=2 FEA=EST TIER=ConsEnd STK=0 UG=Ta.19976 UG_TITLE=Transcribed sequence with weak similarity to protein ref:NP_187048.1 (A.thaliana) putative short-chain type dehydrogenasereductase (Arabidopsis thaliana)
Ta.19994.1.S1_at	1.22153	0.00193056	2.33194	gb:CA604602 DB_XREF=gi:25159764 DB_XREF=wr1.pk0041.d6 CLONE=wr1.pk0041.d6 TID=Ta.19994.1 CNT=9 FEA=EST TIER=ConsEnd STK=0 UG=Ta.19994 UG_TITLE=Transcribed sequence with weak similarity to protein ref:NP_176059.1 (A.thaliana) nodule-specific protein, putative (Arabidopsis thaliana)
Ta.20001.1.A1_at	2.71335	0.0085997	6.55843	gb:AJ615042 DB_XREF=gi:39731969 DB_XREF=AJ615042 CLONE=11085R NOTE=Non-UniGene sequence merged into UniGene cluster TID=Ta.20001.1 CNT=2 FEA=EST TIER=ConsEnd STK=0 UG=Ta.20001 UG_TITLE=Transcribed sequence
Ta.20011.1.S1_at	1.34301	9.44767e-06	2.5368	gb:CK214522 DB_XREF=gi:39620626 DB_XREF=FGAS026449 TID=Ta.20011.1 CNT=22 FEA=mRNA TIER=ConsEnd STK=0 UG=Ta.20011 UG_TITLE=Clone wlmk4.pk0018.f9:fis, full insert mRNA sequence
Ta.20041.1.S1_x_at	1.49659	0.000372289	2.82175	gb:CK216702 DB_XREF=gi:39622806 DB_XREF=FGAS028703 TID=Ta.20041.1 CNT=17 FEA=EST TIER=ConsEnd STK=0 UG=Ta.20041 UG_TITLE=Transcribed sequence with moderate similarity to protein ref:NP_171918.1 (A.thaliana) putative beta-ketoacyl-CoA synthase (Arabidopsis thaliana)
Ta.20061.1.S1_at	2.4411	7.4353e-07	5.43056	gb:CA666187 DB_XREF=gi:25244731 DB_XREF=wlk1.pk0020.f12 CLONE=wlk1.pk0020.f12 TID=Ta.20061.1 CNT=5 FEA=EST TIER=ConsEnd STK=0 UG=Ta.20061 UG_TITLE=Transcribed sequences
Ta.2009.1.S1_at	0.627262	0.000361705	1.54463	gb:CK163335 DB_XREF=gi:38993459 DB_XREF=FGAS015958 TID=Ta.2009.1 CNT=94 FEA=EST TIER=Stack STK=13 UG=Ta.2009 UG_TITLE=Transcribed sequence with weak similarity to protein ref:NP_199196.1 (A.thaliana) aluminum-induced protein-like (Arabidopsis thaliana)
Ta.20101.1.S1_at	1.64524	5.93624e-07	3.12799	gb:CA667105 DB_XREF=gi:25245708 DB_XREF=wlsu1.pk0012.b5 CLONE=wlsu1.pk0012.b5 TID=Ta.20101.1 CNT=3 FEA=EST TIER=ConsEnd STK=0 UG=Ta.20101 UG_TITLE=Transcribed sequence with weak similarity to protein ref:NP_182192.1 (A.thaliana) putative auxin-regulated protein (Arabidopsis thaliana)
Ta.20121.1.S1_x_at	0.783605	0.00708121	1.72143	gb:CA675578 DB_XREF=gi:25256480 DB_XREF=wlsu2.pk027.p2 CLONE=wlsu2.pk027.p2 TID=Ta.20121.1 CNT=5 FEA=EST TIER=ConsEnd STK=0 UG=Ta.20121 UG_TITLE=Transcribed sequences
Ta.20127.1.S1_at	1.19063	0.00668397	2.28253	gb:CA668908 DB_XREF=gi:25247621 DB_XREF=wlsu1.pk020.n23 CLONE=wlsu1.pk020.n23 TID=Ta.20127.1 CNT=6 FEA=EST TIER=ConsEnd STK=0 UG=Ta.20127 UG_TITLE=Transcribed sequence with weak similarity to protein ref:NP_182079.1 (A.thaliana) putative cytochrome P450 (Arabidopsis thaliana)
Ta.20147.1.S1_at	1.47971	2.36731e-05	2.78893	gb:CD452754 DB_XREF=gi:31367494 DB_XREF=WHE1123_E11_J21ZT CLONE=WHE1123_E11_J21 TID=Ta.20147.1 CNT=11 FEA=EST TIER=ConsEnd STK=2 UG=Ta.20147 UG_TITLE=Transcribed sequences
Ta.20147.2.S1_a_at	1.94472	3.04462e-06	3.84964	gb:CA654712 DB_XREF=gi:25233237 DB_XREF=wlm0.pk0005.c1 CLONE=wlm0.pk0005.c1 TID=Ta.20147.2 CNT=2 FEA=EST TIER=ConsEnd STK=0 UG=Ta.20147 UG_TITLE=Transcribed sequences
Ta.20147.3.S1_a_at	1.38914	0.000871812	2.61922	gb:CA642048 DB_XREF=gi:25220344 DB_XREF=wre1n.pk0052.f12 CLONE=wre1n.pk0052.f12 TID=Ta.20147.3 CNT=1 FEA=EST TIER=ConsEnd STK=0 UG=Ta.20147 UG_TITLE=Transcribed sequences
Ta.20152.1.S1_at	0.628902	0.00620842	1.54639	gb:CK195704 DB_XREF=gi:39558094 DB_XREF=FGAS004147 TID=Ta.20152.1 CNT=11 FEA=EST TIER=ConsEnd STK=0 UG=Ta.20152 UG_TITLE=Transcribed sequence with weak similarity to protein ref:NP_564078.1 (A.thaliana) expressed protein (Arabidopsis thaliana)
Ta.2016.1.S1_at	0.638442	0.00291533	1.55665	gb:CD895737 DB_XREF=gi:32668650 DB_XREF=G174.100L17F010705 CLONE=G174100L17 TID=Ta.2016.1 CNT=40 FEA=EST TIER=ConsEnd STK=0 UG=Ta.2016 UG_TITLE=Transcribed sequence with weak similarity to protein ref:NP_194662.1 (A.thaliana) putative protein (Arabidopsis thaliana)
Ta.20202.1.A1_x_at	3.94406	1.24971e-09	15.3915	gb:CA604861 DB_XREF=gi:25160023 DB_XREF=wr1.pk0049.b3 CLONE=wr1.pk0049.b3 TID=Ta.20202.1 CNT=2 FEA=EST TIER=ConsEnd STK=0 UG=Ta.20202 UG_TITLE=Transcribed sequences
Ta.20221.1.S1_at	3.77172	2.07365e-05	13.6585	gb:CA637685 DB_XREF=gi:25215981 DB_XREF=wre1n.pk0001.h10 CLONE=wre1n.pk0001.h10 TID=Ta.20221.1 CNT=5 FEA=EST TIER=ConsEnd STK=1 UG=Ta.20221 UG_TITLE=Transcribed sequence with weak similarity to protein ref:NP_173446.1 (A.thaliana) expansin S2 precursor, putative (Arabidopsis thaliana)
Ta.20228.1.S1_at	4.6799	2.08263e-07	25.6325	gb:CA629459 DB_XREF=gi:25207755 DB_XREF=wle1n.pk0022.d10 CLONE=wle1n.pk0022.d10 TID=Ta.20228.1 CNT=3 FEA=EST TIER=ConsEnd STK=3 UG=Ta.20228 UG_TITLE=Transcribed sequence with weak similarity to protein ref:NP_198672.1 (A.thaliana) putative protein (Arabidopsis thaliana)
Ta.20231.1.A1_at	3.39856	0.000251823	10.5455	gb:CA676502 DB_XREF=gi:25258355 DB_XREF=wrsu1.pk0006.d1 CLONE=wrsu1.pk0006.d1 TID=Ta.20231.1 CNT=3 FEA=EST TIER=ConsEnd STK=0 UG=Ta.20231 UG_TITLE=Transcribed sequence
Ta.203.1.S1_at	3.63882	8.34643e-06	12.4565	gb:AF104107.1 DB_XREF=gi:4138868 TID=Ta.203.1 CNT=26 FEA=FLmRNA TIER=FL STK=1 UG=Ta.203 DEF=Triticum aestivum small heat shock protein Hsp23.5 mRNA, nuclear gene encoding mitochondrial protein, complete cds. PROD=small heat shock protein Hsp23.5 FL=gb:AF104107.1
Ta.20303.1.A1_at	2.49143	4.99407e-05	5.62333	gb:CA677784 DB_XREF=gi:25260936 DB_XREF=wlm12.pk0019.g2 CLONE=wlm12.pk0019.g2 TID=Ta.20303.1 CNT=3 FEA=EST TIER=ConsEnd STK=0 UG=Ta.20303 UG_TITLE=Transcribed sequences
Ta.20361.1.A1_at	1.74624	0.000342395	3.35482	gb:BJ282460 DB_XREF=gi:20103696 DB_XREF=BJ282460 CLONE=whr10l12 TID=Ta.20361.1 CNT=1 FEA=EST TIER=ConsEnd STK=1 UG=Ta.20361 UG_TITLE=Transcribed sequences
Ta.20390.1.S1_x_at	0.595198	0.00332871	1.51068	gb:BJ316801 DB_XREF=gi:20121900 DB_XREF=BJ316801 CLONE=whyf24o04 TID=Ta.20390.1 CNT=44 FEA=EST TIER=ConsEnd STK=1 UG=Ta.20390 UG_TITLE=Transcribed sequence with moderate similarity to protein ref:NP_192404.1 (A.thaliana) putative thioredoxin (Arabidopsis thaliana)
Ta.20421.1.S1_at	0.551923	0.00383459	1.46604	gb:CD864906 DB_XREF=gi:32548722 DB_XREF=AZO2.001O09F000630 CLONE=AZO2001O09 TID=Ta.20421.1 CNT=11 FEA=EST TIER=ConsEnd STK=0 UG=Ta.20421 UG_TITLE=Transcribed sequence with weak similarity to protein pir:JN0118 (S. cerevisiae) JN0118 glucan 1,3-beta-glucosidase
Ta.20429.1.S1_at	5.36096	1.81346e-06	41.097	gb:CK197611 DB_XREF=gi:39560001 DB_XREF=FGAS006089 TID=Ta.20429.1 CNT=19 FEA=mRNA TIER=ConsEnd STK=0 UG=Ta.20429 UG_TITLE=Phenylalanine ammonia-lyase (wali4) mRNA, 3 end, partial cds
Ta.20434.1.S1_at	5.30582	3.57204e-06	39.5559	gb:CD910722 DB_XREF=gi:32685046 DB_XREF=G550.001P24F010301 CLONE=G550001P24 TID=Ta.20434.1 CNT=22 FEA=mRNA TIER=ConsEnd STK=0 UG=Ta.20434 UG_TITLE=Clone wlk4.pk0017.d2:fis, full insert mRNA sequence
Ta.20434.2.S1_x_at	3.82507	1.37008e-09	14.173	gb:BE430407 DB_XREF=gi:9428250 DB_XREF=SUN002.E06R991208 CLONE=SUN002.E06 TID=Ta.20434.2 CNT=42 FEA=EST TIER=Stack STK=8 UG=Ta.20434 UG_TITLE=Clone wlk4.pk0017.d2:fis, full insert mRNA sequence
Ta.20456.1.S1_at	1.42186	5.84212e-07	2.67931	gb:CD890144 DB_XREF=gi:32659236 DB_XREF=G118.113P10F010716 CLONE=G118113P10 TID=Ta.20456.1 CNT=41 FEA=EST TIER=ConsEnd STK=0 UG=Ta.20456 UG_TITLE=Transcribed sequence with weak similarity to protein ref:NP_171933.1 (A.thaliana) putative 1-aminocyclopropane-1-carboxylate oxidase (Arabidopsis thaliana)
Ta.20468.1.S1_at	0.884746	0.00385622	1.84644	gb:CK215840 DB_XREF=gi:39621944 DB_XREF=FGAS027812 TID=Ta.20468.1 CNT=14 FEA=EST TIER=ConsEnd STK=0 UG=Ta.20468 UG_TITLE=Transcribed sequence with weak similarity to protein pir:T48519 (A.thaliana) T48519 hypothetical protein F15N18.190 - Arabidopsis thaliana
Ta.20469.1.S1_at	0.77911	0.0016101	1.71607	gb:CA642463 DB_XREF=gi:25220759 DB_XREF=wre1n.pk0058.d4 CLONE=wre1n.pk0058.d4 TID=Ta.20469.1 CNT=13 FEA=EST TIER=ConsEnd STK=0 UG=Ta.20469 UG_TITLE=Transcribed sequence with weak similarity to protein pir:T04010 (A.thaliana) T04010 hypothetical protein T5L19.190 - Arabidopsis thaliana
Ta.20492.1.S1_x_at	1.17297	9.07684e-06	2.25476	gb:CK205923 DB_XREF=gi:39568313 DB_XREF=FGAS017484 TID=Ta.20492.1 CNT=3 FEA=EST TIER=ConsEnd STK=0 UG=Ta.20492 UG_TITLE=Transcribed sequence with weak similarity to protein ref:NP_565454.1 (A.thaliana) expressed protein (Arabidopsis thaliana)
Ta.20492.2.S1_s_at	1.58998	7.13542e-07	3.01045	gb:BI751765 DB_XREF=gi:15773567 DB_XREF=Ta01_12b04_R CLONE=Ta01_12b04 TID=Ta.20492.2 CNT=2 FEA=EST TIER=ConsEnd STK=0 UG=Ta.20492 UG_TITLE=Transcribed sequence with weak similarity to protein ref:NP_565454.1 (A.thaliana) expressed protein (Arabidopsis thaliana)
Ta.20492.3.S1_x_at	1.47648	1.96259e-07	2.78269	gb:CA602684 DB_XREF=gi:25157846 DB_XREF=wr1.pk0009.g1 CLONE=wr1.pk0009.g1 TID=Ta.20492.3 CNT=1 FEA=EST TIER=ConsEnd STK=0 UG=Ta.20492 UG_TITLE=Transcribed sequence with weak similarity to protein ref:NP_565454.1 (A.thaliana) expressed protein (Arabidopsis thaliana)
Ta.20520.1.S1_at	0.733053	0.00237907	1.66215	gb:CA637265 DB_XREF=gi:25215561 DB_XREF=wre1.pk0001.b10 CLONE=wre1.pk0001.b10 TID=Ta.20520.1 CNT=14 FEA=EST TIER=ConsEnd STK=0 UG=Ta.20520 UG_TITLE=Transcribed sequence with weak similarity to protein ref:NP_197366.1 (A.thaliana) putative protein (Arabidopsis thaliana)
Ta.20520.2.S1_a_at	0.7131	0.000331887	1.63932	gb:CA731828 DB_XREF=gi:25547426 DB_XREF=wlp1c.pk002.m22 CLONE=wlp1c.pk002.m22 TID=Ta.20520.2 CNT=1 FEA=EST TIER=ConsEnd STK=0 UG=Ta.20520 UG_TITLE=Transcribed sequence with weak similarity to protein ref:NP_197366.1 (A.thaliana) putative protein (Arabidopsis thaliana)
Ta.20537.1.S1_x_at	0.471521	0.00146203	1.38657	gb:CA648311 DB_XREF=gi:25226607 DB_XREF=wre1n.pk0134.g6 CLONE=wre1n.pk0134.g6 TID=Ta.20537.1 CNT=7 FEA=EST TIER=ConsEnd STK=0 UG=Ta.20537 UG_TITLE=Transcribed sequence with weak similarity to protein pir:T45874 (A.thaliana) T45874 transcription factor NF-Y, CCAAT-binding-like protein - Arabidopsis thaliana
Ta.20549.1.S1_s_at	1.70324	0.000253759	3.25632	gb:CA668159 DB_XREF=gi:25246839 DB_XREF=wlsu1.pk018.d12 CLONE=wlsu1.pk018.d12 NOTE=Non-UniGene sequence merged into UniGene cluster TID=Ta.20549.1 CNT=12 FEA=EST TIER=ConsEnd STK=0 UG=Ta.20549 UG_TITLE=Transcribed sequence with moderate similarity to protein pir:T51423 (A.thaliana) T51423 formate dehydrogenase
Ta.20549.1.S1_x_at	2.17564	0.00294099	4.51787	gb:CA668159 DB_XREF=gi:25246839 DB_XREF=wlsu1.pk018.d12 CLONE=wlsu1.pk018.d12 NOTE=Non-UniGene sequence merged into UniGene cluster TID=Ta.20549.1 CNT=12 FEA=EST TIER=ConsEnd STK=0 UG=Ta.20549 UG_TITLE=Transcribed sequence with moderate similarity to protein pir:T51423 (A.thaliana) T51423 formate dehydrogenase
Ta.20562.1.S1_at	3.52266	3.91998e-06	11.4929	gb:BQ743969 DB_XREF=gi:21890756 DB_XREF=WHE4110_C07_E14ZS CLONE=WHE4110_C07_E14 TID=Ta.20562.1 CNT=3 FEA=EST TIER=ConsEnd STK=0 UG=Ta.20562 UG_TITLE=Transcribed sequence with weak similarity to protein ref:NP_171656.1 (A.thaliana) unknown protein (Arabidopsis thaliana)
Ta.20570.1.A1_at	1.28443	0.000212014	2.43587	gb:CA741536 DB_XREF=gi:25557359 DB_XREF=wia1c.pk003.k6 CLONE=wia1c.pk003.k6 TID=Ta.20570.1 CNT=3 FEA=EST TIER=ConsEnd STK=0 UG=Ta.20570 UG_TITLE=Transcribed sequence with weak similarity to protein ref:NP_171994.1 (A.thaliana) 1-aminocyclopropane-1-carboxylate oxidase (Arabidopsis thaliana)
Ta.20591.1.S1_a_at	3.66989	1.99837e-06	12.7276	gb:BQ169668 DB_XREF=gi:20331491 DB_XREF=WHE0962_C10_F20ZT CLONE=WHE0962_C10_F20 TID=Ta.20591.1 CNT=2 FEA=EST TIER=ConsEnd STK=0 UG=Ta.20591 UG_TITLE=Transcribed sequence with weak similarity to protein ref:NP_178388.1 (A.thaliana) putative basic blue protein
Ta.20591.2.S1_a_at	3.33515	7.67841e-05	10.0921	gb:BE499625 DB_XREF=gi:9698242 DB_XREF=WHE0962_C10_F20ZS CLONE=WHE0962_C10_F20 TID=Ta.20591.2 CNT=5 FEA=EST TIER=ConsEnd STK=0 UG=Ta.20591 UG_TITLE=Transcribed sequence with weak similarity to protein ref:NP_178388.1 (A.thaliana) putative basic blue protein
Ta.20639.1.S1_x_at	2.63678	2.37967e-11	6.21942	gb:CA675788 DB_XREF=gi:25256916 DB_XREF=wlsu2.pk026.i6 CLONE=wlsu2.pk026.i6 TID=Ta.20639.1 CNT=97 FEA=EST TIER=ConsEnd STK=0 UG=Ta.20639 UG_TITLE=Transcribed sequence with moderate similarity to protein pir:T45707 (A.thaliana) T45707 CHLOROPHYLL A-B BINDING PROTEIN 4 PRECURSOR homolog - Arabidopsis thaliana
Ta.20639.2.A1_a_at	2.42316	9.00915e-12	5.36343	gb:BQ620062 DB_XREF=gi:21625141 DB_XREF=TaLr1134D07F CLONE=TaLr1134D07F TID=Ta.20639.2 CNT=5 FEA=EST TIER=ConsEnd STK=0 UG=Ta.20639 UG_TITLE=Transcribed sequence with moderate similarity to protein pir:T45707 (A.thaliana) T45707 CHLOROPHYLL A-B BINDING PROTEIN 4 PRECURSOR homolog - Arabidopsis thaliana
Ta.20639.2.A1_at	3.05302	1.77239e-07	8.29949	gb:BQ620062 DB_XREF=gi:21625141 DB_XREF=TaLr1134D07F CLONE=TaLr1134D07F TID=Ta.20639.2 CNT=5 FEA=EST TIER=ConsEnd STK=0 UG=Ta.20639 UG_TITLE=Transcribed sequence with moderate similarity to protein pir:T45707 (A.thaliana) T45707 CHLOROPHYLL A-B BINDING PROTEIN 4 PRECURSOR homolog - Arabidopsis thaliana
Ta.20639.2.A1_x_at	2.65166	9.82362e-10	6.28388	gb:BQ620062 DB_XREF=gi:21625141 DB_XREF=TaLr1134D07F CLONE=TaLr1134D07F TID=Ta.20639.2 CNT=5 FEA=EST TIER=ConsEnd STK=0 UG=Ta.20639 UG_TITLE=Transcribed sequence with moderate similarity to protein pir:T45707 (A.thaliana) T45707 CHLOROPHYLL A-B BINDING PROTEIN 4 PRECURSOR homolog - Arabidopsis thaliana
Ta.20639.3.S1_a_at	2.98369	2.05527e-12	7.91005	gb:CA635230 DB_XREF=gi:25213526 DB_XREF=wle1n.pk0091.c10 CLONE=wle1n.pk0091.c10 TID=Ta.20639.3 CNT=18 FEA=EST TIER=ConsEnd STK=0 UG=Ta.20639 UG_TITLE=Transcribed sequence with moderate similarity to protein pir:T45707 (A.thaliana) T45707 CHLOROPHYLL A-B BINDING PROTEIN 4 PRECURSOR homolog - Arabidopsis thaliana
Ta.20639.3.S1_x_at	2.60559	1.2235e-13	6.08642	gb:CA635230 DB_XREF=gi:25213526 DB_XREF=wle1n.pk0091.c10 CLONE=wle1n.pk0091.c10 TID=Ta.20639.3 CNT=18 FEA=EST TIER=ConsEnd STK=0 UG=Ta.20639 UG_TITLE=Transcribed sequence with moderate similarity to protein pir:T45707 (A.thaliana) T45707 CHLOROPHYLL A-B BINDING PROTEIN 4 PRECURSOR homolog - Arabidopsis thaliana
Ta.2067.1.S1_at	2.94511	0.00102278	7.70134	gb:CK208414 DB_XREF=gi:39570804 DB_XREF=FGAS020127 TID=Ta.2067.1 CNT=26 FEA=EST TIER=ConsEnd STK=0 UG=Ta.2067 UG_TITLE=Transcribed sequences
Ta.20676.1.S1_at	0.506243	0.00560135	1.42035	gb:BQ166177 DB_XREF=gi:20309317 DB_XREF=WHE0821-0824_F13_F13ZT CLONE=WHE0821-0824_F13_F13 TID=Ta.20676.1 CNT=29 FEA=EST TIER=ConsEnd STK=0 UG=Ta.20676 UG_TITLE=Transcribed sequence with moderate similarity to protein ref:NP_564447.1 (A.thaliana) expressed protein (Arabidopsis thaliana)
Ta.207.1.S1_at	0.413	0.00665222	1.33145	gb:AF031194.1 DB_XREF=gi:4104055 GEN=S276 TID=Ta.207.1 CNT=40 FEA=FLmRNA TIER=FL STK=1 UG=Ta.207 DEF=Triticum aestivum S276 (S276) mRNA, complete cds. PROD=S276 FL=gb:AF031194.1
Ta.20707.1.S1_at	0.745862	2.57336e-05	1.67698	gb:CK207040 DB_XREF=gi:39569430 DB_XREF=FGAS018655 TID=Ta.20707.1 CNT=43 FEA=EST TIER=ConsEnd STK=0 UG=Ta.20707 UG_TITLE=Transcribed sequence with moderate similarity to protein ref:NP_568469.1 (A.thaliana) expressed protein (Arabidopsis thaliana)
Ta.20707.2.S1_a_at	0.896729	0.000207136	1.86184	gb:CD899773 DB_XREF=gi:32674101 DB_XREF=G174.113I05F010827 CLONE=G174113I05 TID=Ta.20707.2 CNT=4 FEA=EST TIER=ConsEnd STK=0 UG=Ta.20707 UG_TITLE=Transcribed sequence with moderate similarity to protein ref:NP_568469.1 (A.thaliana) expressed protein (Arabidopsis thaliana)
Ta.20745.2.A1_a_at	0.936447	0.0020806	1.91381	gb:CA500388 DB_XREF=gi:24991348 DB_XREF=WHE4018_G12_M24ZT CLONE=WHE4018_G12_M24 TID=Ta.20745.2 CNT=1 FEA=EST TIER=ConsEnd STK=0 UG=Ta.20745 UG_TITLE=Transcribed sequence with moderate similarity to protein ref:NP_567083.1 (A.thaliana) transporter-like protein (Arabidopsis thaliana)
Ta.20750.1.S1_at	5.68046	6.05165e-10	51.2847	gb:CA611501 DB_XREF=gi:25189798 DB_XREF=wr1.pk0131.d2 CLONE=wr1.pk0131.d2 TID=Ta.20750.1 CNT=2 FEA=EST TIER=ConsEnd STK=0 UG=Ta.20750 UG_TITLE=Transcribed sequence with weak similarity to protein ref:NP_568822.1 (A.thaliana) beta-1,3-glucanase-like protein (Arabidopsis thaliana)
Ta.20766.1.S1_at	1.34634	0.00021642	2.54267	gb:CA639460 DB_XREF=gi:25217756 DB_XREF=wre1n.pk0014.c9 CLONE=wre1n.pk0014.c9 TID=Ta.20766.1 CNT=2 FEA=EST TIER=ConsEnd STK=0 UG=Ta.20766 UG_TITLE=Transcribed sequence with weak similarity to protein ref:NP_198416.1 (A.thaliana) unknown protein (Arabidopsis thaliana)
Ta.20769.1.S1_at	0.992737	1.841e-05	1.98996	gb:CK194353 DB_XREF=gi:39556743 DB_XREF=FGAS002778 TID=Ta.20769.1 CNT=40 FEA=mRNA TIER=ConsEnd STK=0 UG=Ta.20769 UG_TITLE=MRNA for cytochrome P450 (CYP98A11 gene)
Ta.20769.1.S1_x_at	0.923182	8.81039e-06	1.89629	gb:CK194353 DB_XREF=gi:39556743 DB_XREF=FGAS002778 TID=Ta.20769.1 CNT=40 FEA=mRNA TIER=ConsEnd STK=0 UG=Ta.20769 UG_TITLE=MRNA for cytochrome P450 (CYP98A11 gene)
Ta.20776.1.S1_at	1.59323	0.00532841	3.01724	gb:CA598664 DB_XREF=gi:25153130 DB_XREF=wyr1c.pk002.b16 CLONE=wyr1c.pk002.b16 TID=Ta.20776.1 CNT=6 FEA=EST TIER=ConsEnd STK=0 UG=Ta.20776 UG_TITLE=Transcribed sequence with moderate similarity to protein ref:NP_197225.1 (A.thaliana) AAB65697.1) (Arabidopsis thaliana)
Ta.20776.2.A1_at	0.799201	0.00037355	1.74014	gb:CA617008 DB_XREF=gi:25195305 DB_XREF=wl1n.pk0010.g5 CLONE=wl1n.pk0010.g5 TID=Ta.20776.2 CNT=1 FEA=EST TIER=ConsEnd STK=0 UG=Ta.20776 UG_TITLE=Transcribed sequence with moderate similarity to protein ref:NP_197225.1 (A.thaliana) AAB65697.1) (Arabidopsis thaliana)
Ta.20778.1.A1_s_at	0.551634	0.000225212	1.46574	gb:CK205545 DB_XREF=gi:39567935 DB_XREF=FGAS017045 TID=Ta.20778.1 CNT=19 FEA=EST TIER=ConsEnd STK=0 UG=Ta.20778 UG_TITLE=Transcribed sequence with weak similarity to protein ref:NP_568525.1 (A.thaliana) putative protein (Arabidopsis thaliana)
Ta.20783.1.S1_at	1.2299	0.000358596	2.3455	gb:CA618942 DB_XREF=gi:25197238 DB_XREF=wl1n.pk0042.g4 CLONE=wl1n.pk0042.g4 TID=Ta.20783.1 CNT=3 FEA=EST TIER=ConsEnd STK=0 UG=Ta.20783 UG_TITLE=Transcribed sequences
Ta.20889.1.S1_at	1.01061	1.46297e-05	2.01476	gb:CK212309 DB_XREF=gi:39618413 DB_XREF=FGAS024179 TID=Ta.20889.1 CNT=20 FEA=EST TIER=ConsEnd STK=0 UG=Ta.20889 UG_TITLE=Transcribed sequence with weak similarity to protein ref:NP_000426.1 (H.sapiens) Notch homolog 3 (Homo sapiens)
Ta.20909.1.S1_a_at	1.14716	5.48989e-05	2.21478	gb:CK197667 DB_XREF=gi:39560057 DB_XREF=FGAS006147 TID=Ta.20909.1 CNT=53 FEA=EST TIER=ConsEnd STK=0 UG=Ta.20909 UG_TITLE=Transcribed sequence with weak similarity to protein sp:Q9MA63 (A.thaliana) Y350_ARATH Hypothetical protein At3g05500
Ta.20909.1.S1_at	1.28923	7.96576e-05	2.44397	gb:CK197667 DB_XREF=gi:39560057 DB_XREF=FGAS006147 TID=Ta.20909.1 CNT=53 FEA=EST TIER=ConsEnd STK=0 UG=Ta.20909 UG_TITLE=Transcribed sequence with weak similarity to protein sp:Q9MA63 (A.thaliana) Y350_ARATH Hypothetical protein At3g05500
Ta.20909.2.S1_s_at	2.00309	2.99688e-05	4.00859	gb:CA736348 DB_XREF=gi:25551946 DB_XREF=wpi1s.pk006.j12 CLONE=wpi1s.pk006.j12 TID=Ta.20909.2 CNT=3 FEA=EST TIER=ConsEnd STK=0 UG=Ta.20909 UG_TITLE=Transcribed sequence with weak similarity to protein sp:Q9MA63 (A.thaliana) Y350_ARATH Hypothetical protein At3g05500
Ta.20909.2.S1_x_at	1.42904	2.37676e-05	2.69267	gb:CA736348 DB_XREF=gi:25551946 DB_XREF=wpi1s.pk006.j12 CLONE=wpi1s.pk006.j12 TID=Ta.20909.2 CNT=3 FEA=EST TIER=ConsEnd STK=0 UG=Ta.20909 UG_TITLE=Transcribed sequence with weak similarity to protein sp:Q9MA63 (A.thaliana) Y350_ARATH Hypothetical protein At3g05500
Ta.20909.3.S1_x_at	1.46104	3.16609e-06	2.75306	gb:BG908954 DB_XREF=gi:14316630 DB_XREF=TaLr1172E12R CLONE=TaLr1172E12 TID=Ta.20909.3 CNT=3 FEA=EST TIER=ConsEnd STK=1 UG=Ta.20909 UG_TITLE=Transcribed sequence with weak similarity to protein sp:Q9MA63 (A.thaliana) Y350_ARATH Hypothetical protein At3g05500
Ta.20913.1.S1_a_at	1.67627	0.000124916	3.196	gb:CN012533 DB_XREF=gi:45802565 DB_XREF=WHE3897_G11_N21ZS CLONE=WHE3897_G11_N21 TID=Ta.20913.1 CNT=22 FEA=EST TIER=ConsEnd STK=0 UG=Ta.20913 UG_TITLE=Transcribed sequence with weak similarity to protein ref:NP_565529.1 (A.thaliana) putative aspartate aminotransferase (Arabidopsis thaliana)
Ta.20931.1.S1_at	4.96858	1.39013e-07	31.3105	gb:CA633684 DB_XREF=gi:25211980 DB_XREF=wle1n.pk0076.d2 CLONE=wle1n.pk0076.d2 TID=Ta.20931.1 CNT=5 FEA=EST TIER=ConsEnd STK=0 UG=Ta.20931 UG_TITLE=Transcribed sequences
Ta.20933.1.S1_at	3.6333	4.35905e-10	12.4089	gb:CA634530 DB_XREF=gi:25212826 DB_XREF=wle1n.pk0089.c11 CLONE=wle1n.pk0089.c11 TID=Ta.20933.1 CNT=1 FEA=EST TIER=ConsEnd STK=0 UG=Ta.20933 UG_TITLE=Transcribed sequence with weak similarity to protein pir:T05034 (A.thaliana) T05034 hypothetical protein F13C5.140 - Arabidopsis thaliana
Ta.20937.1.S1_at	1.02607	5.96427e-05	2.03647	gb:CA643620 DB_XREF=gi:25221916 DB_XREF=wre1n.pk0074.f9 CLONE=wre1n.pk0074.f9 TID=Ta.20937.1 CNT=2 FEA=EST TIER=ConsEnd STK=0 UG=Ta.20937 UG_TITLE=Transcribed sequence with weak similarity to protein ref:NP_197356.1 (A.thaliana) zinc finger -like protein (Arabidopsis thaliana)
Ta.20944.1.S1_at	1.21519	0.000195986	2.32171	gb:CA613580 DB_XREF=gi:25191864 DB_XREF=wr1.pk0146.b12 CLONE=wr1.pk0146.b12 TID=Ta.20944.1 CNT=8 FEA=EST TIER=ConsEnd STK=0 UG=Ta.20944 UG_TITLE=Transcribed sequences
Ta.20954.2.S1_at	1.38042	0.00374812	2.60344	gb:CA613513 DB_XREF=gi:25191810 DB_XREF=wr1.pk0146.c6 CLONE=wr1.pk0146.c6 TID=Ta.20954.2 CNT=2 FEA=EST TIER=ConsEnd STK=0 UG=Ta.20954 UG_TITLE=Transcribed sequence with weak similarity to protein ref:NP_567534.1 (A.thaliana) expressed protein (Arabidopsis thaliana)
Ta.20974.1.S1_at	0.710349	0.00428786	1.6362	gb:CA637867 DB_XREF=gi:25216163 DB_XREF=wre1n.pk0003.h3 CLONE=wre1n.pk0003.h3 TID=Ta.20974.1 CNT=4 FEA=EST TIER=ConsEnd STK=0 UG=Ta.20974 UG_TITLE=Transcribed sequences
Ta.20974.1.S1_x_at	0.549535	0.00955624	1.46361	gb:CA637867 DB_XREF=gi:25216163 DB_XREF=wre1n.pk0003.h3 CLONE=wre1n.pk0003.h3 TID=Ta.20974.1 CNT=4 FEA=EST TIER=ConsEnd STK=0 UG=Ta.20974 UG_TITLE=Transcribed sequences
Ta.20978.1.S1_at	0.121253	0.0029194	1.08768	gb:CA630558 DB_XREF=gi:25208854 DB_XREF=wle1n.pk0034.d5 CLONE=wle1n.pk0034.d5 TID=Ta.20978.1 CNT=5 FEA=EST TIER=ConsEnd STK=0 UG=Ta.20978 UG_TITLE=Transcribed sequence with weak similarity to protein ref:NP_182002.1 (A.thaliana) putative PREG1-like negative regulator (Arabidopsis thaliana)
Ta.20980.1.S1_at	0.696176	0.000347585	1.6202	gb:CA609028 DB_XREF=gi:25164190 DB_XREF=wr1.pk0105.b2 CLONE=wr1.pk0105.b2 TID=Ta.20980.1 CNT=13 FEA=EST TIER=ConsEnd STK=0 UG=Ta.20980 UG_TITLE=Transcribed sequence with weak similarity to protein ref:NP_193870.1 (A.thaliana) serinethreonine kinase - like protein (Arabidopsis thaliana)
Ta.20981.1.S1_at	0.907201	0.00132579	1.8754	gb:CA645417 DB_XREF=gi:25223713 DB_XREF=wre1n.pk0094.g11 CLONE=wre1n.pk0094.g11 TID=Ta.20981.1 CNT=3 FEA=EST TIER=ConsEnd STK=0 UG=Ta.20981 UG_TITLE=Transcribed sequence with moderate similarity to protein ref:NP_567941.1 (A.thaliana) putative protein (Arabidopsis thaliana)
Ta.21001.1.S1_at	0.752694	0.00213952	1.68494	gb:CA607439 DB_XREF=gi:25162601 DB_XREF=wr1.pk0081.c7 CLONE=wr1.pk0081.c7 TID=Ta.21001.1 CNT=20 FEA=EST TIER=ConsEnd STK=0 UG=Ta.21001 UG_TITLE=Transcribed sequence with weak similarity to protein prf:2124427C (A.thaliana) 2124427C gamma-Glu transpeptidase (Arabidopsis thaliana)
Ta.21021.2.S1_at	2.958	2.31688e-08	7.77048	gb:CA613565 DB_XREF=gi:25191849 DB_XREF=wr1.pk0146.f10 CLONE=wr1.pk0146.f10 TID=Ta.21021.2 CNT=1 FEA=EST TIER=ConsEnd STK=0 UG=Ta.21021 UG_TITLE=Transcribed sequence with weak similarity to protein ref:NP_566108.1 (A.thaliana) expressed protein (Arabidopsis thaliana)
Ta.21035.1.S1_at	2.84424	9.26892e-06	7.18129	gb:CA614540 DB_XREF=gi:25192837 DB_XREF=wr1.pk162.h2 CLONE=wr1.pk162.h2 TID=Ta.21035.1 CNT=4 FEA=EST TIER=ConsEnd STK=0 UG=Ta.21035 UG_TITLE=Transcribed sequences
Ta.21038.1.S1_at	2.87244	0.000212348	7.32301	gb:CA601803 DB_XREF=gi:25156965 DB_XREF=wr1.pk0003.b4 CLONE=wr1.pk0003.b4 TID=Ta.21038.1 CNT=2 FEA=EST TIER=ConsEnd STK=0 UG=Ta.21038 UG_TITLE=Transcribed sequences
Ta.21043.1.S1_x_at	3.08501	3.12397e-05	8.48555	gb:CD886527 DB_XREF=gi:32651913 DB_XREF=G118.102I20R010921 CLONE=G118102I20 TID=Ta.21043.1 CNT=8 FEA=EST TIER=ConsEnd STK=0 UG=Ta.21043 UG_TITLE=Transcribed sequence with weak similarity to protein ref:NP_197966.1 (A.thaliana) nodulin - like protein (Arabidopsis thaliana)
Ta.21049.1.S1_at	2.80464	5.09662e-06	6.98684	gb:CA652678 DB_XREF=gi:25231203 DB_XREF=wre1n.pk195.c9 CLONE=wre1n.pk195.c9 TID=Ta.21049.1 CNT=6 FEA=EST TIER=ConsEnd STK=0 UG=Ta.21049 UG_TITLE=Transcribed sequence with weak similarity to protein ref:NP_179549.1 (A.thaliana) 1-aminocyclopropane-1-carboxylate oxidase (Arabidopsis thaliana)
Ta.21049.2.S1_at	1.08831	5.39311e-06	2.12624	gb:BJ280894 DB_XREF=gi:20102811 DB_XREF=BJ280894 CLONE=whr19j09 NOTE=Non-UniGene sequence merged into UniGene cluster TID=Ta.21049.2 CNT=2 FEA=EST TIER=ConsEnd STK=0 UG=Ta.21049 UG_TITLE=Transcribed sequence with weak similarity to protein ref:NP_179549.1 (A.thaliana) 1-aminocyclopropane-1-carboxylate oxidase (Arabidopsis thaliana)
Ta.21049.2.S1_x_at	1.05421	3.05996e-05	2.07657	gb:BJ280894 DB_XREF=gi:20102811 DB_XREF=BJ280894 CLONE=whr19j09 NOTE=Non-UniGene sequence merged into UniGene cluster TID=Ta.21049.2 CNT=2 FEA=EST TIER=ConsEnd STK=0 UG=Ta.21049 UG_TITLE=Transcribed sequence with weak similarity to protein ref:NP_179549.1 (A.thaliana) 1-aminocyclopropane-1-carboxylate oxidase (Arabidopsis thaliana)
Ta.21052.1.S1_x_at	4.71849	1.44568e-07	26.3273	gb:CA604204 DB_XREF=gi:25159366 DB_XREF=wr1.pk0044.a5 CLONE=wr1.pk0044.a5 TID=Ta.21052.1 CNT=9 FEA=EST TIER=ConsEnd STK=0 UG=Ta.21052 UG_TITLE=Transcribed sequences
Ta.21053.1.S1_at	2.27394	0.000181416	4.83641	gb:CA612844 DB_XREF=gi:25191141 DB_XREF=wr1.pk0160.e3 CLONE=wr1.pk0160.e3 TID=Ta.21053.1 CNT=3 FEA=EST TIER=ConsEnd STK=0 UG=Ta.21053 UG_TITLE=Transcribed sequence with moderate similarity to protein ref:NP_200874.1 (A.thaliana) mipC protein - like
Ta.21056.1.S1_at	4.28603	1.30923e-06	19.5085	gb:CA645034 DB_XREF=gi:25223330 DB_XREF=wre1n.pk0086.e9 CLONE=wre1n.pk0086.e9 TID=Ta.21056.1 CNT=2 FEA=EST TIER=ConsEnd STK=0 UG=Ta.21056 UG_TITLE=Transcribed sequences
Ta.21061.1.S1_at	6.36423	3.13255e-08	82.3803	gb:CA641989 DB_XREF=gi:25220285 DB_XREF=wre1n.pk0051.e12 CLONE=wre1n.pk0051.e12 TID=Ta.21061.1 CNT=6 FEA=EST TIER=ConsEnd STK=0 UG=Ta.21061 UG_TITLE=Transcribed sequence with weak similarity to protein ref:NP_180607.1 (A.thaliana) cinnamate-4-hydroxylase (Arabidopsis thaliana)
Ta.21061.1.S1_x_at	6.54788	5.70988e-08	93.5642	gb:CA641989 DB_XREF=gi:25220285 DB_XREF=wre1n.pk0051.e12 CLONE=wre1n.pk0051.e12 TID=Ta.21061.1 CNT=6 FEA=EST TIER=ConsEnd STK=0 UG=Ta.21061 UG_TITLE=Transcribed sequence with weak similarity to protein ref:NP_180607.1 (A.thaliana) cinnamate-4-hydroxylase (Arabidopsis thaliana)
Ta.21061.2.S1_at	1.51954	0.0029691	2.867	gb:CA612260 DB_XREF=gi:25190557 DB_XREF=wr1.pk0139.c8 CLONE=wr1.pk0139.c8 TID=Ta.21061.2 CNT=1 FEA=EST TIER=ConsEnd STK=0 UG=Ta.21061 UG_TITLE=Transcribed sequence with weak similarity to protein ref:NP_180607.1 (A.thaliana) cinnamate-4-hydroxylase (Arabidopsis thaliana)
Ta.21061.2.S1_x_at	3.41622	6.84034e-06	10.6754	gb:CA612260 DB_XREF=gi:25190557 DB_XREF=wr1.pk0139.c8 CLONE=wr1.pk0139.c8 TID=Ta.21061.2 CNT=1 FEA=EST TIER=ConsEnd STK=0 UG=Ta.21061 UG_TITLE=Transcribed sequence with weak similarity to protein ref:NP_180607.1 (A.thaliana) cinnamate-4-hydroxylase (Arabidopsis thaliana)
Ta.21061.3.S1_at	5.80058	1.4951e-08	55.7375	gb:CA645355 DB_XREF=gi:25223651 DB_XREF=wre1n.pk0094.c1 CLONE=wre1n.pk0094.c1 NOTE=Non-UniGene sequence merged into UniGene cluster TID=Ta.21061.3 CNT=1 FEA=EST TIER=ConsEnd STK=0 UG=Ta.21061 UG_TITLE=Transcribed sequence with weak similarity to protein ref:NP_180607.1 (A.thaliana) cinnamate-4-hydroxylase (Arabidopsis thaliana)
Ta.21068.1.S1_at	1.686	2.04574e-07	3.21763	gb:CA646020 DB_XREF=gi:25224316 DB_XREF=wre1n.pk0105.d5 CLONE=wre1n.pk0105.d5 TID=Ta.21068.1 CNT=2 FEA=EST TIER=ConsEnd STK=0 UG=Ta.21068 UG_TITLE=Transcribed sequence with weak similarity to protein ref:NP_200487.1 (A.thaliana) S71207) (Arabidopsis thaliana)
Ta.21069.1.S1_a_at	2.6068	0.000165645	6.09151	gb:CA609019 DB_XREF=gi:25164181 DB_XREF=wr1.pk0105.b4 CLONE=wr1.pk0105.b4 TID=Ta.21069.1 CNT=43 FEA=EST TIER=ConsEnd STK=0 UG=Ta.21069 UG_TITLE=Transcribed sequence with weak similarity to protein pir:JN0118 (S. cerevisiae) JN0118 glucan 1,3-beta-glucosidase
Ta.21069.1.S1_x_at	2.88235	0.000237023	7.37352	gb:CA609019 DB_XREF=gi:25164181 DB_XREF=wr1.pk0105.b4 CLONE=wr1.pk0105.b4 TID=Ta.21069.1 CNT=43 FEA=EST TIER=ConsEnd STK=0 UG=Ta.21069 UG_TITLE=Transcribed sequence with weak similarity to protein pir:JN0118 (S. cerevisiae) JN0118 glucan 1,3-beta-glucosidase
Ta.21069.2.S1_a_at	2.47953	0.000161044	5.57716	gb:CA743201 DB_XREF=gi:25559024 DB_XREF=wri1s.pk002.h12 CLONE=wri1s.pk002.h12 TID=Ta.21069.2 CNT=2 FEA=EST TIER=ConsEnd STK=0 UG=Ta.21069 UG_TITLE=Transcribed sequence with weak similarity to protein pir:JN0118 (S. cerevisiae) JN0118 glucan 1,3-beta-glucosidase
Ta.21069.3.S1_x_at	1.98478	5.36234e-05	3.95804	gb:CA640631 DB_XREF=gi:25218927 DB_XREF=wre1n.pk0038.b7 CLONE=wre1n.pk0038.b7 TID=Ta.21069.3 CNT=2 FEA=EST TIER=ConsEnd STK=0 UG=Ta.21069 UG_TITLE=Transcribed sequence with weak similarity to protein pir:JN0118 (S. cerevisiae) JN0118 glucan 1,3-beta-glucosidase
Ta.2107.1.S1_s_at	1.09694	0.00275804	2.139	gb:CK192917 DB_XREF=gi:39554948 DB_XREF=FGAS001323 TID=Ta.2107.1 CNT=132 FEA=EST TIER=ConsEnd STK=0 UG=Ta.2107 UG_TITLE=Transcribed sequence with moderate similarity to protein ref:NP_175812.1 (A.thaliana) aldehyde dehydrogenase homolog, putative (Arabidopsis thaliana)
Ta.2107.3.S1_at	1.03599	0.00677449	2.05052	gb:CA662251 DB_XREF=gi:25240776 DB_XREF=wlmk1.pk0014.e2 CLONE=wlmk1.pk0014.e2 TID=Ta.2107.3 CNT=2 FEA=EST TIER=ConsEnd STK=0 UG=Ta.2107 UG_TITLE=Transcribed sequence with moderate similarity to protein ref:NP_175812.1 (A.thaliana) aldehyde dehydrogenase homolog, putative (Arabidopsis thaliana)
Ta.21081.2.S1_x_at	0.464809	0.00840093	1.38013	gb:CA593121 DB_XREF=gi:25142822 DB_XREF=wpa1c.pk001.b23 CLONE=wpa1c.pk001.b23 TID=Ta.21081.2 CNT=1 FEA=EST TIER=ConsEnd STK=0 UG=Ta.21081 UG_TITLE=Transcribed sequence with weak similarity to protein ref:NP_200159.1 (A.thaliana) putative protein (Arabidopsis thaliana)
Ta.21082.2.S1_at	1.1131	0.00544558	2.1631	gb:CA613117 DB_XREF=gi:25191414 DB_XREF=wr1.pk0150.d11 CLONE=wr1.pk0150.d11 TID=Ta.21082.2 CNT=7 FEA=EST TIER=ConsEnd STK=0 UG=Ta.21082 UG_TITLE=Transcribed sequence with weak similarity to protein ref:NP_565887.1 (A.thaliana) expressed protein (Arabidopsis thaliana)
Ta.21085.1.S1_at	4.58824	1.1314e-08	24.0546	gb:CA645233 DB_XREF=gi:25223529 DB_XREF=wre1n.pk0091.g2 CLONE=wre1n.pk0091.g2 TID=Ta.21085.1 CNT=4 FEA=EST TIER=ConsEnd STK=2 UG=Ta.21085 UG_TITLE=Transcribed sequence with weak similarity to protein ref:NP_172427.1 (A.thaliana) germin-like protein (Arabidopsis thaliana)
Ta.21085.1.S1_x_at	3.07345	4.42501e-07	8.41786	gb:CA645233 DB_XREF=gi:25223529 DB_XREF=wre1n.pk0091.g2 CLONE=wre1n.pk0091.g2 TID=Ta.21085.1 CNT=4 FEA=EST TIER=ConsEnd STK=2 UG=Ta.21085 UG_TITLE=Transcribed sequence with weak similarity to protein ref:NP_172427.1 (A.thaliana) germin-like protein (Arabidopsis thaliana)
Ta.21085.2.S1_a_at	2.65668	2.08482e-08	6.30581	gb:CA647137 DB_XREF=gi:25225433 DB_XREF=wre1n.pk0117.h8 CLONE=wre1n.pk0117.h8 TID=Ta.21085.2 CNT=4 FEA=EST TIER=ConsEnd STK=0 UG=Ta.21085 UG_TITLE=Transcribed sequence with weak similarity to protein ref:NP_172427.1 (A.thaliana) germin-like protein (Arabidopsis thaliana)
Ta.21085.2.S1_x_at	1.87615	1.24064e-07	3.67095	gb:CA647137 DB_XREF=gi:25225433 DB_XREF=wre1n.pk0117.h8 CLONE=wre1n.pk0117.h8 TID=Ta.21085.2 CNT=4 FEA=EST TIER=ConsEnd STK=0 UG=Ta.21085 UG_TITLE=Transcribed sequence with weak similarity to protein ref:NP_172427.1 (A.thaliana) germin-like protein (Arabidopsis thaliana)
Ta.21092.1.S1_at	1.28206	7.64312e-05	2.43185	gb:CA650885 DB_XREF=gi:25229410 DB_XREF=wre1n.pk160.e7 CLONE=wre1n.pk160.e7 TID=Ta.21092.1 CNT=18 FEA=EST TIER=ConsEnd STK=0 UG=Ta.21092 UG_TITLE=Transcribed sequence with moderate similarity to protein ref:NP_567347.1 (A.thaliana) neutral invertase like protein (Arabidopsis thaliana)
Ta.21097.1.S1_x_at	2.21632	1.15021e-08	4.64707	gb:CA625922 DB_XREF=gi:25204218 DB_XREF=wl1n.pk0142.h1 CLONE=wl1n.pk0142.h1 TID=Ta.21097.1 CNT=4 FEA=EST TIER=ConsEnd STK=0 UG=Ta.21097 UG_TITLE=Transcribed sequence with weak similarity to protein ref:NP_564788.1 (A.thaliana) expressed protein (Arabidopsis thaliana)
Ta.21107.1.S1_at	2.42208	0.000603358	5.35945	gb:CA644585 DB_XREF=gi:25222881 DB_XREF=wre1n.pk0084.g11 CLONE=wre1n.pk0084.g11 TID=Ta.21107.1 CNT=8 FEA=EST TIER=ConsEnd STK=0 UG=Ta.21107 UG_TITLE=Transcribed sequence with weak similarity to protein ref:NP_566108.1 (A.thaliana) expressed protein (Arabidopsis thaliana)
Ta.21113.1.S1_x_at	0.691281	0.000646681	1.61472	gb:BJ252827 DB_XREF=gi:20077818 DB_XREF=BJ252827 CLONE=whf26b14 TID=Ta.21113.1 CNT=20 FEA=EST TIER=ConsEnd STK=1 UG=Ta.21113 UG_TITLE=Transcribed sequence with moderate similarity to protein ref:NP_201173.1 (A.thaliana) pyruvate kinase (Arabidopsis thaliana)
Ta.21113.2.S1_a_at	0.655165	0.00330098	1.5748	gb:CK207050 DB_XREF=gi:39569440 DB_XREF=FGAS018665 TID=Ta.21113.2 CNT=56 FEA=EST TIER=ConsEnd STK=0 UG=Ta.21113 UG_TITLE=Transcribed sequence with moderate similarity to protein ref:NP_201173.1 (A.thaliana) pyruvate kinase (Arabidopsis thaliana)
Ta.21113.3.A1_x_at	0.839126	0.000372503	1.78897	gb:BJ308308 DB_XREF=gi:20116834 DB_XREF=BJ308308 CLONE=whyd15h02 TID=Ta.21113.3 CNT=22 FEA=EST TIER=ConsEnd STK=0 UG=Ta.21113 UG_TITLE=Transcribed sequence with moderate similarity to protein ref:NP_201173.1 (A.thaliana) pyruvate kinase (Arabidopsis thaliana)
Ta.21120.1.S1_at	5.23544	2.66849e-06	37.6724	gb:CA744576 DB_XREF=gi:25560399 DB_XREF=wri1s.pk008.h13 CLONE=wri1s.pk008.h13 TID=Ta.21120.1 CNT=6 FEA=EST TIER=ConsEnd STK=0 UG=Ta.21120 UG_TITLE=Transcribed sequence with weak similarity to protein ref:NP_568822.1 (A.thaliana) beta-1,3-glucanase-like protein (Arabidopsis thaliana)
Ta.21153.1.A1_x_at	1.55811	5.63399e-06	2.94469	gb:CD937032 DB_XREF=gi:32784540 DB_XREF=OV.105M23R010430 CLONE=OV105M23 TID=Ta.21153.1 CNT=11 FEA=EST TIER=ConsEnd STK=0 UG=Ta.21153 UG_TITLE=Transcribed sequence with moderate similarity to protein ref:NP_179836.1 (A.thaliana) putative mitochondrial dicarboxylate carrier protein (Arabidopsis thaliana)
Ta.21171.1.S1_at	1.6831	1.81664e-05	3.21116	gb:CA654375 DB_XREF=gi:25232900 DB_XREF=wre1n.pk161.d4 CLONE=wre1n.pk161.d4 TID=Ta.21171.1 CNT=7 FEA=EST TIER=ConsEnd STK=0 UG=Ta.21171 UG_TITLE=Transcribed sequences
Ta.21172.1.A1_at	0.901726	0.00122382	1.8683	gb:CA633818 DB_XREF=gi:25212114 DB_XREF=wle1n.pk0078.e2 CLONE=wle1n.pk0078.e2 TID=Ta.21172.1 CNT=4 FEA=EST TIER=ConsEnd STK=0 UG=Ta.21172 UG_TITLE=Transcribed sequence with weak similarity to protein sp:P92939 (A.thaliana) ECA1_ARATH Calcium-transporting ATPase 1, endoplasmic reticulum-type
Ta.21172.1.A1_x_at	0.863119	0.00142467	1.81897	gb:CA633818 DB_XREF=gi:25212114 DB_XREF=wle1n.pk0078.e2 CLONE=wle1n.pk0078.e2 TID=Ta.21172.1 CNT=4 FEA=EST TIER=ConsEnd STK=0 UG=Ta.21172 UG_TITLE=Transcribed sequence with weak similarity to protein sp:P92939 (A.thaliana) ECA1_ARATH Calcium-transporting ATPase 1, endoplasmic reticulum-type
Ta.21196.1.A1_at	0.777787	0.00033339	1.7145	gb:CA658997 DB_XREF=gi:25237522 DB_XREF=wlm0.pk039.g19 CLONE=wlm0.pk039.g19 TID=Ta.21196.1 CNT=7 FEA=EST TIER=ConsEnd STK=0 UG=Ta.21196 UG_TITLE=Transcribed sequence with weak similarity to protein ref:NP_198080.1 (A.thaliana) putative protein (Arabidopsis thaliana)
Ta.21196.1.A1_x_at	0.727368	0.00213562	1.65562	gb:CA658997 DB_XREF=gi:25237522 DB_XREF=wlm0.pk039.g19 CLONE=wlm0.pk039.g19 TID=Ta.21196.1 CNT=7 FEA=EST TIER=ConsEnd STK=0 UG=Ta.21196 UG_TITLE=Transcribed sequence with weak similarity to protein ref:NP_198080.1 (A.thaliana) putative protein (Arabidopsis thaliana)
Ta.21203.1.S1_at	0.896784	0.000557831	1.86191	gb:CD373805 DB_XREF=gi:31157947 DB_XREF=WHE2604_D04_H08ZT CLONE=WHE2604_D04_H08 TID=Ta.21203.1 CNT=16 FEA=EST TIER=ConsEnd STK=0 UG=Ta.21203 UG_TITLE=Transcribed sequence with weak similarity to protein ref:NP_194681.1 (A.thaliana) putative protein (Arabidopsis thaliana)
Ta.21213.1.S1_a_at	1.83099	0.000288314	3.5578	gb:CA747267 DB_XREF=gi:25566610 DB_XREF=wri2s.pk008.b24.f CLONE=wri2s.pk008.b24.f TID=Ta.21213.1 CNT=2 FEA=EST TIER=ConsEnd STK=1 UG=Ta.21213 UG_TITLE=Transcribed sequence with weak similarity to protein ref:NP_200132.1 (A.thaliana) putative protein (Arabidopsis thaliana)
Ta.21213.1.S1_x_at	1.48266	0.00164864	2.79464	gb:CA747267 DB_XREF=gi:25566610 DB_XREF=wri2s.pk008.b24.f CLONE=wri2s.pk008.b24.f TID=Ta.21213.1 CNT=2 FEA=EST TIER=ConsEnd STK=1 UG=Ta.21213 UG_TITLE=Transcribed sequence with weak similarity to protein ref:NP_200132.1 (A.thaliana) putative protein (Arabidopsis thaliana)
Ta.21213.2.S1_x_at	1.61374	0.000869603	3.06044	gb:CA736777 DB_XREF=gi:25552375 DB_XREF=wpi1s.pk008.n12 CLONE=wpi1s.pk008.n12 TID=Ta.21213.2 CNT=7 FEA=EST TIER=ConsEnd STK=0 UG=Ta.21213 UG_TITLE=Transcribed sequence with weak similarity to protein ref:NP_200132.1 (A.thaliana) putative protein (Arabidopsis thaliana)
Ta.21217.1.S1_at	2.26874	5.1947e-06	4.81903	gb:CA659974 DB_XREF=gi:25238499 DB_XREF=wlm1.pk0014.h6 CLONE=wlm1.pk0014.h6 TID=Ta.21217.1 CNT=7 FEA=EST TIER=ConsEnd STK=0 UG=Ta.21217 UG_TITLE=Transcribed sequence with weak similarity to protein ref:NP_175759.1 (A.thaliana) 17.6 kDa heat shock protein
Ta.21227.2.S1_a_at	1.52927	9.98369e-11	2.8864	gb:CA661665 DB_XREF=gi:25240190 DB_XREF=wlmk1.pk0006.g11 CLONE=wlmk1.pk0006.g11 TID=Ta.21227.2 CNT=1 FEA=EST TIER=ConsEnd STK=0 UG=Ta.21227 UG_TITLE=Transcribed sequence with weak similarity to protein ref:NP_565406.1 (A.thaliana) expressed protein (Arabidopsis thaliana)
Ta.21236.1.S1_a_at	4.45343	1.04697e-09	21.9087	gb:AJ615097 DB_XREF=gi:39732024 DB_XREF=AJ615097 CLONE=11150R NOTE=Non-UniGene sequence merged into UniGene cluster TID=Ta.21236.1 CNT=5 FEA=EST TIER=ConsEnd STK=0 UG=Ta.21236 UG_TITLE=Transcribed sequences
Ta.21236.1.S1_x_at	3.67787	1.36709e-11	12.7982	gb:AJ615097 DB_XREF=gi:39732024 DB_XREF=AJ615097 CLONE=11150R NOTE=Non-UniGene sequence merged into UniGene cluster TID=Ta.21236.1 CNT=5 FEA=EST TIER=ConsEnd STK=0 UG=Ta.21236 UG_TITLE=Transcribed sequences
Ta.21236.2.S1_x_at	4.56262	1.19506e-09	23.6312	gb:CA654281 DB_XREF=gi:25232806 DB_XREF=wre1n.pk194.h12 CLONE=wre1n.pk194.h12 TID=Ta.21236.2 CNT=1 FEA=EST TIER=ConsEnd STK=1 UG=Ta.21236 UG_TITLE=Transcribed sequences
Ta.21236.3.S1_x_at	4.27932	9.32919e-10	19.4179	gb:CA700035 DB_XREF=gi:25421841 DB_XREF=wkm1c.pk0002.h1 CLONE=wkm1c.pk0002.h1 TID=Ta.21236.3 CNT=1 FEA=EST TIER=ConsEnd STK=0 UG=Ta.21236 UG_TITLE=Transcribed sequences
Ta.21245.1.S1_at	2.52261	0.000569035	5.74621	gb:CA662817 DB_XREF=gi:25241342 DB_XREF=wlmk1.pk0022.c9 CLONE=wlmk1.pk0022.c9 TID=Ta.21245.1 CNT=19 FEA=EST TIER=ConsEnd STK=0 UG=Ta.21245 UG_TITLE=Transcribed sequences
Ta.21245.1.S1_x_at	2.37943	8.90035e-07	5.20333	gb:CA662817 DB_XREF=gi:25241342 DB_XREF=wlmk1.pk0022.c9 CLONE=wlmk1.pk0022.c9 TID=Ta.21245.1 CNT=19 FEA=EST TIER=ConsEnd STK=0 UG=Ta.21245 UG_TITLE=Transcribed sequences
Ta.21258.2.S1_at	6.74159	4.54576e-13	107.009	gb:CA684465 DB_XREF=gi:25271478 DB_XREF=wlm96.pk025.h6 CLONE=wlm96.pk025.h6 TID=Ta.21258.2 CNT=1 FEA=EST TIER=ConsEnd STK=0 UG=Ta.21258 UG_TITLE=Transcribed sequences
Ta.21258.3.S1_a_at	6.12438	3.94705e-11	69.7627	gb:CA665249 DB_XREF=gi:25243761 DB_XREF=wlk1.pk0014.c4 CLONE=wlk1.pk0014.c4 TID=Ta.21258.3 CNT=1 FEA=EST TIER=ConsEnd STK=0 UG=Ta.21258 UG_TITLE=Transcribed sequences
Ta.21262.1.A1_at	4.33471	1.88437e-07	20.178	gb:CA642917 DB_XREF=gi:25221213 DB_XREF=wre1n.pk0062.e4 CLONE=wre1n.pk0062.e4 TID=Ta.21262.1 CNT=2 FEA=EST TIER=ConsEnd STK=0 UG=Ta.21262 UG_TITLE=Transcribed sequences
Ta.21262.1.A1_x_at	4.34645	3.67149e-08	20.3428	gb:CA642917 DB_XREF=gi:25221213 DB_XREF=wre1n.pk0062.e4 CLONE=wre1n.pk0062.e4 TID=Ta.21262.1 CNT=2 FEA=EST TIER=ConsEnd STK=0 UG=Ta.21262 UG_TITLE=Transcribed sequences
Ta.21266.2.S1_x_at	0.543957	0.00251985	1.45797	gb:CA630430 DB_XREF=gi:25208726 DB_XREF=wle1n.pk0032.h7 CLONE=wle1n.pk0032.h7 TID=Ta.21266.2 CNT=1 FEA=EST TIER=ConsEnd STK=0 UG=Ta.21266 UG_TITLE=Transcribed sequence with weak similarity to protein ref:NP_567854.1 (A.thaliana) SERINE CARBOXYPEPTIDASE II - like protein (Arabidopsis thaliana)
Ta.21267.1.S1_s_at	5.31961	5.25514e-05	39.9358	gb:CA694095 DB_XREF=gi:25415881 DB_XREF=wlmk4.pk0015.d5 CLONE=wlmk4.pk0015.d5 TID=Ta.21267.1 CNT=29 FEA=EST TIER=Stack STK=9 UG=Ta.21267 UG_TITLE=Transcribed sequences
Ta.21271.1.S1_at	4.88038	8.45774e-08	29.4538	gb:CA666947 DB_XREF=gi:25245537 DB_XREF=wlsu1.pk0008.d2 CLONE=wlsu1.pk0008.d2 TID=Ta.21271.1 CNT=4 FEA=EST TIER=ConsEnd STK=0 UG=Ta.21271 UG_TITLE=Transcribed sequence with weak similarity to protein ref:NP_564619.1 (A.thaliana) putative purple acid phosphatase; This gene structure is inaccurate, likely due to discrepancies within overlapping bac sequences. This will be resolved asap. In the mean…
Ta.21271.1.S1_x_at	3.80287	4.10336e-07	13.9566	gb:CA666947 DB_XREF=gi:25245537 DB_XREF=wlsu1.pk0008.d2 CLONE=wlsu1.pk0008.d2 TID=Ta.21271.1 CNT=4 FEA=EST TIER=ConsEnd STK=0 UG=Ta.21271 UG_TITLE=Transcribed sequence with weak similarity to protein ref:NP_564619.1 (A.thaliana) putative purple acid phosphatase; This gene structure is inaccurate, likely due to discrepancies within overlapping bac sequences. This will be resolved asap. In the mean…
Ta.21271.2.S1_at	2.93112	3.91172e-06	7.62703	gb:CA666859 DB_XREF=gi:25245447 DB_XREF=wlsu1.pk0007.g6 CLONE=wlsu1.pk0007.g6 TID=Ta.21271.2 CNT=1 FEA=EST TIER=ConsEnd STK=0 UG=Ta.21271 UG_TITLE=Transcribed sequence with weak similarity to protein ref:NP_564619.1 (A.thaliana) putative purple acid phosphatase; This gene structure is inaccurate, likely due to discrepancies within overlapping bac sequences. This will be resolved asap. In the mean…
Ta.21271.2.S1_x_at	2.63318	1.85498e-05	6.2039	gb:CA666859 DB_XREF=gi:25245447 DB_XREF=wlsu1.pk0007.g6 CLONE=wlsu1.pk0007.g6 TID=Ta.21271.2 CNT=1 FEA=EST TIER=ConsEnd STK=0 UG=Ta.21271 UG_TITLE=Transcribed sequence with weak similarity to protein ref:NP_564619.1 (A.thaliana) putative purple acid phosphatase; This gene structure is inaccurate, likely due to discrepancies within overlapping bac sequences. This will be resolved asap. In the mean…
Ta.21273.2.S1_a_at	2.81255	8.84168e-06	7.02524	gb:CA727950 DB_XREF=gi:25449918 DB_XREF=wdi1c.pk003.p2 CLONE=wdi1c.pk003.p2 TID=Ta.21273.2 CNT=1 FEA=EST TIER=ConsEnd STK=0 UG=Ta.21273 UG_TITLE=Transcribed sequence
Ta.21282.2.S1_at	1.31133	0.00023505	2.4817	gb:CA670274 DB_XREF=gi:25248988 DB_XREF=wlsu1.pk025.l8 CLONE=wlsu1.pk025.l8 TID=Ta.21282.2 CNT=3 FEA=EST TIER=ConsEnd STK=0 UG=Ta.21282 UG_TITLE=Transcribed sequence with weak similarity to protein ref:NP_172287.1 (A.thaliana) storage protein, putative (Arabidopsis thaliana)
Ta.21293.2.S1_at	3.9035	2.24978e-08	14.9648	gb:CA615995 DB_XREF=gi:25194292 DB_XREF=wr1.pk173.b12 CLONE=wr1.pk173.b12 TID=Ta.21293.2 CNT=3 FEA=EST TIER=ConsEnd STK=0 UG=Ta.21293 UG_TITLE=Transcribed sequence with weak similarity to protein ref:NP_182197.1 (A.thaliana) unknown protein (Arabidopsis thaliana)
Ta.21293.3.S1_at	7.02126	1.18983e-08	129.9	gb:CA615345 DB_XREF=gi:25193642 DB_XREF=wr1.pk165.g5 CLONE=wr1.pk165.g5 TID=Ta.21293.3 CNT=2 FEA=EST TIER=ConsEnd STK=0 UG=Ta.21293 UG_TITLE=Transcribed sequence with weak similarity to protein ref:NP_182197.1 (A.thaliana) unknown protein (Arabidopsis thaliana)
Ta.21297.1.S1_at	3.61152	7.4353e-07	12.223	gb:CA642908 DB_XREF=gi:25221204 DB_XREF=wre1n.pk0062.b3 CLONE=wre1n.pk0062.b3 TID=Ta.21297.1 CNT=5 FEA=EST TIER=ConsEnd STK=0 UG=Ta.21297 UG_TITLE=Transcribed sequence with weak similarity to protein pir:T45805 (A.thaliana) T45805 glucan endo-1,3-beta-D-glucosidase-like protein - Arabidopsis thaliana
Ta.21307.1.S1_x_at	9.97619	1.19807e-05	1007.24	gb:CK199589 DB_XREF=gi:39561979 DB_XREF=FGAS008092 TID=Ta.21307.1 CNT=22 FEA=EST TIER=ConsEnd STK=0 UG=Ta.21307 UG_TITLE=Transcribed sequence with weak similarity to protein ref:NP_177313.1 (A.thaliana) peroxidase ATP4a (Arabidopsis thaliana)
Ta.21307.2.S1_x_at	4.94363	1.74065e-07	30.7739	gb:CK196925 DB_XREF=gi:39559315 DB_XREF=FGAS005394 TID=Ta.21307.2 CNT=18 FEA=EST TIER=ConsEnd STK=0 UG=Ta.21307 UG_TITLE=Transcribed sequence with weak similarity to protein ref:NP_177313.1 (A.thaliana) peroxidase ATP4a (Arabidopsis thaliana)
Ta.21309.1.S1_at	2.56461	3.0829e-09	5.91594	gb:CA646455 DB_XREF=gi:25224751 DB_XREF=wre1n.pk0095.c10 CLONE=wre1n.pk0095.c10 TID=Ta.21309.1 CNT=15 FEA=EST TIER=ConsEnd STK=0 UG=Ta.21309 UG_TITLE=Transcribed sequence with moderate similarity to protein ref:NP_196455.1 (A.thaliana) alpha-galactosidase - like protein (Arabidopsis thaliana)
Ta.21314.1.S1_at	4.64684	2.30516e-08	25.0517	gb:CA669694 DB_XREF=gi:25248408 DB_XREF=wlsu1.pk022.n22 CLONE=wlsu1.pk022.n22 TID=Ta.21314.1 CNT=2 FEA=EST TIER=ConsEnd STK=0 UG=Ta.21314 UG_TITLE=Transcribed sequence with weak similarity to protein ref:NP_187975.1 (A.thaliana) dirigent protein, putative (Arabidopsis thaliana)
Ta.21314.1.S1_x_at	4.6702	2.82964e-08	25.4607	gb:CA669694 DB_XREF=gi:25248408 DB_XREF=wlsu1.pk022.n22 CLONE=wlsu1.pk022.n22 TID=Ta.21314.1 CNT=2 FEA=EST TIER=ConsEnd STK=0 UG=Ta.21314 UG_TITLE=Transcribed sequence with weak similarity to protein ref:NP_187975.1 (A.thaliana) dirigent protein, putative (Arabidopsis thaliana)
Ta.21321.1.S1_s_at	1.37809	0.00553	2.59923	gb:CA670356 DB_XREF=gi:25249070 DB_XREF=wlsu1.pk026.a20 CLONE=wlsu1.pk026.a20 TID=Ta.21321.1 CNT=8 FEA=EST TIER=ConsEnd STK=0 UG=Ta.21321 UG_TITLE=Transcribed sequence with moderate similarity to protein ref:NP_171728.1 (A.thaliana) hypothetical protein (Arabidopsis thaliana)
Ta.21327.1.S1_at	1.60472	8.32843e-06	3.04136	gb:CA597040 DB_XREF=gi:25149311 DB_XREF=wpa1c.pk014.l13 CLONE=wpa1c.pk014.l13 TID=Ta.21327.1 CNT=10 FEA=EST TIER=ConsEnd STK=0 UG=Ta.21327 UG_TITLE=Transcribed sequence with weak similarity to protein pir:T47865 (A.thaliana) T47865 transport protein subunit-like - Arabidopsis thaliana
Ta.21327.1.S1_x_at	1.57806	1.49507e-06	2.98569	gb:CA597040 DB_XREF=gi:25149311 DB_XREF=wpa1c.pk014.l13 CLONE=wpa1c.pk014.l13 TID=Ta.21327.1 CNT=10 FEA=EST TIER=ConsEnd STK=0 UG=Ta.21327 UG_TITLE=Transcribed sequence with weak similarity to protein pir:T47865 (A.thaliana) T47865 transport protein subunit-like - Arabidopsis thaliana
Ta.21327.3.A1_x_at	1.37462	1.65293e-07	2.593	gb:CA690365 DB_XREF=gi:25280929 DB_XREF=wlm96.pk037.j17 CLONE=wlm96.pk037.j17 TID=Ta.21327.3 CNT=1 FEA=EST TIER=ConsEnd STK=0 UG=Ta.21327 UG_TITLE=Transcribed sequence with weak similarity to protein pir:T47865 (A.thaliana) T47865 transport protein subunit-like - Arabidopsis thaliana
Ta.21335.1.S1_a_at	0.736065	0.000386644	1.66563	gb:BJ321089 DB_XREF=gi:23163248 DB_XREF=BJ321089 CLONE=whyf19a08 TID=Ta.21335.1 CNT=122 FEA=EST TIER=Stack STK=12 UG=Ta.21335 UG_TITLE=Transcribed sequence with strong similarity to protein ref:NP_198206.1 (A.thaliana) luminal binding protein (Arabidopsis thaliana)
Ta.21335.1.S1_at	1.3649	1.97259e-05	2.57558	gb:BJ321089 DB_XREF=gi:23163248 DB_XREF=BJ321089 CLONE=whyf19a08 TID=Ta.21335.1 CNT=122 FEA=EST TIER=Stack STK=12 UG=Ta.21335 UG_TITLE=Transcribed sequence with strong similarity to protein ref:NP_198206.1 (A.thaliana) luminal binding protein (Arabidopsis thaliana)
Ta.21335.2.A1_x_at	1.66521	2.70607e-05	3.17159	gb:BJ250236 DB_XREF=gi:23086974 DB_XREF=BJ250236 CLONE=whf9l12 TID=Ta.21335.2 CNT=79 FEA=EST TIER=Stack STK=6 UG=Ta.21335 UG_TITLE=Transcribed sequence with strong similarity to protein ref:NP_198206.1 (A.thaliana) luminal binding protein (Arabidopsis thaliana)
Ta.21337.2.S1_a_at	1.2272	0.00202883	2.34113	gb:CA730576 DB_XREF=gi:25452579 DB_XREF=wip1c.pk005.c15 CLONE=wip1c.pk005.c15 TID=Ta.21337.2 CNT=1 FEA=EST TIER=ConsEnd STK=0 UG=Ta.21337 UG_TITLE=Transcribed sequence with weak similarity to protein ref:NP_567906.1 (A.thaliana) putative protein (Arabidopsis thaliana)
Ta.21337.3.S1_a_at	0.902343	0.00392614	1.8691	gb:CA593330 DB_XREF=gi:25143035 DB_XREF=wpa1c.pk003.l3 CLONE=wpa1c.pk003.l3 TID=Ta.21337.3 CNT=1 FEA=EST TIER=ConsEnd STK=0 UG=Ta.21337 UG_TITLE=Transcribed sequence with weak similarity to protein ref:NP_567906.1 (A.thaliana) putative protein (Arabidopsis thaliana)
Ta.21342.1.S1_x_at	7.37858	1.20703e-08	166.408	gb:AB029936.1 DB_XREF=gi:18146828 GEN=Chi 3 TID=Ta.21342.1 CNT=41 FEA=FLmRNA TIER=FL+Stack STK=11 UG=Ta.21342 DEF=Triticum aestivum Chi 3 mRNA for chitinase 3, complete cds. PROD=chitinase 3 FL=gb:AY437443.1 gb:AB029936.1
Ta.21345.1.A1_at	2.95042	1.27756e-07	7.72976	gb:CA718360 DB_XREF=gi:25440153 DB_XREF=wdk5c.pk005.a11 CLONE=wdk5c.pk005.a11 NOTE=Non-UniGene sequence merged into UniGene cluster TID=Ta.21345.1 CNT=6 FEA=EST TIER=ConsEnd STK=0 UG=Ta.21345 UG_TITLE=Transcribed sequence with weak similarity to protein sp:P13114 (A.thaliana) CHSY_ARATH Chalcone synthase
Ta.21345.1.A1_x_at	3.03903	2.72781e-07	8.21939	gb:CA718360 DB_XREF=gi:25440153 DB_XREF=wdk5c.pk005.a11 CLONE=wdk5c.pk005.a11 NOTE=Non-UniGene sequence merged into UniGene cluster TID=Ta.21345.1 CNT=6 FEA=EST TIER=ConsEnd STK=0 UG=Ta.21345 UG_TITLE=Transcribed sequence with weak similarity to protein sp:P13114 (A.thaliana) CHSY_ARATH Chalcone synthase
Ta.21346.1.S1_at	2.04808	7.41931e-06	4.13555	gb:CA641981 DB_XREF=gi:25220277 DB_XREF=wre1n.pk0051.a12 CLONE=wre1n.pk0051.a12 TID=Ta.21346.1 CNT=5 FEA=EST TIER=ConsEnd STK=0 UG=Ta.21346 UG_TITLE=Transcribed sequences
Ta.21350.1.S1_x_at	5.65002	1.67144e-06	50.2142	gb:L11882.1 DB_XREF=gi:170794 GEN=wali5 TID=Ta.21350.1 CNT=87 FEA=FLmRNA TIER=FL+Stack STK=13 UG=Ta.21350 UG_TITLE=Protein of unknown function (wali5) mRNA, complete cds DEF=Triticum aestivum protein of unknown function (wali5) mRNA, complete cds. FL=gb:L11882.1
Ta.21383.1.S1_x_at	4.11021	4.43944e-05	17.2701	gb:CK169750 DB_XREF=gi:39006233 DB_XREF=FGAS044396 TID=Ta.21383.1 CNT=12 FEA=EST TIER=ConsEnd STK=0 UG=Ta.21383 UG_TITLE=Transcribed sequence with strong similarity to protein sp:P00722 (E. coli) BGAL_ECOLI Beta-galactosidase
Ta.21388.1.S1_at	8.00477	2.35722e-08	256.848	gb:CA675057 DB_XREF=gi:25255441 DB_XREF=wlsu2.pk027.k18 CLONE=wlsu2.pk027.k18 TID=Ta.21388.1 CNT=8 FEA=EST TIER=ConsEnd STK=0 UG=Ta.21388 UG_TITLE=Transcribed sequences
Ta.21393.1.A1_s_at	1.057	2.1256e-06	2.08061	gb:CA668868 DB_XREF=gi:25247579 DB_XREF=wlsu1.pk020.j3 CLONE=wlsu1.pk020.j3 TID=Ta.21393.1 CNT=14 FEA=EST TIER=ConsEnd STK=0 UG=Ta.21393 UG_TITLE=Transcribed sequences
Ta.21393.1.A1_x_at	1.78734	1.02429e-07	3.45177	gb:CA668868 DB_XREF=gi:25247579 DB_XREF=wlsu1.pk020.j3 CLONE=wlsu1.pk020.j3 TID=Ta.21393.1 CNT=14 FEA=EST TIER=ConsEnd STK=0 UG=Ta.21393 UG_TITLE=Transcribed sequences
Ta.21397.1.S1_at	2.59707	4.39908e-07	6.05058	gb:CD932577 DB_XREF=gi:32780341 DB_XREF=GR45.118G19R010830 CLONE=GR45118G19 TID=Ta.21397.1 CNT=7 FEA=EST TIER=ConsEnd STK=0 UG=Ta.21397 UG_TITLE=Transcribed sequence with weak similarity to protein ref:NP_196225.1 (A.thaliana) short chain alcohol dehydrogenase-like (Arabidopsis thaliana)
Ta.21403.2.S1_at	2.36458	0.000551674	5.15003	gb:BJ256106 DB_XREF=gi:20079812 DB_XREF=BJ256106 CLONE=whh3p01 TID=Ta.21403.2 CNT=19 FEA=EST TIER=ConsEnd STK=0 UG=Ta.21403 UG_TITLE=Transcribed sequence with moderate similarity to protein pir:T48163 (A.thaliana) T48163 pyridoxine biosynthesis protein-like - Arabidopsis thaliana
Ta.21413.1.S1_a_at	1.76731	1.98632e-06	3.40419	gb:CD881988 DB_XREF=gi:32642460 DB_XREF=F1.104O24R010628 CLONE=F1104O24 TID=Ta.21413.1 CNT=32 FEA=EST TIER=ConsEnd STK=0 UG=Ta.21413 UG_TITLE=Transcribed sequence with weak similarity to protein ref:NP_187693.1 (A.thaliana) hypothetical protein (Arabidopsis thaliana)
Ta.21413.1.S1_at	1.632	1.51772e-06	3.09942	gb:CD881988 DB_XREF=gi:32642460 DB_XREF=F1.104O24R010628 CLONE=F1104O24 TID=Ta.21413.1 CNT=32 FEA=EST TIER=ConsEnd STK=0 UG=Ta.21413 UG_TITLE=Transcribed sequence with weak similarity to protein ref:NP_187693.1 (A.thaliana) hypothetical protein (Arabidopsis thaliana)
Ta.21413.2.S1_a_at	1.65143	0.0016748	3.14145	gb:CA611852 DB_XREF=gi:25190149 DB_XREF=wr1.pk0133.a4 CLONE=wr1.pk0133.a4 TID=Ta.21413.2 CNT=2 FEA=EST TIER=ConsEnd STK=0 UG=Ta.21413 UG_TITLE=Transcribed sequence with weak similarity to protein ref:NP_187693.1 (A.thaliana) hypothetical protein (Arabidopsis thaliana)
Ta.21413.3.S1_at	1.04983	4.82243e-06	2.07029	gb:CA678385 DB_XREF=gi:25262052 DB_XREF=wlm12.pk0026.e12 CLONE=wlm12.pk0026.e12 TID=Ta.21413.3 CNT=1 FEA=EST TIER=ConsEnd STK=0 UG=Ta.21413 UG_TITLE=Transcribed sequence with weak similarity to protein ref:NP_187693.1 (A.thaliana) hypothetical protein (Arabidopsis thaliana)
Ta.21414.1.S1_at	2.1809	8.73637e-05	4.53437	gb:CA605271 DB_XREF=gi:25160433 DB_XREF=wr1.pk0052.g8 CLONE=wr1.pk0052.g8 TID=Ta.21414.1 CNT=16 FEA=EST TIER=ConsEnd STK=0 UG=Ta.21414 UG_TITLE=Transcribed sequence with weak similarity to protein ref:NP_563749.1 (A.thaliana) Expressed protein (Arabidopsis thaliana)
Ta.21419.1.S1_at	2.2029	5.09073e-05	4.60405	gb:CK163846 DB_XREF=gi:38994495 DB_XREF=FGAS016482 TID=Ta.21419.1 CNT=17 FEA=EST TIER=ConsEnd STK=0 UG=Ta.21419 UG_TITLE=Transcribed sequence with weak similarity to protein ref:NP_188851.1 (A.thaliana) unknown protein (Arabidopsis thaliana)
Ta.21419.1.S1_x_at	2.31838	9.71759e-06	4.98771	gb:CK163846 DB_XREF=gi:38994495 DB_XREF=FGAS016482 TID=Ta.21419.1 CNT=17 FEA=EST TIER=ConsEnd STK=0 UG=Ta.21419 UG_TITLE=Transcribed sequence with weak similarity to protein ref:NP_188851.1 (A.thaliana) unknown protein (Arabidopsis thaliana)
Ta.21419.2.S1_at	4.75835	4.35905e-10	27.0649	gb:CA659396 DB_XREF=gi:25237921 DB_XREF=wlm1.pk0005.b3 CLONE=wlm1.pk0005.b3 TID=Ta.21419.2 CNT=19 FEA=EST TIER=ConsEnd STK=0 UG=Ta.21419 UG_TITLE=Transcribed sequence with weak similarity to protein ref:NP_188851.1 (A.thaliana) unknown protein (Arabidopsis thaliana)
Ta.21438.2.A1_x_at	1.49293	0.000155549	2.8146	gb:CA666521 DB_XREF=gi:25245094 DB_XREF=wlsu1.pk0002.d12 CLONE=wlsu1.pk0002.d12 TID=Ta.21438.2 CNT=2 FEA=EST TIER=ConsEnd STK=0 UG=Ta.21438 UG_TITLE=Transcribed sequence with weak similarity to protein sp:Q9LIP5 (A.thaliana) C72W_ARATH Cytochrome P450 71B35
Ta.21463.1.S1_at	0.769709	6.50567e-05	1.70493	gb:CA694179 DB_XREF=gi:25415965 DB_XREF=wlmk4.pk0009.h7 CLONE=wlmk4.pk0009.h7 TID=Ta.21463.1 CNT=1 FEA=EST TIER=ConsEnd STK=0 UG=Ta.21463 UG_TITLE=Transcribed sequence
Ta.21464.1.S1_at	1.57578	6.91639e-08	2.98098	gb:CD373690 DB_XREF=gi:31157832 DB_XREF=WHE1212_E08_J16ZT CLONE=WHE1212_E08_J16 TID=Ta.21464.1 CNT=16 FEA=EST TIER=ConsEnd STK=0 UG=Ta.21464 UG_TITLE=Transcribed sequence with moderate similarity to protein pir:JC4209 (A.thaliana) JC4209 GTP cyclohydrolase II
Ta.21482.1.S1_at	2.02514	0.000140593	4.07032	gb:CA667787 DB_XREF=gi:25246442 DB_XREF=wlsu1.pk015.g13 CLONE=wlsu1.pk015.g13 TID=Ta.21482.1 CNT=8 FEA=EST TIER=ConsEnd STK=0 UG=Ta.21482 UG_TITLE=Transcribed sequence with weak similarity to protein ref:NP_564412.1 (A.thaliana) subtilisin-like serine protease (Arabidopsis thaliana)
Ta.21483.1.S1_s_at	1.23336	2.18068e-06	2.35114	gb:CA694647 DB_XREF=gi:25416433 DB_XREF=wlmk4.pk0023.e11 CLONE=wlmk4.pk0023.e11 TID=Ta.21483.1 CNT=1 FEA=EST TIER=ConsEnd STK=0 UG=Ta.21483 UG_TITLE=Transcribed sequence
Ta.21505.1.S1_at	6.57912	1.40884e-11	95.6123	gb:CK213957 DB_XREF=gi:39620061 DB_XREF=FGAS025872 TID=Ta.21505.1 CNT=17 FEA=EST TIER=ConsEnd STK=0 UG=Ta.21505 UG_TITLE=Transcribed sequence with weak similarity to protein ref:NP_196153.1 (A.thaliana) peroxidase (Arabidopsis thaliana)
Ta.21549.1.A1_at	3.40347	4.23973e-08	10.5815	gb:CA695799 DB_XREF=gi:25417585 DB_XREF=wlmk8.pk0014.e4 CLONE=wlmk8.pk0014.e4 TID=Ta.21549.1 CNT=2 FEA=EST TIER=ConsEnd STK=0 UG=Ta.21549 UG_TITLE=Transcribed sequences
Ta.21555.1.S1_at	1.54783	0.000120804	2.92377	gb:BE419129 DB_XREF=gi:9416975 DB_XREF=WWR020.E3R000101 CLONE=WWR020.E3 TID=Ta.21555.1 CNT=5 FEA=EST TIER=ConsEnd STK=0 UG=Ta.21555 UG_TITLE=Transcribed sequence with weak similarity to protein ref:NP_566136.1 (A.thaliana) expressed protein (Arabidopsis thaliana)
Ta.21556.1.S1_at	3.28312	6.41363e-07	9.73461	gb:CA684533 DB_XREF=gi:25271614 DB_XREF=wlm96.pk026.b7 CLONE=wlm96.pk026.b7 TID=Ta.21556.1 CNT=70 FEA=EST TIER=Stack STK=14 UG=Ta.21556 UG_TITLE=Transcribed sequences
Ta.21556.1.S1_x_at	3.24096	9.24761e-07	9.45425	gb:CA684533 DB_XREF=gi:25271614 DB_XREF=wlm96.pk026.b7 CLONE=wlm96.pk026.b7 TID=Ta.21556.1 CNT=70 FEA=EST TIER=Stack STK=14 UG=Ta.21556 UG_TITLE=Transcribed sequences
Ta.21591.1.A1_s_at	2.67437	3.62287e-09	6.38361	gb:CA696650 DB_XREF=gi:25418436 DB_XREF=wlmk8.pk0016.g6 CLONE=wlmk8.pk0016.g6 TID=Ta.21591.1 CNT=2 FEA=EST TIER=ConsEnd STK=0 UG=Ta.21591 UG_TITLE=Transcribed sequence with weak similarity to protein prf:2111428A (A.thaliana) 2111428A beta-fructofuranosidase (Arabidopsis thaliana)
Ta.21601.1.A1_at	0.588063	0.000400086	1.50323	gb:CA696740 DB_XREF=gi:25418528 DB_XREF=wlk4.pk0003.g12 CLONE=wlk4.pk0003.g12 TID=Ta.21601.1 CNT=5 FEA=EST TIER=ConsEnd STK=0 UG=Ta.21601 UG_TITLE=Transcribed sequences
Ta.21626.1.S1_at	1.30413	0.00556382	2.46934	gb:CD864070 DB_XREF=gi:32547886 DB_XREF=AZO1.109B20F000808 CLONE=AZO1109B20 NOTE=Non-UniGene sequence merged into UniGene cluster TID=Ta.21626.1 CNT=4 FEA=EST TIER=ConsEnd STK=0 UG=Ta.21626 UG_TITLE=Transcribed sequences
Ta.21626.2.S1_a_at	2.7251	0.00172457	6.61208	gb:CA697358 DB_XREF=gi:25419150 DB_XREF=wlk4.pk0014.a11 CLONE=wlk4.pk0014.a11 TID=Ta.21626.2 CNT=2 FEA=EST TIER=ConsEnd STK=0 UG=Ta.21626 UG_TITLE=Transcribed sequences
Ta.21626.2.S1_x_at	1.39526	0.00630598	2.63036	gb:CA697358 DB_XREF=gi:25419150 DB_XREF=wlk4.pk0014.a11 CLONE=wlk4.pk0014.a11 TID=Ta.21626.2 CNT=2 FEA=EST TIER=ConsEnd STK=0 UG=Ta.21626 UG_TITLE=Transcribed sequences
Ta.21626.3.S1_x_at	1.69952	0.000178523	3.24793	gb:BJ207468 DB_XREF=gi:19945341 DB_XREF=BJ207468 CLONE=wh3o13 TID=Ta.21626.3 CNT=2 FEA=EST TIER=ConsEnd STK=0 UG=Ta.21626 UG_TITLE=Transcribed sequences
Ta.21635.1.S1_at	0.806756	0.00614391	1.74927	gb:CA653294 DB_XREF=gi:25231819 DB_XREF=wre1n.pk168.c6 CLONE=wre1n.pk168.c6 TID=Ta.21635.1 CNT=3 FEA=EST TIER=ConsEnd STK=0 UG=Ta.21635 UG_TITLE=Transcribed sequence with weak similarity to protein ref:NP_200487.1 (A.thaliana) S71207) (Arabidopsis thaliana)
Ta.21646.1.S1_at	1.90929	1.55166e-05	3.75625	gb:CA686121 DB_XREF=gi:25275270 DB_XREF=wlm96.pk032.n15 CLONE=wlm96.pk032.n15 TID=Ta.21646.1 CNT=26 FEA=EST TIER=ConsEnd STK=0 UG=Ta.21646 UG_TITLE=Transcribed sequence with weak similarity to protein ref:NP_568904.1 (A.thaliana) nonspecific lipid-transfer protein precursor - like (Arabidopsis thaliana)
Ta.21646.1.S1_x_at	3.12236	1.75541e-07	8.70811	gb:CA686121 DB_XREF=gi:25275270 DB_XREF=wlm96.pk032.n15 CLONE=wlm96.pk032.n15 TID=Ta.21646.1 CNT=26 FEA=EST TIER=ConsEnd STK=0 UG=Ta.21646 UG_TITLE=Transcribed sequence with weak similarity to protein ref:NP_568904.1 (A.thaliana) nonspecific lipid-transfer protein precursor - like (Arabidopsis thaliana)
Ta.21664.1.S1_at	2.99064	0.000413534	7.94824	gb:CD453679 DB_XREF=gi:31368419 DB_XREF=WHE0838_H05_O10ZT CLONE=WHE0838_H05_O10 TID=Ta.21664.1 CNT=8 FEA=EST TIER=ConsEnd STK=0 UG=Ta.21664 UG_TITLE=Transcribed sequence with weak similarity to protein ref:NP_201540.1 (A.thaliana) putative protein (Arabidopsis thaliana)
Ta.21689.1.S1_at	1.00942	9.02259e-05	2.0131	gb:CA698386 DB_XREF=gi:25420179 DB_XREF=wlk8.pk0003.f8 CLONE=wlk8.pk0003.f8 TID=Ta.21689.1 CNT=1 FEA=EST TIER=ConsEnd STK=0 UG=Ta.21689 UG_TITLE=Transcribed sequence
Ta.217.1.S1_x_at	2.5871	4.16275e-07	6.00889	gb:U55859.1 DB_XREF=gi:4204858 TID=Ta.217.1 CNT=306 FEA=FLmRNA TIER=FL+Stack STK=32 UG=Ta.217 DEF=Triticum aestivum heat shock protein 80 mRNA, complete cds. PROD=heat shock protein 80 FL=gb:U55859.1
Ta.21701.1.S1_at	0.694845	0.00466416	1.61871	gb:CA698696 DB_XREF=gi:25420489 DB_XREF=wlk8.pk0007.g3 CLONE=wlk8.pk0007.g3 TID=Ta.21701.1 CNT=3 FEA=EST TIER=ConsEnd STK=0 UG=Ta.21701 UG_TITLE=Transcribed sequences
Ta.21702.1.S1_at	1.75547	3.24019e-05	3.37637	gb:CA698736 DB_XREF=gi:25420529 DB_XREF=wlk8.pk0008.g10 CLONE=wlk8.pk0008.g10 TID=Ta.21702.1 CNT=1 FEA=EST TIER=ConsEnd STK=0 UG=Ta.21702 UG_TITLE=Transcribed sequence
Ta.21711.1.S1_at	4.17234	7.0438e-10	18.0302	gb:CD883645 DB_XREF=gi:32647324 DB_XREF=F1.113P17R010628 CLONE=F1113P17 TID=Ta.21711.1 CNT=13 FEA=mRNA TIER=ConsEnd STK=0 UG=Ta.21711 UG_TITLE=Clone wlk1.pk0028.e1:fis, full insert mRNA sequence
Ta.21752.1.S1_at	0.507844	0.00713082	1.42192	gb:CK210476 DB_XREF=gi:39572866 DB_XREF=FGAS022296 TID=Ta.21752.1 CNT=13 FEA=EST TIER=ConsEnd STK=0 UG=Ta.21752 UG_TITLE=Transcribed sequence with weak similarity to protein ref:NP_566527.1 (A.thaliana) expressed protein (Arabidopsis thaliana)
Ta.21753.1.S1_at	4.43035	0.00098335	21.561	gb:CA700559 DB_XREF=gi:25422352 DB_XREF=wkm1c.pk005.f6 CLONE=wkm1c.pk005.f6 TID=Ta.21753.1 CNT=1 FEA=EST TIER=ConsEnd STK=1 UG=Ta.21753 UG_TITLE=Transcribed sequence
Ta.21768.1.S1_at	3.79255	1.12497e-05	13.8571	gb:CA701727 DB_XREF=gi:25423520 DB_XREF=wkm2c.pk005.h24 CLONE=wkm2c.pk005.h24 TID=Ta.21768.1 CNT=1 FEA=EST TIER=ConsEnd STK=1 UG=Ta.21768 UG_TITLE=Transcribed sequence with weak similarity to protein ref:NP_508295.1 (C.elegans) H02F09.3.p (Caenorhabditis elegans)
Ta.21768.1.S1_x_at	4.20461	8.88786e-08	18.438	gb:CA701727 DB_XREF=gi:25423520 DB_XREF=wkm2c.pk005.h24 CLONE=wkm2c.pk005.h24 TID=Ta.21768.1 CNT=1 FEA=EST TIER=ConsEnd STK=1 UG=Ta.21768 UG_TITLE=Transcribed sequence with weak similarity to protein ref:NP_508295.1 (C.elegans) H02F09.3.p (Caenorhabditis elegans)
Ta.2177.1.S1_at	0.781934	0.00091111	1.71943	gb:BJ283086 DB_XREF=gi:20104053 DB_XREF=BJ283086 CLONE=whr14e02 TID=Ta.2177.1 CNT=57 FEA=EST TIER=Stack STK=6 UG=Ta.2177 UG_TITLE=Transcribed sequence with moderate similarity to protein ref:NP_566153.1 (A.thaliana) putative D-ribulose-5-phosphate 3-epimerase (Arabidopsis thaliana)
Ta.21792.1.S1_at	2.09999	0.00140213	4.28707	gb:BQ169475 DB_XREF=gi:20331298 DB_XREF=WHE2314_H05_O10ZT CLONE=WHE2314_H05_O10 TID=Ta.21792.1 CNT=6 FEA=EST TIER=ConsEnd STK=0 UG=Ta.21792 UG_TITLE=Transcribed sequence with weak similarity to protein pir:T48531 (A.thaliana) T48531 alpha-glucosidase 1 - Arabidopsis thaliana
Ta.21792.1.S1_s_at	1.10812	0.0080445	2.15564	gb:BQ169475 DB_XREF=gi:20331298 DB_XREF=WHE2314_H05_O10ZT CLONE=WHE2314_H05_O10 TID=Ta.21792.1 CNT=6 FEA=EST TIER=ConsEnd STK=0 UG=Ta.21792 UG_TITLE=Transcribed sequence with weak similarity to protein pir:T48531 (A.thaliana) T48531 alpha-glucosidase 1 - Arabidopsis thaliana
Ta.21793.1.S1_at	3.0939	1.3544e-06	8.53799	gb:CA702630 DB_XREF=gi:25424423 DB_XREF=wdk1c.pk006.l15 CLONE=wdk1c.pk006.l15 TID=Ta.21793.1 CNT=1 FEA=EST TIER=ConsEnd STK=0 UG=Ta.21793 UG_TITLE=Transcribed sequence
Ta.21793.1.S1_x_at	3.026	7.35752e-07	8.14546	gb:CA702630 DB_XREF=gi:25424423 DB_XREF=wdk1c.pk006.l15 CLONE=wdk1c.pk006.l15 TID=Ta.21793.1 CNT=1 FEA=EST TIER=ConsEnd STK=0 UG=Ta.21793 UG_TITLE=Transcribed sequence
Ta.21839.1.S1_x_at	2.04749	0.000434301	4.13386	gb:AJ610013 DB_XREF=gi:39726940 DB_XREF=AJ610013 CLONE=01071R NOTE=Non-UniGene sequence merged into UniGene cluster TID=Ta.21839.1 CNT=4 FEA=EST TIER=ConsEnd STK=0 UG=Ta.21839 UG_TITLE=Transcribed sequence with weak similarity to protein ref:NP_192765.1 (A.thaliana) probable wound-induced protein (Arabidopsis thaliana)
Ta.21917.1.S1_at	2.4772	6.12273e-05	5.56815	gb:CA708633 DB_XREF=gi:25430426 DB_XREF=wdk2c.pk010.e17 CLONE=wdk2c.pk010.e17 TID=Ta.21917.1 CNT=4 FEA=EST TIER=ConsEnd STK=0 UG=Ta.21917 UG_TITLE=Transcribed sequences
Ta.21959.1.S1_at	0.327147	0.000481447	1.25453	gb:BJ322991 DB_XREF=gi:23164045 DB_XREF=BJ322991 CLONE=whyf28c14 TID=Ta.21959.1 CNT=124 FEA=EST TIER=Stack STK=19 UG=Ta.21959 UG_TITLE=Transcribed sequence with moderate similarity to protein ref:NP_568237.1 (A.thaliana) protein phosphatase 2C -like protein; This gene structure is inaccurate, likely due to discrepancies within overlapping bac sequences. This will be resolved asap. In the meantime…
Ta.2197.1.S1_at	1.7783	1.70825e-07	3.43021	gb:CK166470 DB_XREF=gi:38999564 DB_XREF=FGAS050612 TID=Ta.2197.1 CNT=56 FEA=mRNA TIER=ConsEnd STK=0 UG=Ta.2197 UG_TITLE=Clone wr1.pk151.c12:fis, full insert mRNA sequence
Ta.21998.1.A1_s_at	0.44345	0.00129357	1.35985	gb:CA665118 DB_XREF=gi:25243643 DB_XREF=wlk1.pk0009.e2 CLONE=wlk1.pk0009.e2 TID=Ta.21998.1 CNT=12 FEA=EST TIER=ConsEnd STK=0 UG=Ta.21998 UG_TITLE=Transcribed sequence with weak similarity to protein ref:NP_568984.1 (A.thaliana) putative protein (Arabidopsis thaliana)
Ta.21998.1.A1_x_at	0.599372	0.00552297	1.51506	gb:CA665118 DB_XREF=gi:25243643 DB_XREF=wlk1.pk0009.e2 CLONE=wlk1.pk0009.e2 TID=Ta.21998.1 CNT=12 FEA=EST TIER=ConsEnd STK=0 UG=Ta.21998 UG_TITLE=Transcribed sequence with weak similarity to protein ref:NP_568984.1 (A.thaliana) putative protein (Arabidopsis thaliana)
Ta.21998.2.S1_at	0.786643	7.9459e-07	1.72506	gb:CA622338 DB_XREF=gi:25200634 DB_XREF=wl1n.pk0091.f11 CLONE=wl1n.pk0091.f11 TID=Ta.21998.2 CNT=1 FEA=EST TIER=ConsEnd STK=0 UG=Ta.21998 UG_TITLE=Transcribed sequence with weak similarity to protein ref:NP_568984.1 (A.thaliana) putative protein (Arabidopsis thaliana)
Ta.21998.2.S1_x_at	0.700142	4.96533e-08	1.62467	gb:CA622338 DB_XREF=gi:25200634 DB_XREF=wl1n.pk0091.f11 CLONE=wl1n.pk0091.f11 TID=Ta.21998.2 CNT=1 FEA=EST TIER=ConsEnd STK=0 UG=Ta.21998 UG_TITLE=Transcribed sequence with weak similarity to protein ref:NP_568984.1 (A.thaliana) putative protein (Arabidopsis thaliana)
Ta.22048.1.S1_at	4.65853	0.000189184	25.2556	gb:CA595968 DB_XREF=gi:25147222 DB_XREF=wpa1c.pk011.k14 CLONE=wpa1c.pk011.k14 TID=Ta.22048.1 CNT=9 FEA=EST TIER=ConsEnd STK=0 UG=Ta.22048 UG_TITLE=Transcribed sequences
Ta.22076.2.S1_at	1.28997	0.000350117	2.44523	gb:CA719524 DB_XREF=gi:25441317 DB_XREF=wkm2n.pk004.o3 CLONE=wkm2n.pk004.o3 TID=Ta.22076.2 CNT=1 FEA=EST TIER=ConsEnd STK=0 UG=Ta.22076 UG_TITLE=Transcribed sequence with weak similarity to protein ref:NP_175266.1 (A.thaliana) hypothetical protein (Arabidopsis thaliana)
Ta.221.1.S1_at	6.11531	1.77573e-11	69.3254	gb:AF112963.1 DB_XREF=gi:4741841 GEN=Cht2 TID=Ta.221.1 CNT=2 FEA=FLmRNA TIER=FL STK=1 UG=Ta.221 DEF=Triticum aestivum chitinase II precursor (Cht2) mRNA, complete cds. PROD=chitinase II precursor FL=gb:AF112963.1
Ta.22101.1.A1_at	4.8585	6.36055e-09	29.0104	gb:CA721955 DB_XREF=gi:25443748 DB_XREF=wds1c.pk001.n15.f CLONE=wds1c.pk001.n15.f TID=Ta.22101.1 CNT=1 FEA=EST TIER=ConsEnd STK=1 UG=Ta.22101 UG_TITLE=Transcribed sequence with weak similarity to protein ref:NP_565786.1 (A.thaliana) photosystem II type I chlorophyll a b binding protein (Arabidopsis thaliana)
Ta.22120.1.S1_at	3.88122	2.83444e-09	14.7355	gb:CA724491 DB_XREF=gi:25446284 DB_XREF=wds1f.pk004.h12 CLONE=wds1f.pk004.h12 TID=Ta.22120.1 CNT=5 FEA=EST TIER=ConsEnd STK=0 UG=Ta.22120 UG_TITLE=Transcribed sequence with weak similarity to protein ref:NP_181218.1 (A.thaliana) putative glucosyl transferase (Arabidopsis thaliana)
Ta.22131.1.S1_at	1.10914	3.62086e-06	2.15718	gb:CA724816 DB_XREF=gi:25446614 DB_XREF=wds3f.pk001.j16 CLONE=wds3f.pk001.j16 TID=Ta.22131.1 CNT=1 FEA=EST TIER=ConsEnd STK=1 UG=Ta.22131 UG_TITLE=Transcribed sequence
Ta.22166.1.A1_at	0.984343	0.000218884	1.97841	gb:CA727726 DB_XREF=gi:25449682 DB_XREF=wdi1c.pk003.e11 CLONE=wdi1c.pk003.e11 TID=Ta.22166.1 CNT=3 FEA=EST TIER=ConsEnd STK=0 UG=Ta.22166 UG_TITLE=Transcribed sequence with weak similarity to protein ref:NP_181761.1 (A.thaliana) unknown protein (Arabidopsis thaliana)
Ta.22166.1.A1_x_at	1.05252	0.000710353	2.07415	gb:CA727726 DB_XREF=gi:25449682 DB_XREF=wdi1c.pk003.e11 CLONE=wdi1c.pk003.e11 TID=Ta.22166.1 CNT=3 FEA=EST TIER=ConsEnd STK=0 UG=Ta.22166 UG_TITLE=Transcribed sequence with weak similarity to protein ref:NP_181761.1 (A.thaliana) unknown protein (Arabidopsis thaliana)
Ta.22181.1.A1_at	0.619026	1.95301e-05	1.53584	gb:CA728641 DB_XREF=gi:25450634 DB_XREF=wdi1c.pk005.m7 CLONE=wdi1c.pk005.m7 TID=Ta.22181.1 CNT=11 FEA=EST TIER=ConsEnd STK=0 UG=Ta.22181 UG_TITLE=Transcribed sequence with moderate similarity to protein ref:NP_175198.1 (A.thaliana) lysine and histidine specific transporter, putative (Arabidopsis thaliana)
Ta.222.1.S1_at	0.590795	0.0010091	1.50608	gb:AF112964.1 DB_XREF=gi:4741843 GEN=Sgp TID=Ta.222.1 CNT=36 FEA=FLmRNA TIER=FL+Stack STK=6 UG=Ta.222 DEF=Triticum aestivum small GTP-binding protein (Sgp) mRNA, complete cds. PROD=small GTP-binding protein FL=gb:AF112964.1
Ta.22204.1.A1_at	1.68415	2.52539e-05	3.2135	gb:BG905373 DB_XREF=gi:14313049 DB_XREF=TaLr1139C08F CLONE=TaLr1139C08 TID=Ta.22204.1 CNT=3 FEA=EST TIER=ConsEnd STK=1 UG=Ta.22204 UG_TITLE=Transcribed sequence with weak similarity to protein ref:NP_181234.1 (A.thaliana) putative glucosyltransferase (Arabidopsis thaliana)
Ta.22210.1.S1_at	0.508282	0.000383749	1.42236	gb:CA730373 DB_XREF=gi:25452376 DB_XREF=wip1c.pk004.p10 CLONE=wip1c.pk004.p10 TID=Ta.22210.1 CNT=1 FEA=EST TIER=ConsEnd STK=0 UG=Ta.22210 UG_TITLE=Transcribed sequence with weak similarity to protein ref:NP_565239.1 (A.thaliana) expressed protein (Arabidopsis thaliana)
Ta.22221.1.S1_a_at	1.9961	3.54283e-05	3.98921	gb:CD893383 DB_XREF=gi:32664026 DB_XREF=G118.123I22F010829 CLONE=G118123I22 TID=Ta.22221.1 CNT=10 FEA=EST TIER=ConsEnd STK=4 UG=Ta.22221 UG_TITLE=Transcribed sequence with weak similarity to protein sp:O23141 (A.thaliana) SPE2_ARATH Arginine decarboxylase 2
Ta.22221.1.S1_at	1.20388	4.89343e-05	2.30359	gb:CD893383 DB_XREF=gi:32664026 DB_XREF=G118.123I22F010829 CLONE=G118123I22 TID=Ta.22221.1 CNT=10 FEA=EST TIER=ConsEnd STK=4 UG=Ta.22221 UG_TITLE=Transcribed sequence with weak similarity to protein sp:O23141 (A.thaliana) SPE2_ARATH Arginine decarboxylase 2
Ta.22221.1.S1_x_at	1.37827	1.76714e-05	2.59956	gb:CD893383 DB_XREF=gi:32664026 DB_XREF=G118.123I22F010829 CLONE=G118123I22 TID=Ta.22221.1 CNT=10 FEA=EST TIER=ConsEnd STK=4 UG=Ta.22221 UG_TITLE=Transcribed sequence with weak similarity to protein sp:O23141 (A.thaliana) SPE2_ARATH Arginine decarboxylase 2
Ta.22223.1.S1_at	4.62927	3.42796e-10	24.7486	gb:CA730862 DB_XREF=gi:25546460 DB_XREF=wip1c.pk004.i16 CLONE=wip1c.pk004.i16 TID=Ta.22223.1 CNT=1 FEA=EST TIER=ConsEnd STK=0 UG=Ta.22223 UG_TITLE=Transcribed sequence
Ta.22249.1.S1_at	2.90057	4.54114e-06	7.46721	gb:CA690737 DB_XREF=gi:25281301 DB_XREF=wlm96.pk052.n17 CLONE=wlm96.pk052.n17 TID=Ta.22249.1 CNT=3 FEA=EST TIER=ConsEnd STK=0 UG=Ta.22249 UG_TITLE=Transcribed sequences
Ta.2228.1.S1_a_at	0.501943	4.29348e-06	1.41612	gb:U48692.1 DB_XREF=gi:1755000 TID=Ta.2228.1 CNT=75 FEA=FLmRNA TIER=FL STK=1 UG=Ta.2228 DEF=Triticum aestivum calmodulin TaCaM2-3 mRNA, complete cds. PROD=calmodulin TaCaM2-3 FL=gb:U48692.1
Ta.22286.1.S1_at	0.488614	0.00249725	1.4031	gb:CA736164 DB_XREF=gi:25551762 DB_XREF=wpi1s.pk006.a6 CLONE=wpi1s.pk006.a6 TID=Ta.22286.1 CNT=5 FEA=EST TIER=ConsEnd STK=1 UG=Ta.22286 UG_TITLE=Transcribed sequence with weak similarity to protein ref:NP_180490.1 (A.thaliana) putative tropinone reductase (Arabidopsis thaliana)
Ta.22289.1.A1_at	1.76787	0.000156083	3.4055	gb:CD452487 DB_XREF=gi:31367227 DB_XREF=WHE1106_C02_E04ZT CLONE=WHE1106_C02_E04 TID=Ta.22289.1 CNT=4 FEA=EST TIER=ConsEnd STK=0 UG=Ta.22289 UG_TITLE=Transcribed sequences
Ta.22299.1.S1_at	2.54047	2.01413e-07	5.81779	gb:CA643069 DB_XREF=gi:25221365 DB_XREF=wre1n.pk0070.g1 CLONE=wre1n.pk0070.g1 NOTE=Non-UniGene sequence merged into UniGene cluster TID=Ta.22299.1 CNT=1 FEA=EST TIER=ConsEnd STK=0 UG=Ta.22299 UG_TITLE=Transcribed sequences
Ta.223.1.S1_at	3.27245	1.52994e-05	9.66286	gb:AF112965.1 DB_XREF=gi:4741845 GEN=Glb3 TID=Ta.223.1 CNT=9 FEA=FLmRNA TIER=FL STK=1 UG=Ta.223 DEF=Triticum aestivum beta-1,3-glucanase precursor (Glb3) mRNA, complete cds. PROD=beta-1,3-glucanase precursor FL=gb:AF112965.1
Ta.22312.1.S1_at	1.02802	0.000604514	2.03922	gb:CA739375 DB_XREF=gi:25555198 DB_XREF=wpi2s.pk007.k14 CLONE=wpi2s.pk007.k14 TID=Ta.22312.1 CNT=5 FEA=EST TIER=ConsEnd STK=3 UG=Ta.22312 UG_TITLE=Transcribed sequence with weak similarity to protein pir:T45888 (A.thaliana) T45888 ABC transporter-like protein - Arabidopsis thaliana
Ta.22317.1.S1_at	0.438376	0.00193621	1.35508	gb:CD892646 DB_XREF=gi:32663180 DB_XREF=G118.121I23R010927 CLONE=G118121I23 TID=Ta.22317.1 CNT=135 FEA=EST TIER=Stack STK=6 UG=Ta.22317 UG_TITLE=Transcribed sequence with moderate similarity to protein sp:Q38858 (A.thaliana) CRT2_ARATH Calreticulin 2 precursor
Ta.22317.1.S1_s_at	0.617288	0.00662806	1.53399	gb:CD892646 DB_XREF=gi:32663180 DB_XREF=G118.121I23R010927 CLONE=G118121I23 TID=Ta.22317.1 CNT=135 FEA=EST TIER=Stack STK=6 UG=Ta.22317 UG_TITLE=Transcribed sequence with moderate similarity to protein sp:Q38858 (A.thaliana) CRT2_ARATH Calreticulin 2 precursor
Ta.22333.1.S1_at	1.84843	1.43106e-07	3.60108	gb:CA740940 DB_XREF=gi:25556763 DB_XREF=wem1c.pk001.e7 CLONE=wem1c.pk001.e7 TID=Ta.22333.1 CNT=2 FEA=EST TIER=ConsEnd STK=1 UG=Ta.22333 UG_TITLE=Transcribed sequence with weak similarity to protein pir:T48934 (A.thaliana) T48934 acyl CoA reductase-protein - Arabidopsis thaliana
Ta.22338.2.S1_a_at	4.18836	2.50231e-07	18.2315	gb:BQ607023 DB_XREF=gi:21556352 DB_XREF=BRY_2903 NOTE=Non-UniGene sequence merged into UniGene cluster TID=Ta.22338.2 CNT=7 FEA=EST TIER=ConsEnd STK=0 UG=Ta.22338 UG_TITLE=Transcribed sequences
Ta.22381.1.S1_at	4.66637	9.00915e-12	25.3932	gb:CA741954 DB_XREF=gi:25557777 DB_XREF=wia1c.pk002.k14 CLONE=wia1c.pk002.k14 TID=Ta.22381.1 CNT=2 FEA=EST TIER=ConsEnd STK=0 UG=Ta.22381 UG_TITLE=Transcribed sequence with weak similarity to protein sp:Q9ZW82 (A.thaliana) PIR2_ARATH Pirin-like protein At2g43120
Ta.22391.1.S1_x_at	0.383166	0.00619842	1.3042	gb:CA631465 DB_XREF=gi:25209761 DB_XREF=wle1n.pk0048.b4 CLONE=wle1n.pk0048.b4 TID=Ta.22391.1 CNT=2 FEA=EST TIER=ConsEnd STK=0 UG=Ta.22391 UG_TITLE=Transcribed sequence with weak similarity to protein ref:NP_176449.1 (A.thaliana) T88100 (Arabidopsis thaliana)
Ta.224.1.S1_at	4.93609	8.31396e-10	30.6134	gb:AF112966.1 DB_XREF=gi:4741847 GEN=Cht4 TID=Ta.224.1 CNT=11 FEA=FLmRNA TIER=FL STK=1 UG=Ta.224 DEF=Triticum aestivum chitinase IV precursor (Cht4) mRNA, complete cds. PROD=chitinase IV precursor FL=gb:AF112966.1
Ta.22400.1.S1_at	0.883355	0.00233636	1.84466	gb:CA604064 DB_XREF=gi:25159226 DB_XREF=wr1.pk0036.c9 CLONE=wr1.pk0036.c9 TID=Ta.22400.1 CNT=9 FEA=EST TIER=ConsEnd STK=0 UG=Ta.22400 UG_TITLE=Transcribed sequence with weak similarity to protein ref:NP_180741.1 (A.thaliana) ankyrin-like protein (Arabidopsis thaliana)
Ta.22404.1.S1_at	0.934872	0.00721369	1.91172	gb:CK214953 DB_XREF=gi:39621057 DB_XREF=FGAS026897 TID=Ta.22404.1 CNT=9 FEA=EST TIER=ConsEnd STK=0 UG=Ta.22404 UG_TITLE=Transcribed sequence with weak similarity to protein ref:NP_201152.1 (A.thaliana) transcription factor Hap5a-like protein (Arabidopsis thaliana)
Ta.22430.1.S1_at	1.5021	0.000162168	2.83254	gb:CA745538 DB_XREF=gi:25561361 DB_XREF=wri2s.pk001.l22 CLONE=wri2s.pk001.l22 TID=Ta.22430.1 CNT=1 FEA=EST TIER=ConsEnd STK=0 UG=Ta.22430 UG_TITLE=Transcribed sequence
Ta.22434.1.S1_at	0.813273	0.000603843	1.75719	gb:CA745651 DB_XREF=gi:25561474 DB_XREF=wri2s.pk002.k19 CLONE=wri2s.pk002.k19 TID=Ta.22434.1 CNT=4 FEA=EST TIER=ConsEnd STK=0 UG=Ta.22434 UG_TITLE=Transcribed sequences
Ta.22434.1.S1_x_at	0.68945	0.0034177	1.61267	gb:CA745651 DB_XREF=gi:25561474 DB_XREF=wri2s.pk002.k19 CLONE=wri2s.pk002.k19 TID=Ta.22434.1 CNT=4 FEA=EST TIER=ConsEnd STK=0 UG=Ta.22434 UG_TITLE=Transcribed sequences
Ta.22449.1.S1_at	2.23379	0.000141874	4.70367	gb:CD892342 DB_XREF=gi:32662795 DB_XREF=G118.120K16R010926 CLONE=G118120K16 TID=Ta.22449.1 CNT=6 FEA=EST TIER=ConsEnd STK=0 UG=Ta.22449 UG_TITLE=Transcribed sequence with moderate similarity to protein ref:NP_192114.1 (A.thaliana) putative hexose transporter (Arabidopsis thaliana)
Ta.22449.1.S1_x_at	1.99299	0.000733617	3.98062	gb:CD892342 DB_XREF=gi:32662795 DB_XREF=G118.120K16R010926 CLONE=G118120K16 TID=Ta.22449.1 CNT=6 FEA=EST TIER=ConsEnd STK=0 UG=Ta.22449 UG_TITLE=Transcribed sequence with moderate similarity to protein ref:NP_192114.1 (A.thaliana) putative hexose transporter (Arabidopsis thaliana)
Ta.22457.1.S1_at	1.37646	3.0319e-05	2.59631	gb:CA746073 DB_XREF=gi:25562034 DB_XREF=wri2s.pk003.g18 CLONE=wri2s.pk003.g18 TID=Ta.22457.1 CNT=4 FEA=EST TIER=ConsEnd STK=0 UG=Ta.22457 UG_TITLE=Transcribed sequence with weak similarity to protein ref:NP_193901.1 (A.thaliana) hypothetical protein (Arabidopsis thaliana)
Ta.22475.1.S1_at	4.82874	1.12322e-08	28.4181	gb:CD861726 DB_XREF=gi:32545542 DB_XREF=AZO1.003I05F010109 CLONE=AZO1003I05 TID=Ta.22475.1 CNT=4 FEA=EST TIER=ConsEnd STK=1 UG=Ta.22475 UG_TITLE=Transcribed sequence with weak similarity to protein ref:NP_565154.1 (A.thaliana) 1-aminocyclopropane-1-carboxylate oxidase, putative (Arabidopsis thaliana)
Ta.22493.1.S1_x_at	2.91472	2.75058e-06	7.54082	gb:CA695088 DB_XREF=gi:25416874 DB_XREF=wlmk4.pk0022.f6 CLONE=wlmk4.pk0022.f6 TID=Ta.22493.1 CNT=13 FEA=EST TIER=ConsEnd STK=0 UG=Ta.22493 UG_TITLE=Transcribed sequence with weak similarity to protein ref:NP_178207.1 (A.thaliana) J8-like protein (Arabidopsis thaliana)
Ta.22501.2.S1_a_at	2.67209	0.00234035	6.37352	gb:CA648569 DB_XREF=gi:25226865 DB_XREF=wre1n.pk0135.g1 CLONE=wre1n.pk0135.g1 TID=Ta.22501.2 CNT=1 FEA=EST TIER=ConsEnd STK=0 UG=Ta.22501 UG_TITLE=Transcribed sequence with weak similarity to protein ref:NP_177781.1 (A.thaliana) putative pyrophosphate-dependent phosphofructokinase alpha subunit (Arabidopsis thaliana)
Ta.22516.1.S1_at	1.06745	0.00425065	2.09572	gb:CD887193 DB_XREF=gi:32653222 DB_XREF=G118.104I04F010605 CLONE=G118104I04 TID=Ta.22516.1 CNT=13 FEA=mRNA TIER=ConsEnd STK=0 UG=Ta.22516 UG_TITLE=Clone wre1n.pk0052.h9:fis, full insert mRNA sequence
Ta.22524.1.S1_at	2.02834	0.00272817	4.07934	gb:CK199494 DB_XREF=gi:39561884 DB_XREF=FGAS007994 TID=Ta.22524.1 CNT=7 FEA=EST TIER=ConsEnd STK=0 UG=Ta.22524 UG_TITLE=Transcribed sequence with weak similarity to protein ref:NP_178421.1 (A.thaliana) unknown protein (Arabidopsis thaliana)
Ta.22524.2.S1_at	2.07534	0.00155782	4.21445	gb:CA641288 DB_XREF=gi:25219584 DB_XREF=wre1n.pk0043.h2 CLONE=wre1n.pk0043.h2 TID=Ta.22524.2 CNT=2 FEA=EST TIER=ConsEnd STK=0 UG=Ta.22524 UG_TITLE=Transcribed sequence with weak similarity to protein ref:NP_178421.1 (A.thaliana) unknown protein (Arabidopsis thaliana)
Ta.22524.2.S1_x_at	1.81075	0.00088092	3.50825	gb:CA641288 DB_XREF=gi:25219584 DB_XREF=wre1n.pk0043.h2 CLONE=wre1n.pk0043.h2 TID=Ta.22524.2 CNT=2 FEA=EST TIER=ConsEnd STK=0 UG=Ta.22524 UG_TITLE=Transcribed sequence with weak similarity to protein ref:NP_178421.1 (A.thaliana) unknown protein (Arabidopsis thaliana)
Ta.22534.1.S1_a_at	1.00225	0.00558642	2.00313	gb:CA644825 DB_XREF=gi:25223121 DB_XREF=wre1n.pk0093.d9 CLONE=wre1n.pk0093.d9 TID=Ta.22534.1 CNT=14 FEA=EST TIER=ConsEnd STK=0 UG=Ta.22534 UG_TITLE=Transcribed sequence with weak similarity to protein ref:NP_564579.1 (A.thaliana) expressed protein (Arabidopsis thaliana)
Ta.22534.2.S1_at	0.710009	1.39367e-06	1.63581	gb:CA697218 DB_XREF=gi:25419010 DB_XREF=wlk4.pk0011.f7 CLONE=wlk4.pk0011.f7 TID=Ta.22534.2 CNT=8 FEA=EST TIER=ConsEnd STK=0 UG=Ta.22534 UG_TITLE=Transcribed sequence with weak similarity to protein ref:NP_564579.1 (A.thaliana) expressed protein (Arabidopsis thaliana)
Ta.22534.2.S1_x_at	0.881458	1.18083e-05	1.84224	gb:CA697218 DB_XREF=gi:25419010 DB_XREF=wlk4.pk0011.f7 CLONE=wlk4.pk0011.f7 TID=Ta.22534.2 CNT=8 FEA=EST TIER=ConsEnd STK=0 UG=Ta.22534 UG_TITLE=Transcribed sequence with weak similarity to protein ref:NP_564579.1 (A.thaliana) expressed protein (Arabidopsis thaliana)
Ta.22545.3.S1_x_at	2.25021	7.97213e-06	4.75752	gb:CA723231 DB_XREF=gi:25445024 DB_XREF=wdr1f.pk002.e23 CLONE=wdr1f.pk002.e23 TID=Ta.22545.3 CNT=1 FEA=EST TIER=ConsEnd STK=0 UG=Ta.22545 UG_TITLE=Transcribed sequence with weak similarity to protein ref:NP_177313.1 (A.thaliana) peroxidase ATP4a (Arabidopsis thaliana)
Ta.22556.1.S1_x_at	2.71653	9.87784e-08	6.5729	gb:CA608846 DB_XREF=gi:25164008 DB_XREF=wr1.pk0098.g1 CLONE=wr1.pk0098.g1 TID=Ta.22556.1 CNT=7 FEA=EST TIER=ConsEnd STK=1 UG=Ta.22556 UG_TITLE=Transcribed sequence with weak similarity to protein ref:NP_176113.1 (A.thaliana) dirigent protein, putative (Arabidopsis thaliana)
Ta.22556.2.S1_at	2.8471	4.44698e-06	7.19552	gb:CA644888 DB_XREF=gi:25223184 DB_XREF=wre1n.pk0092.f4 CLONE=wre1n.pk0092.f4 TID=Ta.22556.2 CNT=1 FEA=EST TIER=ConsEnd STK=0 UG=Ta.22556 UG_TITLE=Transcribed sequence with weak similarity to protein ref:NP_176113.1 (A.thaliana) dirigent protein, putative (Arabidopsis thaliana)
Ta.22562.1.S1_at	6.17498	4.50666e-07	72.2529	gb:CK196199 DB_XREF=gi:39558589 DB_XREF=FGAS004647 TID=Ta.22562.1 CNT=17 FEA=EST TIER=ConsEnd STK=0 UG=Ta.22562 UG_TITLE=Transcribed sequence with weak similarity to protein ref:NP_181494.1 (A.thaliana) putative beta-1,3-glucanase (Arabidopsis thaliana)
Ta.22563.1.S1_at	0.678504	0.000484141	1.60048	gb:BJ214726 DB_XREF=gi:19953789 DB_XREF=BJ214726 CLONE=wh3n09 TID=Ta.22563.1 CNT=47 FEA=EST TIER=Stack STK=6 UG=Ta.22563 UG_TITLE=Transcribed sequence with weak similarity to protein ref:NP_194153.1 (A.thaliana) putative protein (Arabidopsis thaliana)
Ta.22563.1.S1_x_at	0.668641	0.000422387	1.58957	gb:BJ214726 DB_XREF=gi:19953789 DB_XREF=BJ214726 CLONE=wh3n09 TID=Ta.22563.1 CNT=47 FEA=EST TIER=Stack STK=6 UG=Ta.22563 UG_TITLE=Transcribed sequence with weak similarity to protein ref:NP_194153.1 (A.thaliana) putative protein (Arabidopsis thaliana)
Ta.22565.1.S1_at	4.9524	5.46549e-07	30.9615	gb:BT009372.1 DB_XREF=gi:32128923 TID=Ta.22565.1 CNT=14 FEA=mRNA TIER=ConsEnd STK=0 UG=Ta.22565 UG_TITLE=Clone wlm96.pk028.k4:fis, full insert mRNA sequence DEF=Triticum aestivum clone wlm96.pk028.k4:fis, full insert mRNA sequence.
Ta.22565.1.S1_x_at	5.12915	8.10738e-08	34.9968	gb:BT009372.1 DB_XREF=gi:32128923 TID=Ta.22565.1 CNT=14 FEA=mRNA TIER=ConsEnd STK=0 UG=Ta.22565 UG_TITLE=Clone wlm96.pk028.k4:fis, full insert mRNA sequence DEF=Triticum aestivum clone wlm96.pk028.k4:fis, full insert mRNA sequence.
Ta.22572.1.S1_at	3.49575	1.75591e-07	11.2804	gb:CA662116 DB_XREF=gi:25240641 DB_XREF=wlmk1.pk0013.h11 CLONE=wlmk1.pk0013.h11 TID=Ta.22572.1 CNT=5 FEA=EST TIER=ConsEnd STK=0 UG=Ta.22572 UG_TITLE=Transcribed sequences
Ta.22585.1.S1_at	3.68385	3.34286e-08	12.8513	gb:BJ284298 DB_XREF=gi:20104727 DB_XREF=BJ284298 CLONE=whr1p03 TID=Ta.22585.1 CNT=9 FEA=EST TIER=ConsEnd STK=1 UG=Ta.22585 UG_TITLE=Transcribed sequence with weak similarity to protein ref:NP_190401.1 (A.thaliana) hypothetical protein (Arabidopsis thaliana)
Ta.22593.1.A1_at	2.94732	0.00013486	7.71313	gb:CA661280 DB_XREF=gi:25239805 DB_XREF=wlmk1.pk0002.c8 CLONE=wlmk1.pk0002.c8 TID=Ta.22593.1 CNT=3 FEA=EST TIER=ConsEnd STK=0 UG=Ta.22593 UG_TITLE=Transcribed sequence with weak similarity to protein ref:NP_196153.1 (A.thaliana) peroxidase (Arabidopsis thaliana)
Ta.22602.1.S1_a_at	6.21821	1.2834e-08	74.4507	gb:CA615597 DB_XREF=gi:25193894 DB_XREF=wr1.pk172.e4 CLONE=wr1.pk172.e4 TID=Ta.22602.1 CNT=11 FEA=EST TIER=ConsEnd STK=0 UG=Ta.22602 UG_TITLE=Transcribed sequence with weak similarity to protein ref:NP_186791.1 (A.thaliana) feebly-like protein (Arabidopsis thaliana)
Ta.22602.2.S1_x_at	3.00502	2.31708e-07	8.02791	gb:CA641674 DB_XREF=gi:25219970 DB_XREF=wre1n.pk0047.b4 CLONE=wre1n.pk0047.b4 TID=Ta.22602.2 CNT=1 FEA=EST TIER=ConsEnd STK=0 UG=Ta.22602 UG_TITLE=Transcribed sequence with weak similarity to protein ref:NP_186791.1 (A.thaliana) feebly-like protein (Arabidopsis thaliana)
Ta.22605.1.S1_at	1.50811	7.3249e-06	2.84438	gb:BJ296624 DB_XREF=gi:23152766 DB_XREF=BJ296624 CLONE=whsl9n17 TID=Ta.22605.1 CNT=94 FEA=EST TIER=Stack STK=7 UG=Ta.22605 UG_TITLE=Transcribed sequence with strong similarity to protein ref:NP_182287.1 (A.thaliana) putative dTDP-glucose 4-6-dehydratase (Arabidopsis thaliana)
Ta.22605.1.S1_x_at	1.48766	3.1946e-06	2.80433	gb:BJ296624 DB_XREF=gi:23152766 DB_XREF=BJ296624 CLONE=whsl9n17 TID=Ta.22605.1 CNT=94 FEA=EST TIER=Stack STK=7 UG=Ta.22605 UG_TITLE=Transcribed sequence with strong similarity to protein ref:NP_182287.1 (A.thaliana) putative dTDP-glucose 4-6-dehydratase (Arabidopsis thaliana)
Ta.22619.1.S1_x_at	2.3236	0.00334157	5.00579	gb:CA687670 DB_XREF=gi:25278234 DB_XREF=wlm96.pk038.p10 CLONE=wlm96.pk038.p10 TID=Ta.22619.1 CNT=16 FEA=EST TIER=ConsEnd STK=0 UG=Ta.22619 UG_TITLE=Transcribed sequences
Ta.22628.1.S1_at	6.82855	1.32362e-08	113.657	gb:CA690208 DB_XREF=gi:25280772 DB_XREF=wlm96.pk047.m19 CLONE=wlm96.pk047.m19 TID=Ta.22628.1 CNT=10 FEA=EST TIER=ConsEnd STK=0 UG=Ta.22628 UG_TITLE=Transcribed sequences
Ta.22628.1.S1_x_at	5.74779	9.18044e-09	53.7351	gb:CA690208 DB_XREF=gi:25280772 DB_XREF=wlm96.pk047.m19 CLONE=wlm96.pk047.m19 TID=Ta.22628.1 CNT=10 FEA=EST TIER=ConsEnd STK=0 UG=Ta.22628 UG_TITLE=Transcribed sequences
Ta.22656.1.S1_at	3.31537	6.24094e-08	9.95463	gb:CA663790 DB_XREF=gi:25242315 DB_XREF=wlmk1.pk0030.c4 CLONE=wlmk1.pk0030.c4 TID=Ta.22656.1 CNT=16 FEA=EST TIER=ConsEnd STK=0 UG=Ta.22656 UG_TITLE=Transcribed sequence with weak similarity to protein ref:NP_565524.1 (A.thaliana) expressed protein (Arabidopsis thaliana)
Ta.22656.2.S1_x_at	1.09667	3.61092e-05	2.1386	gb:CD881145 DB_XREF=gi:32639848 DB_XREF=F1.102B08F010328 CLONE=F1102B08 TID=Ta.22656.2 CNT=5 FEA=EST TIER=ConsEnd STK=0 UG=Ta.22656 UG_TITLE=Transcribed sequence with weak similarity to protein ref:NP_565524.1 (A.thaliana) expressed protein (Arabidopsis thaliana)
Ta.22659.1.S1_at	0.68876	0.00867662	1.6119	gb:CK215153 DB_XREF=gi:39621257 DB_XREF=FGAS027105 TID=Ta.22659.1 CNT=24 FEA=EST TIER=ConsEnd STK=1 UG=Ta.22659 UG_TITLE=Transcribed sequence with moderate similarity to protein ref:NP_200975.1 (A.thaliana) putative protein (Arabidopsis thaliana)
Ta.22669.1.A1_at	3.55664	4.53255e-12	11.7667	gb:CA695773 DB_XREF=gi:25417559 DB_XREF=wlmk8.pk0014.g5 CLONE=wlmk8.pk0014.g5 NOTE=Non-UniGene sequence merged into UniGene cluster TID=Ta.22669.1 CNT=1 FEA=EST TIER=ConsEnd STK=0 UG=Ta.22669 UG_TITLE=Transcribed sequence with weak similarity to protein pir:S39206 (R.norvegicus) S39206 proline-rich protein V-beta 1 precursor - rat
Ta.22674.1.A1_a_at	2.48362	8.843e-06	5.59299	gb:BJ226947 DB_XREF=gi:20047477 DB_XREF=BJ226947 CLONE=whdl10m18 TID=Ta.22674.1 CNT=2 FEA=EST TIER=ConsEnd STK=1 UG=Ta.22674 UG_TITLE=Transcribed sequence with weak similarity to protein ref:NP_197540.1 (A.thaliana) ethylene-forming-enzyme-like dioxygenase-like protein (Arabidopsis thaliana)
Ta.22674.1.A1_at	3.30337	9.97603e-09	9.87222	gb:BJ226947 DB_XREF=gi:20047477 DB_XREF=BJ226947 CLONE=whdl10m18 TID=Ta.22674.1 CNT=2 FEA=EST TIER=ConsEnd STK=1 UG=Ta.22674 UG_TITLE=Transcribed sequence with weak similarity to protein ref:NP_197540.1 (A.thaliana) ethylene-forming-enzyme-like dioxygenase-like protein (Arabidopsis thaliana)
Ta.22674.1.A1_x_at	2.4687	9.16393e-09	5.53544	gb:BJ226947 DB_XREF=gi:20047477 DB_XREF=BJ226947 CLONE=whdl10m18 TID=Ta.22674.1 CNT=2 FEA=EST TIER=ConsEnd STK=1 UG=Ta.22674 UG_TITLE=Transcribed sequence with weak similarity to protein ref:NP_197540.1 (A.thaliana) ethylene-forming-enzyme-like dioxygenase-like protein (Arabidopsis thaliana)
Ta.22677.1.S1_at	1.89569	1.06627e-06	3.721	gb:CA686817 DB_XREF=gi:25276674 DB_XREF=wlm96.pk034.h16 CLONE=wlm96.pk034.h16 TID=Ta.22677.1 CNT=62 FEA=mRNA TIER=ConsEnd STK=0 UG=Ta.22677 UG_TITLE=Clone wlm96.pk027.l18:fis, full insert mRNA sequence
Ta.22683.1.S1_at	0.988554	6.79235e-05	1.9842	gb:BJ253575 DB_XREF=gi:20078259 DB_XREF=BJ253575 CLONE=whf2h24 TID=Ta.22683.1 CNT=50 FEA=EST TIER=Stack STK=6 UG=Ta.22683 UG_TITLE=Transcribed sequence with moderate similarity to protein ref:NP_180873.1 (A.thaliana) 3-ketoacyl-CoA thiolase (Arabidopsis thaliana)
Ta.22684.1.S1_at	1.13066	9.37075e-05	2.1896	gb:CA485358 DB_XREF=gi:24979363 DB_XREF=WHE4317_F12_K23ZS CLONE=WHE4317_F12_K23 TID=Ta.22684.1 CNT=13 FEA=EST TIER=ConsEnd STK=0 UG=Ta.22684 UG_TITLE=Transcribed sequence with moderate similarity to protein ref:NP_172520.1 (A.thaliana) unknown protein (Arabidopsis thaliana)
Ta.22687.1.A1_at	3.02526	1.25319e-06	8.14131	gb:CA696591 DB_XREF=gi:25418377 DB_XREF=wlmk8.pk0027.d3 CLONE=wlmk8.pk0027.d3 TID=Ta.22687.1 CNT=6 FEA=EST TIER=ConsEnd STK=0 UG=Ta.22687 UG_TITLE=Transcribed sequence with weak similarity to protein ref:NP_176113.1 (A.thaliana) dirigent protein, putative (Arabidopsis thaliana)
Ta.22715.2.A1_at	1.89375	7.70765e-08	3.716	gb:CD873981 DB_XREF=gi:32557797 DB_XREF=AZO3.101B13R011123 CLONE=AZO3101B13 TID=Ta.22715.2 CNT=13 FEA=EST TIER=ConsEnd STK=0 UG=Ta.22715 UG_TITLE=Transcribed sequence with weak similarity to protein ref:NP_176320.1 (A.thaliana) secretory carrier membrane protein (Arabidopsis thaliana)
Ta.22718.1.S1_at	1.14643	0.00915169	2.21365	gb:AJ613921 DB_XREF=gi:39730848 DB_XREF=AJ613921 CLONE=09483R NOTE=Non-UniGene sequence merged into UniGene cluster TID=Ta.22718.1 CNT=3 FEA=EST TIER=ConsEnd STK=1 UG=Ta.22718 UG_TITLE=Transcribed sequences
Ta.22732.1.S1_x_at	1.01947	3.3942e-06	2.02718	gb:CA666957 DB_XREF=gi:25245547 DB_XREF=wlsu1.pk0009.c1 CLONE=wlsu1.pk0009.c1 NOTE=Non-UniGene sequence merged into UniGene cluster TID=Ta.22732.1 CNT=5 FEA=EST TIER=ConsEnd STK=0 UG=Ta.22732 UG_TITLE=Transcribed sequences
Ta.22743.1.S1_x_at	3.20942	7.88845e-06	9.2498	gb:CA652933 DB_XREF=gi:25231458 DB_XREF=wre1n.pk156.a11 CLONE=wre1n.pk156.a11 TID=Ta.22743.1 CNT=1 FEA=EST TIER=ConsEnd STK=0 UG=Ta.22743 UG_TITLE=Transcribed sequence
Ta.22746.1.S1_at	0.713984	0.000149925	1.64033	gb:CA684245 DB_XREF=gi:25271058 DB_XREF=wlm96.pk025.o3 CLONE=wlm96.pk025.o3 TID=Ta.22746.1 CNT=2 FEA=EST TIER=ConsEnd STK=0 UG=Ta.22746 UG_TITLE=Transcribed sequences
Ta.22757.1.S1_s_at	1.60715	6.81009e-06	3.04648	gb:CK211700 DB_XREF=gi:39617804 DB_XREF=FGAS023554 TID=Ta.22757.1 CNT=10 FEA=EST TIER=ConsEnd STK=0 UG=Ta.22757 UG_TITLE=Transcribed sequence with weak similarity to protein ref:NP_181672.1 (A.thaliana) calmodulin-like protein (Arabidopsis thaliana)
Ta.22760.1.A1_at	1.77518	0.00278507	3.42281	gb:CA667898 DB_XREF=gi:25246561 DB_XREF=wlsu1.pk015.o18 CLONE=wlsu1.pk015.o18 TID=Ta.22760.1 CNT=8 FEA=EST TIER=ConsEnd STK=0 UG=Ta.22760 UG_TITLE=Transcribed sequence with weak similarity to protein ref:NP_190815.1 (A.thaliana) putative protein (Arabidopsis thaliana)
Ta.22769.1.A1_s_at	0.514909	0.00155034	1.4289	gb:CA648361 DB_XREF=gi:25226657 DB_XREF=wre1n.pk0134.e11 CLONE=wre1n.pk0134.e11 TID=Ta.22769.1 CNT=4 FEA=EST TIER=ConsEnd STK=0 UG=Ta.22769 UG_TITLE=Transcribed sequence with weak similarity to protein pir:T46054 (A.thaliana) T46054 hypothetical protein T16K5.230 - Arabidopsis thaliana
Ta.22774.1.S1_at	0.539695	0.00622284	1.45366	gb:CK156976 DB_XREF=gi:38980622 DB_XREF=FGAS038035 TID=Ta.22774.1 CNT=15 FEA=EST TIER=ConsEnd STK=0 UG=Ta.22774 UG_TITLE=Transcribed sequence with weak similarity to protein ref:NP_568380.1 (A.thaliana) oligosaccharyl transferase STT3-like protein (Arabidopsis thaliana)
Ta.2278.1.S1_x_at	5.32271	5.68715e-09	40.0216	gb:CK199734 DB_XREF=gi:39562124 DB_XREF=FGAS008241 TID=Ta.2278.1 CNT=88 FEA=EST TIER=ConsEnd STK=0 UG=Ta.2278 UG_TITLE=Transcribed sequence with weak similarity to protein ref:NP_181887.1 (A.thaliana) putative endochitinase (Arabidopsis thaliana)
Ta.2278.2.S1_a_at	4.19456	1.09879e-06	18.3101	gb:CK196331 DB_XREF=gi:39558721 DB_XREF=FGAS004787 TID=Ta.2278.2 CNT=41 FEA=EST TIER=ConsEnd STK=0 UG=Ta.2278 UG_TITLE=Transcribed sequence with weak similarity to protein ref:NP_181887.1 (A.thaliana) putative endochitinase (Arabidopsis thaliana)
Ta.2278.2.S1_at	4.66824	2.75011e-07	25.4262	gb:CK196331 DB_XREF=gi:39558721 DB_XREF=FGAS004787 TID=Ta.2278.2 CNT=41 FEA=EST TIER=ConsEnd STK=0 UG=Ta.2278 UG_TITLE=Transcribed sequence with weak similarity to protein ref:NP_181887.1 (A.thaliana) putative endochitinase (Arabidopsis thaliana)
Ta.2278.2.S1_x_at	4.91324	4.38988e-07	30.1323	gb:CK196331 DB_XREF=gi:39558721 DB_XREF=FGAS004787 TID=Ta.2278.2 CNT=41 FEA=EST TIER=ConsEnd STK=0 UG=Ta.2278 UG_TITLE=Transcribed sequence with weak similarity to protein ref:NP_181887.1 (A.thaliana) putative endochitinase (Arabidopsis thaliana)
Ta.2278.3.S1_x_at	4.61057	1.52066e-07	24.4298	gb:CD490414 DB_XREF=gi:31417447 DB_XREF=WHE2901_D03_G05ZT CLONE=WHE2901_D03_G05 TID=Ta.2278.3 CNT=2 FEA=EST TIER=ConsEnd STK=0 UG=Ta.2278 UG_TITLE=Transcribed sequence with weak similarity to protein ref:NP_181887.1 (A.thaliana) putative endochitinase (Arabidopsis thaliana)
Ta.22780.1.A1_at	0.677608	0.0029653	1.59949	gb:CA702032 DB_XREF=gi:25423825 DB_XREF=wdk1c.pk0004.b7 CLONE=wdk1c.pk0004.b7 TID=Ta.22780.1 CNT=9 FEA=EST TIER=ConsEnd STK=0 UG=Ta.22780 UG_TITLE=Transcribed sequence with moderate similarity to protein ref:NP_563953.1 (A.thaliana) expressed protein (Arabidopsis thaliana)
Ta.22789.2.A1_at	1.33399	0.00311487	2.52099	gb:CA673178 DB_XREF=gi:25251945 DB_XREF=wlsu2.pk020.m24 CLONE=wlsu2.pk020.m24 TID=Ta.22789.2 CNT=1 FEA=EST TIER=ConsEnd STK=0 UG=Ta.22789 UG_TITLE=Transcribed sequence with weak similarity to protein ref:NP_189554.1 (A.thaliana) putative vesicle transport protein (Arabidopsis thaliana)
Ta.22802.2.A1_x_at	0.97387	0.00483085	1.9641	gb:BJ274694 DB_XREF=gi:20099047 DB_XREF=BJ274694 CLONE=whoh4e20 NOTE=Non-UniGene sequence merged into UniGene cluster TID=Ta.22802.2 CNT=3 FEA=EST TIER=ConsEnd STK=1 UG=Ta.22802 UG_TITLE=Transcribed sequence with weak similarity to protein ref:NP_173940.1 (A.thaliana) Pto kinase interactor, putative (Arabidopsis thaliana)
Ta.22802.3.S1_x_at	1.08493	0.0016572	2.12128	gb:CA631134 DB_XREF=gi:25209430 DB_XREF=wle1n.pk0042.f4 CLONE=wle1n.pk0042.f4 TID=Ta.22802.3 CNT=1 FEA=EST TIER=ConsEnd STK=0 UG=Ta.22802 UG_TITLE=Transcribed sequence with weak similarity to protein ref:NP_173940.1 (A.thaliana) Pto kinase interactor, putative (Arabidopsis thaliana)
Ta.22810.1.S1_at	1.42662	0.000294449	2.68816	gb:CA699024 DB_XREF=gi:25420817 DB_XREF=wlk8.pk0011.e3 CLONE=wlk8.pk0011.e3 TID=Ta.22810.1 CNT=24 FEA=EST TIER=ConsEnd STK=0 UG=Ta.22810 UG_TITLE=Transcribed sequence with weak similarity to protein ref:NP_566108.1 (A.thaliana) expressed protein (Arabidopsis thaliana)
Ta.22817.1.S1_at	0.660827	6.16563e-05	1.58099	gb:CA646104 DB_XREF=gi:25224400 DB_XREF=wre1n.pk0107.b4 CLONE=wre1n.pk0107.b4 TID=Ta.22817.1 CNT=42 FEA=mRNA TIER=ConsEnd STK=0 UG=Ta.22817 UG_TITLE=Partial mRNA for putative transmembrane protein-like protein (at1G21900 gene)
Ta.22817.4.S1_at	1.9103	4.89343e-05	3.75887	gb:BG905908 DB_XREF=gi:14313584 DB_XREF=TaLr1143D05F CLONE=TaLr1143D05 TID=Ta.22817.4 CNT=30 FEA=EST TIER=Stack STK=7 UG=Ta.22817 UG_TITLE=Partial mRNA for putative transmembrane protein-like protein (at1G21900 gene)
Ta.22822.1.S1_x_at	2.39422	6.10116e-07	5.25693	gb:CA705211 DB_XREF=gi:25427004 DB_XREF=wdk1c.pk020.n15 CLONE=wdk1c.pk020.n15 TID=Ta.22822.1 CNT=6 FEA=EST TIER=ConsEnd STK=0 UG=Ta.22822 UG_TITLE=Transcribed sequences
Ta.22825.2.S1_at	0.593904	9.19358e-05	1.50933	gb:CA727905 DB_XREF=gi:25449871 DB_XREF=wdi1c.pk003.f3 CLONE=wdi1c.pk003.f3 TID=Ta.22825.2 CNT=3 FEA=EST TIER=ConsEnd STK=0 UG=Ta.22825 UG_TITLE=Transcribed sequence with weak similarity to protein ref:NP_192838.1 (A.thaliana) putative protein (Arabidopsis thaliana)
Ta.22828.2.S1_at	2.16897	0.00074381	4.49703	gb:CD934725 DB_XREF=gi:32782489 DB_XREF=OV.001M08R001002 CLONE=OV001M08 TID=Ta.22828.2 CNT=30 FEA=EST TIER=Stack STK=11 UG=Ta.22828 UG_TITLE=Clone wkm2c.pk005.n2:fis, full insert mRNA sequence
Ta.22831.1.S1_at	1.06106	3.4326e-07	2.08646	gb:CK211942 DB_XREF=gi:39618046 DB_XREF=FGAS023804 TID=Ta.22831.1 CNT=66 FEA=EST TIER=Stack STK=7 UG=Ta.22831 UG_TITLE=Transcribed sequence with moderate similarity to protein ref:NP_563815.1 (A.thaliana) expressed protein (Arabidopsis thaliana)
Ta.22831.1.S1_x_at	1.10607	1.93026e-06	2.15258	gb:CK211942 DB_XREF=gi:39618046 DB_XREF=FGAS023804 TID=Ta.22831.1 CNT=66 FEA=EST TIER=Stack STK=7 UG=Ta.22831 UG_TITLE=Transcribed sequence with moderate similarity to protein ref:NP_563815.1 (A.thaliana) expressed protein (Arabidopsis thaliana)
Ta.22844.1.S1_at	0.828465	0.00608855	1.77579	gb:CA707328 DB_XREF=gi:25429121 DB_XREF=wdk2c.pk005.c8 CLONE=wdk2c.pk005.c8 TID=Ta.22844.1 CNT=2 FEA=EST TIER=ConsEnd STK=0 UG=Ta.22844 UG_TITLE=Transcribed sequences
Ta.2286.1.S1_at	0.48401	7.06385e-09	1.39863	gb:BJ308253 DB_XREF=gi:23158064 DB_XREF=BJ308253 CLONE=whyd15d02 TID=Ta.2286.1 CNT=94 FEA=EST TIER=Stack STK=7 UG=Ta.2286 UG_TITLE=Transcribed sequence with moderate similarity to protein ref:NP_194088.1 (A.thaliana) phosphatase like protein (Arabidopsis thaliana)
Ta.22899.1.S1_at	0.706017	0.00250875	1.63129	gb:CK212881 DB_XREF=gi:39618985 DB_XREF=FGAS024774 TID=Ta.22899.1 CNT=22 FEA=EST TIER=ConsEnd STK=0 UG=Ta.22899 UG_TITLE=Transcribed sequence with weak similarity to protein ref:NP_201524.1 (A.thaliana) UDP-glucuronyltransferase-like protein (Arabidopsis thaliana)
Ta.2291.1.S1_x_at	0.435767	0.00131232	1.35263	gb:CK215947 DB_XREF=gi:39622051 DB_XREF=FGAS027919 TID=Ta.2291.1 CNT=127 FEA=FLmRNA TIER=Stack STK=16 UG=Ta.2291 UG_TITLE=Arf mRNA for ADP-ribosylation factor, complete cds FL=gb:AB050957.1
Ta.22920.1.S1_x_at	1.07255	0.00390186	2.10315	gb:BE516266 DB_XREF=gi:9740294 DB_XREF=WHE617_B11_C21ZA CLONE=WHE617_B11_C21 TID=Ta.22920.1 CNT=4 FEA=EST TIER=ConsEnd STK=0 UG=Ta.22920 UG_TITLE=Transcribed sequences
Ta.22925.1.S1_at	1.42092	0.00025965	2.67756	gb:CA714166 DB_XREF=gi:25435946 DB_XREF=wdk3c.pk018.m10 CLONE=wdk3c.pk018.m10 TID=Ta.22925.1 CNT=4 FEA=EST TIER=ConsEnd STK=0 UG=Ta.22925 UG_TITLE=Transcribed sequences
Ta.22933.1.S1_at	2.42076	0.00560359	5.35452	gb:CD939586 DB_XREF=gi:32787094 DB_XREF=OV.114B09F010312 CLONE=OV114B09 TID=Ta.22933.1 CNT=12 FEA=EST TIER=ConsEnd STK=0 UG=Ta.22933 UG_TITLE=Transcribed sequences
Ta.22936.1.S1_at	1.10307	0.00734082	2.14812	gb:CA656346 DB_XREF=gi:25234871 DB_XREF=wlm0.pk0025.g11 CLONE=wlm0.pk0025.g11 TID=Ta.22936.1 CNT=17 FEA=EST TIER=ConsEnd STK=0 UG=Ta.22936 UG_TITLE=Transcribed sequence with moderate similarity to protein ref:NP_172544.1 (A.thaliana) putative lipase (Arabidopsis thaliana)
Ta.22936.1.S1_s_at	1.22517	0.000309642	2.33783	gb:CA656346 DB_XREF=gi:25234871 DB_XREF=wlm0.pk0025.g11 CLONE=wlm0.pk0025.g11 TID=Ta.22936.1 CNT=17 FEA=EST TIER=ConsEnd STK=0 UG=Ta.22936 UG_TITLE=Transcribed sequence with moderate similarity to protein ref:NP_172544.1 (A.thaliana) putative lipase (Arabidopsis thaliana)
Ta.22957.1.S1_at	2.3005	1.10071e-05	4.92629	gb:CA602464 DB_XREF=gi:25157626 DB_XREF=wr1.pk0009.e9 CLONE=wr1.pk0009.e9 TID=Ta.22957.1 CNT=3 FEA=EST TIER=ConsEnd STK=1 UG=Ta.22957 UG_TITLE=Transcribed sequences
Ta.22967.1.S1_x_at	3.10728	8.26177e-06	8.61755	gb:CA690832 DB_XREF=gi:25412611 DB_XREF=wlm96.pk052.b6 CLONE=wlm96.pk052.b6 TID=Ta.22967.1 CNT=14 FEA=mRNA TIER=ConsEnd STK=0 UG=Ta.22967 UG_TITLE=T.aestivum mRNA for germin-like protein 4, partial
Ta.22984.1.S1_x_at	3.16224	4.1922e-09	8.95216	gb:CK211804 DB_XREF=gi:39617908 DB_XREF=FGAS023663 TID=Ta.22984.1 CNT=19 FEA=EST TIER=ConsEnd STK=3 UG=Ta.22984 UG_TITLE=Transcribed sequence with moderate similarity to protein ref:NP_565786.1 (A.thaliana) photosystem II type I chlorophyll a b binding protein (Arabidopsis thaliana)
Ta.22984.2.S1_x_at	3.79978	7.89869e-09	13.9267	gb:CK164231 DB_XREF=gi:38995219 DB_XREF=FGAS048130 TID=Ta.22984.2 CNT=129 FEA=EST TIER=ConsEnd STK=0 UG=Ta.22984 UG_TITLE=Transcribed sequence with moderate similarity to protein ref:NP_565786.1 (A.thaliana) photosystem II type I chlorophyll a b binding protein (Arabidopsis thaliana)
Ta.22986.1.S1_x_at	3.43246	7.79142e-05	10.7963	gb:BJ307901 DB_XREF=gi:23157916 DB_XREF=BJ307901 CLONE=whyd13i19 TID=Ta.22986.1 CNT=111 FEA=EST TIER=Stack STK=43 UG=Ta.22986 UG_TITLE=Transcribed sequence with moderate similarity to protein ref:NP_177837.1 (A.thaliana) alcohol dehydrogenase (Arabidopsis thaliana)
Ta.22988.2.A1_at	1.60446	3.38871e-05	3.04081	gb:CA721946 DB_XREF=gi:25443739 DB_XREF=wds1c.pk001.h21.f CLONE=wds1c.pk001.h21.f TID=Ta.22988.2 CNT=1 FEA=EST TIER=ConsEnd STK=1 UG=Ta.22988 UG_TITLE=Transcribed sequence with moderate similarity to protein ref:NP_565936.1 (A.thaliana) putative potassium transporter (Arabidopsis thaliana)
Ta.22998.1.S1_at	2.06861	0.000348898	4.19482	gb:CA722050 DB_XREF=gi:25443843 DB_XREF=wds1c.pk003.m7.f CLONE=wds1c.pk003.m7.f TID=Ta.22998.1 CNT=2 FEA=EST TIER=ConsEnd STK=1 UG=Ta.22998 UG_TITLE=Transcribed sequence with weak similarity to protein sp:Q9SAE3 (A.thaliana) C72S_ARATH Cytochrome P450 71B28
Ta.23002.1.S1_at	0.989475	1.12682e-06	1.98546	gb:CD869220 DB_XREF=gi:32553036 DB_XREF=AZO2.111A19R010402 CLONE=AZO2111A19 TID=Ta.23002.1 CNT=147 FEA=EST TIER=Stack STK=28 UG=Ta.23002 UG_TITLE=Transcribed sequence with strong similarity to protein ref:NP_564828.1 (A.thaliana) E2, ubiquitin-conjugating enzyme, putative (Arabidopsis thaliana)
Ta.23028.1.A1_at	1.14127	0.000788867	2.20576	gb:CA722150 DB_XREF=gi:25443943 DB_XREF=wds1c.pk003.f19.f CLONE=wds1c.pk003.f19.f TID=Ta.23028.1 CNT=2 FEA=EST TIER=ConsEnd STK=2 UG=Ta.23028 UG_TITLE=Transcribed sequences
Ta.23034.1.A1_s_at	2.5537	1.74685e-07	5.87138	gb:CA722030 DB_XREF=gi:25443823 DB_XREF=wds1c.pk001.l12.f CLONE=wds1c.pk001.l12.f TID=Ta.23034.1 CNT=3 FEA=EST TIER=ConsEnd STK=2 UG=Ta.23034 UG_TITLE=Transcribed sequence with weak similarity to protein ref:NP_194623.1 (A.thaliana) putative protein (Arabidopsis thaliana)
Ta.23041.1.S1_at	2.68167	6.16071e-09	6.41596	gb:BJ296374 DB_XREF=gi:20110345 DB_XREF=BJ296374 CLONE=whsl8i10 TID=Ta.23041.1 CNT=55 FEA=EST TIER=Stack STK=7 UG=Ta.23041 UG_TITLE=Transcribed sequence with weak similarity to protein ref:NP_563841.1 (A.thaliana) expressed protein (Arabidopsis thaliana)
Ta.23052.1.S1_at	2.09194	1.07032e-09	4.26322	gb:BJ286412 DB_XREF=gi:20105880 DB_XREF=BJ286412 CLONE=whr21j20 TID=Ta.23052.1 CNT=7 FEA=EST TIER=Stack STK=6 UG=Ta.23052 UG_TITLE=Transcribed sequence with weak similarity to protein ref:NP_566680.1 (A.thaliana) ubiquitin-specific protease 7
Ta.23059.1.S1_a_at	2.39774	2.53538e-07	5.26978	gb:CA608281 DB_XREF=gi:25163443 DB_XREF=wr1.pk0089.f11 CLONE=wr1.pk0089.f11 TID=Ta.23059.1 CNT=17 FEA=EST TIER=ConsEnd STK=0 UG=Ta.23059 UG_TITLE=Transcribed sequence with weak similarity to protein ref:NP_567456.1 (A.thaliana) Expressed protein (Arabidopsis thaliana)
Ta.23059.1.S1_x_at	2.76195	4.67749e-08	6.78311	gb:CA608281 DB_XREF=gi:25163443 DB_XREF=wr1.pk0089.f11 CLONE=wr1.pk0089.f11 TID=Ta.23059.1 CNT=17 FEA=EST TIER=ConsEnd STK=0 UG=Ta.23059 UG_TITLE=Transcribed sequence with weak similarity to protein ref:NP_567456.1 (A.thaliana) Expressed protein (Arabidopsis thaliana)
Ta.23059.2.S1_x_at	2.41996	8.10738e-08	5.35155	gb:BJ233581 DB_XREF=gi:20050811 DB_XREF=BJ233581 CLONE=whe6f14 TID=Ta.23059.2 CNT=2 FEA=EST TIER=ConsEnd STK=1 UG=Ta.23059 UG_TITLE=Transcribed sequence with weak similarity to protein ref:NP_567456.1 (A.thaliana) Expressed protein (Arabidopsis thaliana)
Ta.23063.1.S1_s_at	2.0815	3.96919e-07	4.23248	gb:BJ285910 DB_XREF=gi:20105610 DB_XREF=BJ285910 CLONE=whr13g19 TID=Ta.23063.1 CNT=9 FEA=EST TIER=ConsEnd STK=2 UG=Ta.23063 UG_TITLE=Transcribed sequences
Ta.23066.1.S1_s_at	3.06836	5.45656e-05	8.38819	gb:CA619868 DB_XREF=gi:25198164 DB_XREF=wl1n.pk0060.g2 CLONE=wl1n.pk0060.g2 TID=Ta.23066.1 CNT=5 FEA=EST TIER=ConsEnd STK=0 UG=Ta.23066 UG_TITLE=Transcribed sequences
Ta.23066.1.S1_x_at	2.37448	3.10523e-05	5.1855	gb:CA619868 DB_XREF=gi:25198164 DB_XREF=wl1n.pk0060.g2 CLONE=wl1n.pk0060.g2 TID=Ta.23066.1 CNT=5 FEA=EST TIER=ConsEnd STK=0 UG=Ta.23066 UG_TITLE=Transcribed sequences
Ta.23066.2.S1_s_at	5.56651	9.89549e-06	47.3899	gb:CA592928 DB_XREF=gi:25142629 DB_XREF=wpa1c.pk001.g4 CLONE=wpa1c.pk001.g4 TID=Ta.23066.2 CNT=5 FEA=EST TIER=ConsEnd STK=0 UG=Ta.23066 UG_TITLE=Transcribed sequences
Ta.23072.1.S1_at	4.08125	0.000322095	16.9269	gb:CD374031 DB_XREF=gi:31158173 DB_XREF=WHE2623_C05_F09ZT CLONE=WHE2623_C05_F09 TID=Ta.23072.1 CNT=3 FEA=EST TIER=ConsEnd STK=0 UG=Ta.23072 UG_TITLE=Transcribed sequences
Ta.23079.1.S1_a_at	1.40207	0.000262145	2.6428	gb:BJ317746 DB_XREF=gi:23161898 DB_XREF=BJ317746 CLONE=whyf2c01 TID=Ta.23079.1 CNT=265 FEA=EST TIER=Stack STK=6 UG=Ta.23079 UG_TITLE=Transcribed sequence with moderate similarity to protein pir:S20866 (A.thaliana) S20866 L-ascorbate peroxidase
Ta.23079.1.S1_x_at	1.58585	0.00048059	3.00185	gb:BJ317746 DB_XREF=gi:23161898 DB_XREF=BJ317746 CLONE=whyf2c01 TID=Ta.23079.1 CNT=265 FEA=EST TIER=Stack STK=6 UG=Ta.23079 UG_TITLE=Transcribed sequence with moderate similarity to protein pir:S20866 (A.thaliana) S20866 L-ascorbate peroxidase
Ta.23079.2.S1_at	2.42645	1.78763e-05	5.37568	gb:BJ229345 DB_XREF=gi:23077841 DB_XREF=BJ229345 CLONE=whdl19f17 TID=Ta.23079.2 CNT=43 FEA=EST TIER=Stack STK=6 UG=Ta.23079 UG_TITLE=Transcribed sequence with moderate similarity to protein pir:S20866 (A.thaliana) S20866 L-ascorbate peroxidase
Ta.23079.2.S1_x_at	1.53129	5.25815e-05	2.89043	gb:BJ229345 DB_XREF=gi:23077841 DB_XREF=BJ229345 CLONE=whdl19f17 TID=Ta.23079.2 CNT=43 FEA=EST TIER=Stack STK=6 UG=Ta.23079 UG_TITLE=Transcribed sequence with moderate similarity to protein pir:S20866 (A.thaliana) S20866 L-ascorbate peroxidase
Ta.23080.1.S1_at	1.81939	1.22728e-07	3.52931	gb:BJ320347 DB_XREF=gi:23162945 DB_XREF=BJ320347 CLONE=whyf14m04 TID=Ta.23080.1 CNT=155 FEA=mRNA TIER=Stack STK=10 UG=Ta.23080 UG_TITLE=Clone wpa1c.pk002.f9:fis, full insert mRNA sequence
Ta.23081.1.S1_x_at	2.41976	3.05591e-05	5.3508	gb:CD873216 DB_XREF=gi:32557032 DB_XREF=AZO2.122K12R010406 CLONE=AZO2122K12 TID=Ta.23081.1 CNT=22 FEA=EST TIER=ConsEnd STK=1 UG=Ta.23081 UG_TITLE=Transcribed sequence with weak similarity to protein pir:T49947 (A.thaliana) T49947 hypothetical protein F8M21.10 - Arabidopsis thaliana
Ta.23081.2.S1_a_at	2.15832	5.08261e-05	4.46394	gb:BJ309300 DB_XREF=gi:20117380 DB_XREF=BJ309300 CLONE=whyd19j12 TID=Ta.23081.2 CNT=2 FEA=EST TIER=ConsEnd STK=1 UG=Ta.23081 UG_TITLE=Transcribed sequence with weak similarity to protein pir:T49947 (A.thaliana) T49947 hypothetical protein F8M21.10 - Arabidopsis thaliana
Ta.23081.3.S1_a_at	3.4149	4.11068e-05	10.6657	gb:CA604681 DB_XREF=gi:25159843 DB_XREF=wr1.pk0043.c9 CLONE=wr1.pk0043.c9 TID=Ta.23081.3 CNT=1 FEA=EST TIER=ConsEnd STK=0 UG=Ta.23081 UG_TITLE=Transcribed sequence with weak similarity to protein pir:T49947 (A.thaliana) T49947 hypothetical protein F8M21.10 - Arabidopsis thaliana
Ta.23093.1.S1_at	0.907629	0.00516493	1.87596	gb:CA604801 DB_XREF=gi:25159963 DB_XREF=wr1.pk0048.h1 CLONE=wr1.pk0048.h1 TID=Ta.23093.1 CNT=3 FEA=EST TIER=ConsEnd STK=0 UG=Ta.23093 UG_TITLE=Transcribed sequences
Ta.23097.1.S1_s_at	1.52374	0.00055042	2.87536	gb:CA699090 DB_XREF=gi:25420883 DB_XREF=wlk8.pk0013.e10 CLONE=wlk8.pk0013.e10 TID=Ta.23097.1 CNT=3 FEA=EST TIER=ConsEnd STK=0 UG=Ta.23097 UG_TITLE=Transcribed sequence with weak similarity to protein ref:NP_567932.1 (A.thaliana) Expressed protein (Arabidopsis thaliana)
Ta.23097.1.S1_x_at	1.29718	0.000823582	2.45748	gb:CA699090 DB_XREF=gi:25420883 DB_XREF=wlk8.pk0013.e10 CLONE=wlk8.pk0013.e10 TID=Ta.23097.1 CNT=3 FEA=EST TIER=ConsEnd STK=0 UG=Ta.23097 UG_TITLE=Transcribed sequence with weak similarity to protein ref:NP_567932.1 (A.thaliana) Expressed protein (Arabidopsis thaliana)
Ta.231.1.S1_at	1.4491	0.000182807	2.73038	gb:AF079526.1 DB_XREF=gi:5669007 GEN=WAS-2 TID=Ta.231.1 CNT=131 FEA=FLmRNA TIER=FL+Stack STK=24 UG=Ta.231 DEF=Triticum aestivum secretory protein (WAS-2) mRNA, complete cds. PROD=secretory protein FL=gb:AF079526.1
Ta.231.1.S1_x_at	2.02157	2.82029e-05	4.06025	gb:AF079526.1 DB_XREF=gi:5669007 GEN=WAS-2 TID=Ta.231.1 CNT=131 FEA=FLmRNA TIER=FL+Stack STK=24 UG=Ta.231 DEF=Triticum aestivum secretory protein (WAS-2) mRNA, complete cds. PROD=secretory protein FL=gb:AF079526.1
Ta.23112.1.S1_x_at	2.39405	0.00145329	5.25631	gb:CD935642 DB_XREF=gi:32783406 DB_XREF=OV.102B02R010427 CLONE=OV102B02 TID=Ta.23112.1 CNT=50 FEA=EST TIER=Stack STK=7 UG=Ta.23112 UG_TITLE=Transcribed sequence with weak similarity to protein ref:NP_176647.1 (A.thaliana) methioninecystathionine gamma lyase, putative (Arabidopsis thaliana)
Ta.23115.2.S1_x_at	1.29581	4.35446e-05	2.45515	gb:CA691097 DB_XREF=gi:25412876 DB_XREF=wlm96.pk054.f22 CLONE=wlm96.pk054.f22 TID=Ta.23115.2 CNT=2 FEA=EST TIER=ConsEnd STK=0 UG=Ta.23115 UG_TITLE=Transcribed sequence with moderate similarity to protein ref:NP_188408.1 (A.thaliana) dehydrogenase, putative (Arabidopsis thaliana)
Ta.23115.3.S1_a_at	1.05554	0.000510504	2.07849	gb:CA640124 DB_XREF=gi:25218420 DB_XREF=wre1n.pk0031.c2 CLONE=wre1n.pk0031.c2 TID=Ta.23115.3 CNT=1 FEA=EST TIER=ConsEnd STK=0 UG=Ta.23115 UG_TITLE=Transcribed sequence with moderate similarity to protein ref:NP_188408.1 (A.thaliana) dehydrogenase, putative (Arabidopsis thaliana)
Ta.23127.2.S1_x_at	1.34969	4.06019e-05	2.54857	gb:CA644702 DB_XREF=gi:25222998 DB_XREF=wre1n.pk0081.f1 CLONE=wre1n.pk0081.f1 TID=Ta.23127.2 CNT=9 FEA=EST TIER=ConsEnd STK=0 UG=Ta.23127 UG_TITLE=Transcribed sequence with weak similarity to protein ref:NP_566395.1 (A.thaliana) expressed protein (Arabidopsis thaliana)
Ta.23127.3.S1_at	1.66993	2.29117e-06	3.182	gb:CA640346 DB_XREF=gi:25218642 DB_XREF=wre1n.pk0032.a6 CLONE=wre1n.pk0032.a6 TID=Ta.23127.3 CNT=13 FEA=EST TIER=ConsEnd STK=0 UG=Ta.23127 UG_TITLE=Transcribed sequence with weak similarity to protein ref:NP_566395.1 (A.thaliana) expressed protein (Arabidopsis thaliana)
Ta.23175.1.A1_at	1.13451	5.59962e-05	2.19544	gb:CA654210 DB_XREF=gi:25232735 DB_XREF=wre1n.pk163.d6 CLONE=wre1n.pk163.d6 TID=Ta.23175.1 CNT=6 FEA=EST TIER=ConsEnd STK=0 UG=Ta.23175 UG_TITLE=Transcribed sequence with weak similarity to protein ref:NP_194681.1 (A.thaliana) putative protein (Arabidopsis thaliana)
Ta.23183.1.S1_at	1.28162	1.82286e-07	2.43112	gb:CK208068 DB_XREF=gi:39570458 DB_XREF=FGAS019746 TID=Ta.23183.1 CNT=17 FEA=EST TIER=ConsEnd STK=0 UG=Ta.23183 UG_TITLE=Transcribed sequence with weak similarity to protein ref:NP_199626.1 (A.thaliana) SCARECROW gene regulator-like (Arabidopsis thaliana)
Ta.23187.1.S1_s_at	1.7123	2.48054e-06	3.27684	gb:BJ271379 DB_XREF=gi:20096828 DB_XREF=BJ271379 CLONE=whoh1j08 NOTE=Non-UniGene sequence merged into UniGene cluster TID=Ta.23187.1 CNT=1 FEA=EST TIER=ConsEnd STK=0 UG=Ta.23187 UG_TITLE=Transcribed sequences
Ta.23204.3.A1_a_at	0.957924	0.00383982	1.94251	gb:CA737221 DB_XREF=gi:25552819 DB_XREF=wpi2s.pk001.c7 CLONE=wpi2s.pk001.c7 TID=Ta.23204.3 CNT=1 FEA=EST TIER=ConsEnd STK=0 UG=Ta.23204 UG_TITLE=Transcribed sequence with weak similarity to protein ref:NP_116250.1 (H.sapiens) hypothetical protein FLJ14917 (Homo sapiens)
Ta.23219.1.A1_x_at	4.04148	2.10108e-06	16.4667	gb:CA737258 DB_XREF=gi:25552856 DB_XREF=wpi2s.pk001.n10 CLONE=wpi2s.pk001.n10 TID=Ta.23219.1 CNT=6 FEA=EST TIER=Stack STK=6 UG=Ta.23219 UG_TITLE=Transcribed sequences
Ta.23247.2.S1_a_at	1.18908	0.00036581	2.28008	gb:CA705326 DB_XREF=gi:25427119 DB_XREF=wdk1c.pk019.k18 CLONE=wdk1c.pk019.k18 TID=Ta.23247.2 CNT=1 FEA=EST TIER=ConsEnd STK=0 UG=Ta.23247 UG_TITLE=Transcribed sequence with moderate similarity to protein ref:NP_186814.1 (A.thaliana) unknown protein (Arabidopsis thaliana)
Ta.23252.1.S1_at	3.95356	1.09245e-07	15.4932	gb:CK213889 DB_XREF=gi:39619993 DB_XREF=FGAS025801 TID=Ta.23252.1 CNT=13 FEA=EST TIER=ConsEnd STK=0 UG=Ta.23252 UG_TITLE=Transcribed sequence with weak similarity to protein ref:NP_176569.1 (A.thaliana) putative RING zinc finger protein (Arabidopsis thaliana)
Ta.23271.1.S1_s_at	8.05775	5.86902e-08	266.455	gb:CA680274 DB_XREF=gi:25265516 DB_XREF=wlm24.pk0004.a5 CLONE=wlm24.pk0004.a5 TID=Ta.23271.1 CNT=12 FEA=EST TIER=ConsEnd STK=0 UG=Ta.23271 UG_TITLE=Transcribed sequences
Ta.23272.1.S1_at	2.25072	3.0885e-06	4.75919	gb:CA695961 DB_XREF=gi:25417747 DB_XREF=wlmk8.pk0017.f3 CLONE=wlmk8.pk0017.f3 TID=Ta.23272.1 CNT=6 FEA=EST TIER=ConsEnd STK=0 UG=Ta.23272 UG_TITLE=Transcribed sequence with weak similarity to protein pir:T46162 (A.thaliana) T46162 glucosyltransferase-like protein - Arabidopsis thaliana
Ta.23309.1.S1_at	2.097	5.19873e-07	4.27818	gb:CK207589 DB_XREF=gi:39569979 DB_XREF=FGAS019226 TID=Ta.23309.1 CNT=5 FEA=EST TIER=ConsEnd STK=0 UG=Ta.23309 UG_TITLE=Transcribed sequence with weak similarity to protein pir:S46440 (A.thaliana) S46440 bifunctional UMP synthase (validated) - Arabidopsis thaliana
Ta.23317.2.S1_at	1.15486	5.04455e-05	2.22662	gb:CA616884 DB_XREF=gi:25195181 DB_XREF=wl1n.pk0009.d6 CLONE=wl1n.pk0009.d6 TID=Ta.23317.2 CNT=14 FEA=EST TIER=ConsEnd STK=0 UG=Ta.23317 UG_TITLE=Transcribed sequence with weak similarity to protein pir:T48615 (A.thaliana) T48615 hypothetical protein F18O22.210 - Arabidopsis thaliana
Ta.23339.1.S1_at	2.2972	4.45552e-07	4.91505	gb:CA746363 DB_XREF=gi:25563205 DB_XREF=wri2s.pk005.f3 CLONE=wri2s.pk005.f3 TID=Ta.23339.1 CNT=11 FEA=EST TIER=ConsEnd STK=0 UG=Ta.23339 UG_TITLE=Transcribed sequence with moderate similarity to protein ref:NP_173116.1 (A.thaliana) unknown protein (Arabidopsis thaliana)
Ta.23342.1.S1_at	2.7429	0.00013133	6.69417	gb:CD873149 DB_XREF=gi:32556965 DB_XREF=AZO2.122H18R010406 CLONE=AZO2122H18 TID=Ta.23342.1 CNT=20 FEA=EST TIER=ConsEnd STK=0 UG=Ta.23342 UG_TITLE=Transcribed sequence with weak similarity to protein pir:S46440 (A.thaliana) S46440 bifunctional UMP synthase (validated) - Arabidopsis thaliana
Ta.23348.1.A1_at	3.80748	2.0439e-06	14.0012	gb:BJ229076 DB_XREF=gi:20048472 DB_XREF=BJ229076 CLONE=whdl9k15 TID=Ta.23348.1 CNT=10 FEA=EST TIER=ConsEnd STK=1 UG=Ta.23348 UG_TITLE=Transcribed sequence with weak similarity to protein ref:NP_199675.1 (A.thaliana) cyclin C-like protein (Arabidopsis thaliana)
Ta.23348.1.A1_x_at	3.09391	2.70528e-09	8.53805	gb:BJ229076 DB_XREF=gi:20048472 DB_XREF=BJ229076 CLONE=whdl9k15 TID=Ta.23348.1 CNT=10 FEA=EST TIER=ConsEnd STK=1 UG=Ta.23348 UG_TITLE=Transcribed sequence with weak similarity to protein ref:NP_199675.1 (A.thaliana) cyclin C-like protein (Arabidopsis thaliana)
Ta.23348.3.A1_x_at	2.3943	0.00405628	5.25721	gb:CA675884 DB_XREF=gi:25257088 DB_XREF=wlsu2.pk029.b20 CLONE=wlsu2.pk029.b20 TID=Ta.23348.3 CNT=6 FEA=EST TIER=ConsEnd STK=0 UG=Ta.23348 UG_TITLE=Transcribed sequence with weak similarity to protein ref:NP_199675.1 (A.thaliana) cyclin C-like protein (Arabidopsis thaliana)
Ta.23366.1.S1_at	0.387505	0.00811859	1.30813	gb:BJ270611 DB_XREF=gi:20096347 DB_XREF=BJ270611 CLONE=whoh8l07 TID=Ta.23366.1 CNT=3 FEA=EST TIER=ConsEnd STK=1 UG=Ta.23366 UG_TITLE=Transcribed sequence with weak similarity to protein ref:NP_177313.1 (A.thaliana) peroxidase ATP4a (Arabidopsis thaliana)
Ta.23366.3.A1_at	3.88332	1.25213e-07	14.7569	gb:BQ161967 DB_XREF=gi:20299024 DB_XREF=WHE0488_C05_E10ZT CLONE=WHE0488_C05_E10 TID=Ta.23366.3 CNT=9 FEA=EST TIER=ConsEnd STK=0 UG=Ta.23366 UG_TITLE=Transcribed sequence with weak similarity to protein ref:NP_177313.1 (A.thaliana) peroxidase ATP4a (Arabidopsis thaliana)
Ta.23366.3.A1_x_at	3.98595	3.44848e-07	15.8449	gb:BQ161967 DB_XREF=gi:20299024 DB_XREF=WHE0488_C05_E10ZT CLONE=WHE0488_C05_E10 TID=Ta.23366.3 CNT=9 FEA=EST TIER=ConsEnd STK=0 UG=Ta.23366 UG_TITLE=Transcribed sequence with weak similarity to protein ref:NP_177313.1 (A.thaliana) peroxidase ATP4a (Arabidopsis thaliana)
Ta.23369.2.S1_a_at	1.50548	1.72287e-09	2.83919	gb:BJ309673 DB_XREF=gi:20117612 DB_XREF=BJ309673 CLONE=whyd21c02 TID=Ta.23369.2 CNT=1 FEA=EST TIER=ConsEnd STK=1 UG=Ta.23369 UG_TITLE=Transcribed sequence with weak similarity to protein pir:T50786 (A.thaliana) T50786 nucleoid DNA-binding protein cnd41-like protein - Arabidopsis thaliana
Ta.23371.1.S1_a_at	2.51366	2.40229e-11	5.71067	gb:CK212345 DB_XREF=gi:39618449 DB_XREF=FGAS024217 TID=Ta.23371.1 CNT=16 FEA=EST TIER=ConsEnd STK=1 UG=Ta.23371 UG_TITLE=Transcribed sequence with moderate similarity to protein ref:NP_196884.1 (A.thaliana) putative protein (Arabidopsis thaliana)
Ta.23379.1.S1_at	1.62487	7.57674e-07	3.08415	gb:CK198881 DB_XREF=gi:39561271 DB_XREF=FGAS007369 TID=Ta.23379.1 CNT=7 FEA=EST TIER=ConsEnd STK=0 UG=Ta.23379 UG_TITLE=Transcribed sequence with weak similarity to protein ref:NP_179943.1 (A.thaliana) putative acetone-cyanohydrin lyase (Arabidopsis thaliana)
Ta.23392.1.S1_at	5.06271	6.9648e-09	33.4217	gb:CD875437 DB_XREF=gi:32559253 DB_XREF=AZO3.105B11F011002 CLONE=AZO3105B11 TID=Ta.23392.1 CNT=15 FEA=EST TIER=ConsEnd STK=0 UG=Ta.23392 UG_TITLE=Transcribed sequence with weak similarity to protein ref:NP_199564.1 (A.thaliana) putative protein (Arabidopsis thaliana)
Ta.23392.2.S1_a_at	1.74531	2.86649e-08	3.35267	gb:CA695737 DB_XREF=gi:25417523 DB_XREF=wlmk8.pk0014.f7 CLONE=wlmk8.pk0014.f7 TID=Ta.23392.2 CNT=1 FEA=EST TIER=ConsEnd STK=0 UG=Ta.23392 UG_TITLE=Transcribed sequence with weak similarity to protein ref:NP_199564.1 (A.thaliana) putative protein (Arabidopsis thaliana)
Ta.23395.1.S1_a_at	2.40554	7.29507e-05	5.29833	gb:CA629221 DB_XREF=gi:25207517 DB_XREF=wle1n.pk0023.b6 CLONE=wle1n.pk0023.b6 TID=Ta.23395.1 CNT=5 FEA=EST TIER=ConsEnd STK=0 UG=Ta.23395 UG_TITLE=Transcribed sequence with weak similarity to protein ref:NP_565544.1 (A.thaliana) Expressed protein (Arabidopsis thaliana)
Ta.23414.1.S1_x_at	0.848818	0.00300811	1.80102	gb:CD452900 DB_XREF=gi:31367640 DB_XREF=WHE1136_E08_J16ZT CLONE=WHE1136_E08_J16 TID=Ta.23414.1 CNT=10 FEA=EST TIER=ConsEnd STK=1 UG=Ta.23414 UG_TITLE=Transcribed sequence with weak similarity to protein ref:NP_186958.1 (A.thaliana) putative NADP-dependent oxidoreductase (Arabidopsis thaliana)
Ta.2344.1.S1_s_at	0.831616	0.000108486	1.77968	gb:BJ214487 DB_XREF=gi:23070603 DB_XREF=BJ214487 CLONE=wh2k18 TID=Ta.2344.1 CNT=61 FEA=mRNA TIER=Stack STK=9 UG=Ta.2344 UG_TITLE=Clone wdk3c.pk021.e13:fis, full insert mRNA sequence
Ta.236.1.S1_at	4.9939	1.80098e-08	31.8649	gb:AF079318.1 DB_XREF=gi:3396051 GEN=WCK-1 TID=Ta.236.1 CNT=47 FEA=FLmRNA TIER=FL STK=1 UG=Ta.236 DEF=Triticum aestivum MAP kinase homolog (WCK-1) mRNA, complete cds. PROD=MAP kinase homolog FL=gb:AF079318.1
Ta.23667.1.S1_at	1.04422	4.16541e-05	2.06225	gb:Y14008.1 DB_XREF=gi:2222797 TID=Ta.23667.1 CNT=1 FEA=mRNA TIER=ConsEnd STK=0 UG=Ta.23667 DEF=Triticum aestivum mRNA for gibberellin 20-oxidase, clone S39A. PROD=gibberellin 20-oxidase
Ta.23679.1.S1_at	1.16004	0.000101952	2.23464	gb:BQ807036 DB_XREF=gi:22031245 DB_XREF=WHE3586_A08_B16ZS CLONE=WHE3586_A08_B16 TID=Ta.23679.1 CNT=69 FEA=EST TIER=Stack STK=15 UG=Ta.23679 UG_TITLE=Transcribed sequence with moderate similarity to protein ref:NP_197876.1 (A.thaliana) Protein phosphatase 2C-like protein (Arabidopsis thaliana)
Ta.23691.1.A1_at	0.779663	0.00171529	1.71673	gb:CD881270 DB_XREF=gi:32640233 DB_XREF=F1.102I19R010628 CLONE=F1102I19 TID=Ta.23691.1 CNT=8 FEA=EST TIER=ConsEnd STK=0 UG=Ta.23691 UG_TITLE=Transcribed sequence with weak similarity to protein ref:NP_181301.1 (A.thaliana) putative SCARECROW gene regulator (Arabidopsis thaliana)
Ta.23697.1.S1_a_at	0.484156	0.000374008	1.39877	gb:BJ228552 DB_XREF=gi:23077429 DB_XREF=BJ228552 CLONE=whdl6p03 TID=Ta.23697.1 CNT=41 FEA=EST TIER=Stack STK=13 UG=Ta.23697 UG_TITLE=Transcribed sequence with moderate similarity to protein ref:NP_180443.1 (A.thaliana) putative nucleotide-sugar dehydratase (Arabidopsis thaliana)
Ta.237.1.S1_a_at	1.95054	9.15268e-06	3.86518	gb:AF002211.1 DB_XREF=gi:2183248 TID=Ta.237.1 CNT=1 FEA=FLmRNA TIER=FL STK=1 UG=Ta.237 DEF=Triticum aestivum glutathione-S-transferase mRNA, complete cds. PROD=glutathione-S-transferase FL=gb:AF002211.1
Ta.237.2.S1_x_at	2.03202	0.000266797	4.08978	gb:AJ611893 DB_XREF=gi:39728820 DB_XREF=AJ611893 CLONE=05730R NOTE=Non-UniGene sequence merged into UniGene cluster TID=Ta.237.2 CNT=61 FEA=mRNA TIER=ConsEnd STK=0 UG=Ta.237 UG_TITLE=Glutathione-S-transferase mRNA, complete cds
Ta.23704.1.S1_s_at	1.29216	3.29705e-06	2.44894	gb:AJ440795.1 DB_XREF=gi:23504746 GEN=gstf6 TID=Ta.23704.1 CNT=123 FEA=mRNA TIER=Stack STK=8 UG=Ta.23704 DEF=Triticum aestivum mRNA for glutathione transferase F6 (gstf6 gene). PROD=glutathione transferase F6
Ta.23704.1.S1_x_at	1.94495	6.24814e-08	3.85025	gb:AJ440795.1 DB_XREF=gi:23504746 GEN=gstf6 TID=Ta.23704.1 CNT=123 FEA=mRNA TIER=Stack STK=8 UG=Ta.23704 DEF=Triticum aestivum mRNA for glutathione transferase F6 (gstf6 gene). PROD=glutathione transferase F6
Ta.23712.1.S1_a_at	0.712242	0.000942505	1.63835	gb:BJ320002 DB_XREF=gi:20123780 DB_XREF=BJ320002 CLONE=whyf13b12 TID=Ta.23712.1 CNT=5 FEA=EST TIER=ConsEnd STK=1 UG=Ta.23712 UG_TITLE=Transcribed sequence with weak similarity to protein pir:T48438 (A.thaliana) T48438 hypothetical protein T32M21.20 - Arabidopsis thaliana
Ta.23712.1.S1_at	0.719407	0.000182748	1.64651	gb:BJ320002 DB_XREF=gi:20123780 DB_XREF=BJ320002 CLONE=whyf13b12 TID=Ta.23712.1 CNT=5 FEA=EST TIER=ConsEnd STK=1 UG=Ta.23712 UG_TITLE=Transcribed sequence with weak similarity to protein pir:T48438 (A.thaliana) T48438 hypothetical protein T32M21.20 - Arabidopsis thaliana
Ta.23712.2.S1_at	0.648981	0.000143012	1.56806	gb:BJ209413 DB_XREF=gi:19947820 DB_XREF=BJ209413 CLONE=wh14b22 TID=Ta.23712.2 CNT=3 FEA=EST TIER=ConsEnd STK=0 UG=Ta.23712 UG_TITLE=Transcribed sequence with weak similarity to protein pir:T48438 (A.thaliana) T48438 hypothetical protein T32M21.20 - Arabidopsis thaliana
Ta.23734.1.S1_at	0.566884	0.00176583	1.48132	gb:BJ262520 DB_XREF=gi:20083633 DB_XREF=BJ262520 CLONE=whh19c17 TID=Ta.23734.1 CNT=7 FEA=EST TIER=ConsEnd STK=1 UG=Ta.23734 UG_TITLE=Transcribed sequence with moderate similarity to protein ref:NP_194876.1 (A.thaliana) putative protein (Arabidopsis thaliana)
Ta.23743.1.S1_at	0.404092	0.0018187	1.32326	gb:X66014.1 DB_XREF=gi:21694 TID=Ta.23743.1 CNT=1 FEA=mRNA TIER=ConsEnd STK=0 UG=Ta.23743 UG_TITLE=T.aestivum mRNA 2 for cathepsin B (2077) DEF=T.aestivum mRNA 2 for cathepsin B (2077).
Ta.23754.1.A1_at	1.68954	1.5573e-06	3.22555	gb:BJ228146 DB_XREF=gi:23077207 DB_XREF=BJ228146 CLONE=whdl3p16 NOTE=Non-UniGene sequence merged into UniGene cluster TID=Ta.23754.1 CNT=1 FEA=EST TIER=ConsEnd STK=1 UG=Ta.23754 UG_TITLE=Transcribed sequence
Ta.23759.1.S1_at	1.42068	2.73137e-05	2.67711	gb:CD891576 DB_XREF=gi:32661799 DB_XREF=G118.117M09R010926 CLONE=G118117M09 TID=Ta.23759.1 CNT=15 FEA=mRNA TIER=ConsEnd STK=0 UG=Ta.23759 UG_TITLE=MRNA for SigA, partial
Ta.23763.1.S1_at	9.29408	3.36982e-09	627.764	gb:CK213159 DB_XREF=gi:39619263 DB_XREF=FGAS025064 TID=Ta.23763.1 CNT=8 FEA=mRNA TIER=ConsEnd STK=0 UG=Ta.23763 UG_TITLE=Lipoxygenase mRNA, partial cds
Ta.23769.1.S1_at	0.900133	6.44387e-06	1.86624	gb:BJ276373 DB_XREF=gi:20100149 DB_XREF=BJ276373 CLONE=whoh25p16 TID=Ta.23769.1 CNT=34 FEA=EST TIER=ConsEnd STK=1 UG=Ta.23769 UG_TITLE=Transcribed sequence with weak similarity to protein pir:T09559 (A.thaliana) T09559 hypothetical protein L73G19.50 - Arabidopsis thaliana
Ta.23792.1.S1_at	1.07656	6.57121e-06	2.109	gb:CD453907 DB_XREF=gi:31368535 DB_XREF=WHE0903_D03_H05ZT CLONE=WHE0903_D03_H05 TID=Ta.23792.1 CNT=15 FEA=EST TIER=ConsEnd STK=1 UG=Ta.23792 UG_TITLE=Transcribed sequence with moderate similarity to protein sp:P48000 (A.thaliana) HKL3_ARATH Homeobox protein knotted-1 like 3
Ta.23807.4.S1_s_at	0.620901	0.000102669	1.53783	gb:BJ311158 DB_XREF=gi:20118526 DB_XREF=BJ311158 CLONE=whyd26i18 TID=Ta.23807.4 CNT=124 FEA=EST TIER=Stack STK=15 UG=Ta.23807 UG_TITLE=Heat shock protein 70 (hsp70) mRNA, partial cds
Ta.23807.4.S1_x_at	0.565871	0.00210833	1.48028	gb:BJ311158 DB_XREF=gi:20118526 DB_XREF=BJ311158 CLONE=whyd26i18 TID=Ta.23807.4 CNT=124 FEA=EST TIER=Stack STK=15 UG=Ta.23807 UG_TITLE=Heat shock protein 70 (hsp70) mRNA, partial cds
Ta.23807.7.S1_x_at	0.254888	0.000192656	1.19324	gb:BJ297610 DB_XREF=gi:20110895 DB_XREF=BJ297610 CLONE=whsl21c03 TID=Ta.23807.7 CNT=197 FEA=EST TIER=Stack STK=22 UG=Ta.23807 UG_TITLE=Heat shock protein 70 (hsp70) mRNA, partial cds
Ta.23832.1.S1_at	2.48091	7.89303e-05	5.5825	gb:CA651830 DB_XREF=gi:25230355 DB_XREF=wre1n.pk183.h5 CLONE=wre1n.pk183.h5 TID=Ta.23832.1 CNT=5 FEA=EST TIER=ConsEnd STK=0 UG=Ta.23832 UG_TITLE=Transcribed sequence with weak similarity to protein ref:NP_181121.1 (A.thaliana) putative serine carboxypeptidase II (Arabidopsis thaliana)
Ta.23909.1.S1_a_at	2.33409	7.16521e-05	5.04233	gb:BJ292155 DB_XREF=gi:20108556 DB_XREF=BJ292155 CLONE=whsl26j14 TID=Ta.23909.1 CNT=22 FEA=EST TIER=ConsEnd STK=1 UG=Ta.23909 UG_TITLE=Transcribed sequence with weak similarity to protein ref:NP_188436.1 (A.thaliana) beta-glucosidase, putative (Arabidopsis thaliana)
Ta.23909.1.S1_at	2.60423	3.48546e-06	6.08068	gb:BJ292155 DB_XREF=gi:20108556 DB_XREF=BJ292155 CLONE=whsl26j14 TID=Ta.23909.1 CNT=22 FEA=EST TIER=ConsEnd STK=1 UG=Ta.23909 UG_TITLE=Transcribed sequence with weak similarity to protein ref:NP_188436.1 (A.thaliana) beta-glucosidase, putative (Arabidopsis thaliana)
Ta.23909.1.S1_x_at	2.51774	1.61876e-05	5.72683	gb:BJ292155 DB_XREF=gi:20108556 DB_XREF=BJ292155 CLONE=whsl26j14 TID=Ta.23909.1 CNT=22 FEA=EST TIER=ConsEnd STK=1 UG=Ta.23909 UG_TITLE=Transcribed sequence with weak similarity to protein ref:NP_188436.1 (A.thaliana) beta-glucosidase, putative (Arabidopsis thaliana)
Ta.23917.3.S1_x_at	0.953798	0.000452874	1.93697	gb:CN012788 DB_XREF=gi:45802820 DB_XREF=WHE3952_H10_O20ZS CLONE=WHE3952_H10_O20 TID=Ta.23917.3 CNT=14 FEA=EST TIER=ConsEnd STK=0 UG=Ta.23917 UG_TITLE=Transcribed sequence with weak similarity to protein ref:NP_568904.1 (A.thaliana) nonspecific lipid-transfer protein precursor - like (Arabidopsis thaliana)
Ta.2397.1.S1_at	0.749252	0.00206659	1.68092	gb:BJ282385 DB_XREF=gi:20103648 DB_XREF=BJ282385 CLONE=whr10g05 TID=Ta.2397.1 CNT=26 FEA=mRNA TIER=ConsEnd STK=1 UG=Ta.2397 UG_TITLE=Clone wle1n.pk0001.d6:fis, full insert mRNA sequence
Ta.23980.1.A1_at	0.911934	0.00340357	1.88157	gb:CA722187 DB_XREF=gi:25443980 DB_XREF=wds1c.pk003.i4.f CLONE=wds1c.pk003.i4.f TID=Ta.23980.1 CNT=1 FEA=EST TIER=ConsEnd STK=1 UG=Ta.23980 UG_TITLE=Transcribed sequence
Ta.23998.1.A1_at	1.11307	0.00202542	2.16305	gb:CA722383 DB_XREF=gi:25444176 DB_XREF=wds1c.pk002.e2.f CLONE=wds1c.pk002.e2.f TID=Ta.23998.1 CNT=1 FEA=EST TIER=ConsEnd STK=1 UG=Ta.23998 UG_TITLE=Transcribed sequence
Ta.240.1.S1_a_at	0.290041	0.00608771	1.22267	gb:AF184059.1 DB_XREF=gi:5923876 GEN=GST1 TID=Ta.240.1 CNT=117 FEA=FLmRNA TIER=FL+Stack STK=27 UG=Ta.240 DEF=Triticum aestivum glutathione S-transferase (GST1) mRNA, complete cds. PROD=glutathione S-transferase FL=gb:AF184059.1 gb:AF387085.1
Ta.24004.1.A1_at	1.96763	1.28821e-05	3.91126	gb:CA722421 DB_XREF=gi:25444214 DB_XREF=wds1c.pk002.o24.f CLONE=wds1c.pk002.o24.f TID=Ta.24004.1 CNT=1 FEA=EST TIER=ConsEnd STK=1 UG=Ta.24004 UG_TITLE=Transcribed sequence
Ta.2402.1.S1_a_at	1.92851	2.34045e-07	3.80661	gb:CA722522 DB_XREF=gi:25444315 DB_XREF=wds1c.pk002.d9.f CLONE=wds1c.pk002.d9.f TID=Ta.2402.1 CNT=4 FEA=EST TIER=ConsEnd STK=1 UG=Ta.2402 UG_TITLE=Transcribed sequence with moderate similarity to protein ref:NP_191049.1 (A.thaliana) chlorophyll ab-binding protein (Arabidopsis thaliana)
Ta.2402.1.S1_at	2.18208	1.45038e-07	4.53806	gb:CA722522 DB_XREF=gi:25444315 DB_XREF=wds1c.pk002.d9.f CLONE=wds1c.pk002.d9.f TID=Ta.2402.1 CNT=4 FEA=EST TIER=ConsEnd STK=1 UG=Ta.2402 UG_TITLE=Transcribed sequence with moderate similarity to protein ref:NP_191049.1 (A.thaliana) chlorophyll ab-binding protein (Arabidopsis thaliana)
Ta.2402.3.S1_x_at	1.88123	3.24907e-07	3.6839	gb:CK216367 DB_XREF=gi:39622471 DB_XREF=FGAS028355 TID=Ta.2402.3 CNT=22 FEA=EST TIER=ConsEnd STK=0 UG=Ta.2402 UG_TITLE=Transcribed sequence with moderate similarity to protein ref:NP_191049.1 (A.thaliana) chlorophyll ab-binding protein (Arabidopsis thaliana)
Ta.24061.1.A1_x_at	2.75524	2.34363e-06	6.75165	gb:CA722804 DB_XREF=gi:25444597 DB_XREF=wds1c.pk004.c14.f CLONE=wds1c.pk004.c14.f TID=Ta.24061.1 CNT=1 FEA=EST TIER=ConsEnd STK=1 UG=Ta.24061 UG_TITLE=Transcribed sequence with weak similarity to protein ref:NP_194311.1 (A.thaliana) xyloglucan endo-1,4-beta-D-glucanase
Ta.24065.1.A1_s_at	1.68242	0.00014148	3.20966	gb:CA722844 DB_XREF=gi:25444637 DB_XREF=wds1c.pk004.d16.f CLONE=wds1c.pk004.d16.f TID=Ta.24065.1 CNT=1 FEA=EST TIER=ConsEnd STK=1 UG=Ta.24065 UG_TITLE=Transcribed sequence
Ta.2407.1.S1_a_at	1.99318	7.78137e-06	3.98114	gb:BE490082 DB_XREF=gi:9609615 DB_XREF=WHE0365_F10_L19ZS CLONE=WHE0365_F10_L19 TID=Ta.2407.1 CNT=30 FEA=EST TIER=ConsEnd STK=0 UG=Ta.2407 UG_TITLE=Transcribed sequence with weak similarity to protein ref:NP_177735.1 (A.thaliana) chloroplast drought-induced stress protein, putative (Arabidopsis thaliana)
Ta.2407.1.S1_x_at	2.52595	1.85629e-09	5.75951	gb:BE490082 DB_XREF=gi:9609615 DB_XREF=WHE0365_F10_L19ZS CLONE=WHE0365_F10_L19 TID=Ta.2407.1 CNT=30 FEA=EST TIER=ConsEnd STK=0 UG=Ta.2407 UG_TITLE=Transcribed sequence with weak similarity to protein ref:NP_177735.1 (A.thaliana) chloroplast drought-induced stress protein, putative (Arabidopsis thaliana)
Ta.2407.2.A1_at	1.96939	3.284e-06	3.91603	gb:CA623177 DB_XREF=gi:25201473 DB_XREF=wl1n.pk0103.g10 CLONE=wl1n.pk0103.g10 TID=Ta.2407.2 CNT=5 FEA=EST TIER=ConsEnd STK=0 UG=Ta.2407 UG_TITLE=Transcribed sequence with weak similarity to protein ref:NP_177735.1 (A.thaliana) chloroplast drought-induced stress protein, putative (Arabidopsis thaliana)
Ta.24076.1.S1_at	0.668059	0.00533266	1.58893	gb:CA732597 DB_XREF=gi:25548195 DB_XREF=wlp1c.pk004.p9 CLONE=wlp1c.pk004.p9 TID=Ta.24076.1 CNT=4 FEA=mRNA TIER=ConsEnd STK=0 UG=Ta.24076 UG_TITLE=1-aminocyclopropane-1-carboxylate synthase (ACS2) mRNA, partial cds
Ta.241.1.S1_at	1.7692	0.000607879	3.40865	gb:AF207745.1 DB_XREF=gi:7110219 GEN=TaAKT1 TID=Ta.241.1 CNT=5 FEA=FLmRNA TIER=FL STK=1 UG=Ta.241 DEF=Triticum aestivum AKT1-like potassium channel (TaAKT1) mRNA, complete cds. PROD=AKT1-like potassium channel FL=gb:AF207745.1
Ta.24106.1.S1_x_at	0.964331	0.00444187	1.95116	gb:CA665159 DB_XREF=gi:25243684 DB_XREF=wlk1.pk0009.b11 CLONE=wlk1.pk0009.b11 TID=Ta.24106.1 CNT=4 FEA=mRNA TIER=ConsEnd STK=0 UG=Ta.24106 UG_TITLE=Triciticum aestivum pathogen inducible mRNA fragment for putative peroxidase
Ta.24122.1.S1_at	1.36123	9.29426e-06	2.56905	gb:BJ272620 DB_XREF=gi:20097645 DB_XREF=BJ272620 CLONE=whoh12l21 TID=Ta.24122.1 CNT=2 FEA=EST TIER=ConsEnd STK=1 UG=Ta.24122 UG_TITLE=Transcribed sequence with weak similarity to protein ref:NP_195643.1 (A.thaliana) cinnamyl-alcohol dehydrogenase CAD1 (Arabidopsis thaliana)
Ta.24155.1.S1_x_at	3.39148	0.000202211	10.4939	gb:BE638032 DB_XREF=gi:9921143 DB_XREF=WHE0995-0998_G23_G23ZS CLONE=WHE0995-0998_G23_G23 TID=Ta.24155.1 CNT=7 FEA=EST TIER=ConsEnd STK=0 UG=Ta.24155 UG_TITLE=Transcribed sequence with weak similarity to protein ref:NP_197966.1 (A.thaliana) nodulin - like protein (Arabidopsis thaliana)
Ta.24155.2.S1_s_at	7.06887	2.76573e-07	134.259	gb:BJ272053 DB_XREF=gi:20097261 DB_XREF=BJ272053 CLONE=whoh2o07 NOTE=Non-UniGene sequence merged into UniGene cluster TID=Ta.24155.2 CNT=6 FEA=EST TIER=ConsEnd STK=1 UG=Ta.24155 UG_TITLE=Transcribed sequence with weak similarity to protein ref:NP_197966.1 (A.thaliana) nodulin - like protein (Arabidopsis thaliana)
Ta.24155.2.S1_x_at	6.70516	1.70956e-07	104.341	gb:BJ272053 DB_XREF=gi:20097261 DB_XREF=BJ272053 CLONE=whoh2o07 NOTE=Non-UniGene sequence merged into UniGene cluster TID=Ta.24155.2 CNT=6 FEA=EST TIER=ConsEnd STK=1 UG=Ta.24155 UG_TITLE=Transcribed sequence with weak similarity to protein ref:NP_197966.1 (A.thaliana) nodulin - like protein (Arabidopsis thaliana)
Ta.24202.1.S1_s_at	1.19069	8.86772e-06	2.28262	gb:CA693707 DB_XREF=gi:25415493 DB_XREF=wlmk4.pk0006.g5 CLONE=wlmk4.pk0006.g5 TID=Ta.24202.1 CNT=2 FEA=EST TIER=ConsEnd STK=0 UG=Ta.24202 UG_TITLE=Transcribed sequences
Ta.24254.1.S1_a_at	3.5764	3.31666e-06	11.929	gb:CA616263 DB_XREF=gi:25194560 DB_XREF=wr1.pk180.a10 CLONE=wr1.pk180.a10 TID=Ta.24254.1 CNT=9 FEA=EST TIER=ConsEnd STK=0 UG=Ta.24254 UG_TITLE=Transcribed sequence with moderate similarity to protein sp:P48622 (A.thaliana) FD3D_ARATH Temperature-sensitive omega-3 fatty acid desaturase, chloroplast precursor
Ta.24254.2.S1_at	3.73009	3.13641e-08	13.27	gb:BQ800827 DB_XREF=gi:22015796 DB_XREF=WHE2803_B11_D21ZS CLONE=WHE2803_B11_D21 NOTE=Non-UniGene sequence merged into UniGene cluster TID=Ta.24254.2 CNT=5 FEA=EST TIER=ConsEnd STK=0 UG=Ta.24254 UG_TITLE=Transcribed sequence with moderate similarity to protein sp:P48622 (A.thaliana) FD3D_ARATH Temperature-sensitive omega-3 fatty acid desaturase, chloroplast precursor
Ta.24254.3.S1_x_at	3.47456	1.55539e-06	11.116	gb:CA681727 DB_XREF=gi:25267425 DB_XREF=wlm24.pk0021.f10 CLONE=wlm24.pk0021.f10 TID=Ta.24254.3 CNT=3 FEA=EST TIER=ConsEnd STK=0 UG=Ta.24254 UG_TITLE=Transcribed sequence with moderate similarity to protein sp:P48622 (A.thaliana) FD3D_ARATH Temperature-sensitive omega-3 fatty acid desaturase, chloroplast precursor
Ta.24260.1.A1_at	0.886493	0.003413	1.84868	gb:CA662036 DB_XREF=gi:25240561 DB_XREF=wlmk1.pk0011.c6 CLONE=wlmk1.pk0011.c6 TID=Ta.24260.1 CNT=5 FEA=EST TIER=ConsEnd STK=0 UG=Ta.24260 UG_TITLE=Transcribed sequence with moderate similarity to protein ref:NP_175717.1 (A.thaliana) phytochrome A supressor spa1, putative (Arabidopsis thaliana)
Ta.24292.1.A1_at	1.14902	0.00145421	2.21763	gb:BQ172279 DB_XREF=gi:20334102 DB_XREF=WHE2064_G06_M12ZT CLONE=WHE2064_G06_M12 TID=Ta.24292.1 CNT=1 FEA=EST TIER=ConsEnd STK=0 UG=Ta.24292 UG_TITLE=Transcribed sequence
Ta.24300.1.S1_at	1.06215	0.000133599	2.08804	gb:CA668229 DB_XREF=gi:25246911 DB_XREF=wlsu1.pk019.e7 CLONE=wlsu1.pk019.e7 TID=Ta.24300.1 CNT=9 FEA=EST TIER=ConsEnd STK=0 UG=Ta.24300 UG_TITLE=Transcribed sequence with weak similarity to protein ref:NP_565408.1 (A.thaliana) putative protein kinase (Arabidopsis thaliana)
Ta.24304.2.S1_a_at	0.788233	0.00182956	1.72696	gb:CK212788 DB_XREF=gi:39618892 DB_XREF=FGAS024676 TID=Ta.24304.2 CNT=5 FEA=EST TIER=ConsEnd STK=0 UG=Ta.24304 UG_TITLE=Transcribed sequence with moderate similarity to protein ref:NP_192186.1 (A.thaliana) putative photosystem I reaction center subunit II precursor (Arabidopsis thaliana)
Ta.24336.1.S1_at	0.701079	0.00798153	1.62572	gb:BT009036.1 DB_XREF=gi:32128587 TID=Ta.24336.1 CNT=30 FEA=mRNA TIER=ConsEnd STK=0 UG=Ta.24336 UG_TITLE=Clone wdk4c.pk006.m9:fis, full insert mRNA sequence DEF=Triticum aestivum clone wdk4c.pk006.m9:fis, full insert mRNA sequence.
Ta.24336.1.S1_x_at	0.60948	0.00303486	1.52571	gb:BT009036.1 DB_XREF=gi:32128587 TID=Ta.24336.1 CNT=30 FEA=mRNA TIER=ConsEnd STK=0 UG=Ta.24336 UG_TITLE=Clone wdk4c.pk006.m9:fis, full insert mRNA sequence DEF=Triticum aestivum clone wdk4c.pk006.m9:fis, full insert mRNA sequence.
Ta.24344.1.S1_at	2.67999	0.000721395	6.40853	gb:CA605726 DB_XREF=gi:25160888 DB_XREF=wr1.pk0055.f2 CLONE=wr1.pk0055.f2 TID=Ta.24344.1 CNT=3 FEA=EST TIER=ConsEnd STK=0 UG=Ta.24344 UG_TITLE=Transcribed sequence with weak similarity to protein ref:NP_192765.1 (A.thaliana) probable wound-induced protein (Arabidopsis thaliana)
Ta.24400.1.S1_at	1.49524	0.000673552	2.81911	gb:CA626380 DB_XREF=gi:25204676 DB_XREF=wl1n.pk0136.c6 CLONE=wl1n.pk0136.c6 TID=Ta.24400.1 CNT=1 FEA=EST TIER=ConsEnd STK=0 UG=Ta.24400 UG_TITLE=Transcribed sequence
Ta.2441.1.S1_at	1.20963	0.000201127	2.31279	gb:CD452394 DB_XREF=gi:31367134 DB_XREF=WHE1078_F07_L14ZT CLONE=WHE1078_F07_L14 TID=Ta.2441.1 CNT=113 FEA=EST TIER=Stack STK=8 UG=Ta.2441 UG_TITLE=Transcribed sequence with moderate similarity to protein pir:T50662 (A.thaliana) T50662 UVB-resistance protein UVR8 (imported) - Arabidopsis thaliana
Ta.24422.1.S1_s_at	0.253205	0.00181375	1.19185	gb:BJ320530 DB_XREF=gi:20124119 DB_XREF=BJ320530 CLONE=whyf15j09 TID=Ta.24422.1 CNT=81 FEA=EST TIER=Stack STK=9 UG=Ta.24422 UG_TITLE=Transcribed sequence with weak similarity to protein ref:NP_564018.1 (A.thaliana) oligouridylate binding protein, putative (Arabidopsis thaliana)
Ta.24432.1.S1_at	0.764463	0.000214255	1.69874	gb:CA641974 DB_XREF=gi:25220270 DB_XREF=wre1n.pk0051.h3 CLONE=wre1n.pk0051.h3 TID=Ta.24432.1 CNT=1 FEA=EST TIER=ConsEnd STK=0 UG=Ta.24432 UG_TITLE=Transcribed sequence
Ta.24477.1.S1_at	1.52694	1.11774e-05	2.88173	gb:CA667842 DB_XREF=gi:25246501 DB_XREF=wlsu1.pk015.g9 CLONE=wlsu1.pk015.g9 TID=Ta.24477.1 CNT=9 FEA=EST TIER=ConsEnd STK=0 UG=Ta.24477 UG_TITLE=Transcribed sequence with weak similarity to protein pir:T02616 (A.thaliana) T02616 hypothetical protein T19L18.12 - Arabidopsis thaliana
Ta.24477.3.A1_at	1.13549	0.000290157	2.19694	gb:CA667825 DB_XREF=gi:25246482 DB_XREF=wlsu1.pk015.o9 CLONE=wlsu1.pk015.o9 NOTE=Non-UniGene sequence merged into UniGene cluster TID=Ta.24477.3 CNT=4 FEA=EST TIER=ConsEnd STK=0 UG=Ta.24477 UG_TITLE=Transcribed sequence with weak similarity to protein pir:T02616 (A.thaliana) T02616 hypothetical protein T19L18.12 - Arabidopsis thaliana
Ta.24479.1.S1_at	1.44428	0.00938104	2.72127	gb:CA649437 DB_XREF=gi:25227733 DB_XREF=wre1n.pk0142.f8 CLONE=wre1n.pk0142.f8 TID=Ta.24479.1 CNT=11 FEA=EST TIER=ConsEnd STK=0 UG=Ta.24479 UG_TITLE=Transcribed sequence with weak similarity to protein pir:T48552 (A.thaliana) T48552 glutaredoxin-like protein - Arabidopsis thaliana
Ta.24508.1.S1_x_at	1.07865	6.0026e-06	2.11205	gb:BJ261121 DB_XREF=gi:20082812 DB_XREF=BJ261121 CLONE=whh1h02 TID=Ta.24508.1 CNT=132 FEA=EST TIER=Stack STK=37 UG=Ta.24508 UG_TITLE=Transcribed sequence with moderate similarity to protein sp:Q9LVI8 (A.thaliana) GLN1_ARATH Glutamine synthetase, cytosolic isozyme
Ta.24511.1.S1_at	5.10375	3.03871e-09	34.386	gb:CA702277 DB_XREF=gi:25424070 DB_XREF=wdk1c.pk0001.a3 CLONE=wdk1c.pk0001.a3 TID=Ta.24511.1 CNT=1 FEA=EST TIER=ConsEnd STK=0 UG=Ta.24511 UG_TITLE=Transcribed sequence
Ta.24515.1.S1_at	3.3582	8.94593e-05	10.2546	gb:AF005993.1 DB_XREF=gi:2827001 GEN=TaHSP70d TID=Ta.24515.1 CNT=88 FEA=FLmRNA TIER=FL STK=2 UG=Ta.24515 DEF=Triticum aestivum 70 kDa heat shock protein (TaHSP70d) mRNA, complete cds. PROD=HSP70 FL=gb:AF005993.1
Ta.24542.1.S1_at	2.9474	7.79882e-05	7.71356	gb:CA638580 DB_XREF=gi:25216876 DB_XREF=wre1n.pk0012.g7 CLONE=wre1n.pk0012.g7 TID=Ta.24542.1 CNT=17 FEA=EST TIER=ConsEnd STK=0 UG=Ta.24542 UG_TITLE=Transcribed sequences
Ta.24547.1.S1_at	4.59456	5.95427e-06	24.1601	gb:AJ612459 DB_XREF=gi:39729386 DB_XREF=AJ612459 CLONE=07048R NOTE=Non-UniGene sequence merged into UniGene cluster TID=Ta.24547.1 CNT=14 FEA=EST TIER=ConsEnd STK=0 UG=Ta.24547 UG_TITLE=Transcribed sequence with weak similarity to protein ref:NP_197966.1 (A.thaliana) nodulin - like protein (Arabidopsis thaliana)
Ta.24547.1.S1_x_at	4.67484	1.44778e-05	25.5427	gb:AJ612459 DB_XREF=gi:39729386 DB_XREF=AJ612459 CLONE=07048R NOTE=Non-UniGene sequence merged into UniGene cluster TID=Ta.24547.1 CNT=14 FEA=EST TIER=ConsEnd STK=0 UG=Ta.24547 UG_TITLE=Transcribed sequence with weak similarity to protein ref:NP_197966.1 (A.thaliana) nodulin - like protein (Arabidopsis thaliana)
Ta.24559.1.S1_at	1.67349	2.67274e-09	3.18984	gb:BJ244195 DB_XREF=gi:20056714 DB_XREF=BJ244195 CLONE=whf14k16 TID=Ta.24559.1 CNT=2 FEA=EST TIER=ConsEnd STK=0 UG=Ta.24559 UG_TITLE=Transcribed sequences
Ta.24562.1.A1_at	1.46999	2.0824e-09	2.77021	gb:BJ282875 DB_XREF=gi:20103922 DB_XREF=BJ282875 CLONE=whr12j09 TID=Ta.24562.1 CNT=4 FEA=EST TIER=ConsEnd STK=1 UG=Ta.24562 UG_TITLE=Transcribed sequence with weak similarity to protein ref:NP_199396.1 (A.thaliana) receptor protein kinase-like protein (Arabidopsis thaliana)
Ta.24601.1.S1_at	1.11268	0.00603729	2.16247	gb:BQ483742 DB_XREF=gi:21319678 DB_XREF=WHE3512_A11_B22ZS CLONE=WHE3512_A11_B22 TID=Ta.24601.1 CNT=3 FEA=EST TIER=ConsEnd STK=0 UG=Ta.24601 UG_TITLE=Transcribed sequence with weak similarity to protein pir:T49210 (A.thaliana) T49210 hypothetical protein F27K19.160 - Arabidopsis thaliana
Ta.2462.1.S1_s_at	0.920121	0.00142371	1.89227	gb:CA683388 DB_XREF=gi:25269278 DB_XREF=wlm96.pk0020.a4 CLONE=wlm96.pk0020.a4 TID=Ta.2462.1 CNT=5 FEA=EST TIER=ConsEnd STK=0 UG=Ta.2462 UG_TITLE=Transcribed sequence with weak similarity to protein ref:NP_178146.1 (A.thaliana) adenine nucleotide translocase (Arabidopsis thaliana)
Ta.24630.2.S1_x_at	1.97744	0.00174947	3.93794	gb:CD866385 DB_XREF=gi:32550201 DB_XREF=AZO2.103E15F001103 CLONE=AZO2103E15 TID=Ta.24630.2 CNT=11 FEA=EST TIER=ConsEnd STK=0 UG=Ta.24630 UG_TITLE=Transcribed sequences
Ta.24635.1.S1_at	3.55196	2.14508e-05	11.7286	gb:CA605348 DB_XREF=gi:25160510 DB_XREF=wr1.pk0051.g4 CLONE=wr1.pk0051.g4 TID=Ta.24635.1 CNT=20 FEA=EST TIER=ConsEnd STK=0 UG=Ta.24635 UG_TITLE=Transcribed sequences
Ta.24642.1.S1_x_at	0.590341	0.000459123	1.5056	gb:CA664909 DB_XREF=gi:25243434 DB_XREF=wlk1.pk0012.h10 CLONE=wlk1.pk0012.h10 TID=Ta.24642.1 CNT=18 FEA=EST TIER=ConsEnd STK=0 UG=Ta.24642 UG_TITLE=Transcribed sequence with moderate similarity to protein ref:NP_565995.1 (A.thaliana) putative protein kinase (Arabidopsis thaliana)
Ta.24654.1.S1_at	5.50119	0.000271948	45.2923	gb:CA605778 DB_XREF=gi:25160940 DB_XREF=wr1.pk0060.f2 CLONE=wr1.pk0060.f2 TID=Ta.24654.1 CNT=5 FEA=EST TIER=ConsEnd STK=0 UG=Ta.24654 UG_TITLE=Transcribed sequences
Ta.24663.1.S1_s_at	0.741793	0.00103602	1.67225	gb:BJ296162 DB_XREF=gi:23152510 DB_XREF=BJ296162 CLONE=whsl7g06 TID=Ta.24663.1 CNT=61 FEA=EST TIER=Stack STK=14 UG=Ta.24663 UG_TITLE=Transcribed sequence with weak similarity to protein ref:NP_201524.1 (A.thaliana) UDP-glucuronyltransferase-like protein (Arabidopsis thaliana)
Ta.24664.1.S1_at	2.84452	2.79437e-06	7.18265	gb:CA698112 DB_XREF=gi:25419905 DB_XREF=wlk4.pk0022.g10 CLONE=wlk4.pk0022.g10 TID=Ta.24664.1 CNT=5 FEA=EST TIER=ConsEnd STK=0 UG=Ta.24664 UG_TITLE=Transcribed sequences
Ta.24665.1.S1_x_at	2.5129	6.50567e-05	5.70765	gb:CA639845 DB_XREF=gi:25218141 DB_XREF=wre1n.pk0027.e10 CLONE=wre1n.pk0027.e10 TID=Ta.24665.1 CNT=11 FEA=EST TIER=ConsEnd STK=0 UG=Ta.24665 UG_TITLE=Transcribed sequence with weak similarity to protein ref:NP_566108.1 (A.thaliana) expressed protein (Arabidopsis thaliana)
Ta.24665.2.S1_at	1.4642	0.00252609	2.7591	gb:CD452527 DB_XREF=gi:31367267 DB_XREF=WHE1109_C08_E15ZT CLONE=WHE1109_C08_E15 TID=Ta.24665.2 CNT=2 FEA=EST TIER=ConsEnd STK=0 UG=Ta.24665 UG_TITLE=Transcribed sequence with weak similarity to protein ref:NP_566108.1 (A.thaliana) expressed protein (Arabidopsis thaliana)
Ta.247.1.S1_at	0.545406	3.45838e-05	1.45943	gb:AF161718.1 DB_XREF=gi:8886323 GEN=sec61 TID=Ta.247.1 CNT=158 FEA=FLmRNA TIER=FL+Stack STK=8 UG=Ta.247 DEF=Triticum aestivum Sec61p (sec61) mRNA, complete cds. PROD=Sec61p FL=gb:AF161718.1
Ta.2471.1.S1_x_at	1.00455	1.78565e-05	2.00631	gb:CK155515 DB_XREF=gi:38977699 DB_XREF=FGAS036335 TID=Ta.2471.1 CNT=63 FEA=EST TIER=ConsEnd STK=0 UG=Ta.2471 UG_TITLE=Transcribed sequence with moderate similarity to protein sp:O04905 (A.thaliana) UMPK_ARATH URIDYLATE KINASE
Ta.2471.2.A1_a_at	0.917529	0.000102588	1.88888	gb:BJ318884 DB_XREF=gi:23162371 DB_XREF=BJ318884 CLONE=whyf3n02 TID=Ta.2471.2 CNT=3 FEA=EST TIER=ConsEnd STK=2 UG=Ta.2471 UG_TITLE=Transcribed sequence with moderate similarity to protein sp:O04905 (A.thaliana) UMPK_ARATH URIDYLATE KINASE
Ta.2471.3.S1_a_at	1.11819	1.7594e-05	2.17074	gb:BJ321704 DB_XREF=gi:20124809 DB_XREF=BJ321704 CLONE=whyf21p12 TID=Ta.2471.3 CNT=2 FEA=EST TIER=ConsEnd STK=1 UG=Ta.2471 UG_TITLE=Transcribed sequence with moderate similarity to protein sp:O04905 (A.thaliana) UMPK_ARATH URIDYLATE KINASE
Ta.2471.3.S1_x_at	0.739939	1.62551e-05	1.67011	gb:BJ321704 DB_XREF=gi:20124809 DB_XREF=BJ321704 CLONE=whyf21p12 TID=Ta.2471.3 CNT=2 FEA=EST TIER=ConsEnd STK=1 UG=Ta.2471 UG_TITLE=Transcribed sequence with moderate similarity to protein sp:O04905 (A.thaliana) UMPK_ARATH URIDYLATE KINASE
Ta.24723.1.S1_x_at	3.37162	0.000173555	10.3504	gb:CA667447 DB_XREF=gi:25246082 DB_XREF=wlsu1.pk018.i15 CLONE=wlsu1.pk018.i15 TID=Ta.24723.1 CNT=34 FEA=EST TIER=ConsEnd STK=0 UG=Ta.24723 UG_TITLE=Transcribed sequence with weak similarity to protein ref:NP_173332.1 (A.thaliana) germin, putative (Arabidopsis thaliana)
Ta.24737.1.S1_x_at	1.33261	0.00633457	2.51857	gb:CA597393 DB_XREF=gi:25150216 DB_XREF=wpa1c.pk016.i23 CLONE=wpa1c.pk016.i23 TID=Ta.24737.1 CNT=8 FEA=EST TIER=ConsEnd STK=0 UG=Ta.24737 UG_TITLE=Transcribed sequences
Ta.24738.2.S1_x_at	1.50215	0.000108935	2.83265	gb:CA605311 DB_XREF=gi:25160473 DB_XREF=wr1.pk0051.a4 CLONE=wr1.pk0051.a4 TID=Ta.24738.2 CNT=6 FEA=EST TIER=ConsEnd STK=0 UG=Ta.24738 UG_TITLE=Transcribed sequence with moderate similarity to protein sp:P06525 (A.thaliana) ADH1_ARATH Alcohol dehydrogenase
Ta.24753.1.A1_a_at	0.573997	0.00459226	1.48864	gb:CA736360 DB_XREF=gi:25551958 DB_XREF=wpi1s.pk007.g11 CLONE=wpi1s.pk007.g11 TID=Ta.24753.1 CNT=7 FEA=EST TIER=ConsEnd STK=0 UG=Ta.24753 UG_TITLE=Transcribed sequence with weak similarity to protein ref:NP_566481.1 (A.thaliana) Expressed protein (Arabidopsis thaliana)
Ta.24753.1.A1_at	0.468702	0.00816604	1.38386	gb:CA736360 DB_XREF=gi:25551958 DB_XREF=wpi1s.pk007.g11 CLONE=wpi1s.pk007.g11 TID=Ta.24753.1 CNT=7 FEA=EST TIER=ConsEnd STK=0 UG=Ta.24753 UG_TITLE=Transcribed sequence with weak similarity to protein ref:NP_566481.1 (A.thaliana) Expressed protein (Arabidopsis thaliana)
Ta.24760.1.S1_at	3.76685	3.37695e-08	13.6124	gb:AY485121.1 DB_XREF=gi:38710244 TID=Ta.24760.1 CNT=30 FEA=FLmRNA TIER=FL STK=1 UG=Ta.24760 DEF=Triticum aestivum expansin WEXPA1P mRNA, complete cds. PROD=expansin WEXPA1P FL=gb:AY485121.1
Ta.24763.1.S1_at	1.33081	4.12639e-05	2.51544	gb:CK215425 DB_XREF=gi:39621529 DB_XREF=FGAS027389 TID=Ta.24763.1 CNT=14 FEA=EST TIER=ConsEnd STK=0 UG=Ta.24763 UG_TITLE=Transcribed sequence with moderate similarity to protein ref:NP_564616.1 (A.thaliana) unknown protein; supported by full length cDNA: Ceres:126586 (Arabidopsis thaliana)
Ta.24766.1.S1_at	0.59768	0.00821692	1.51328	gb:BQ237798 DB_XREF=gi:20433674 DB_XREF=TaE05012A12F CLONE=TaE05012A12F TID=Ta.24766.1 CNT=16 FEA=EST TIER=ConsEnd STK=0 UG=Ta.24766 UG_TITLE=Transcribed sequence with weak similarity to protein pir:T48997 (A.thaliana) T48997 epsin-like protein - Arabidopsis thaliana
Ta.24766.2.S1_at	0.616352	0.0096213	1.53299	gb:CA740892 DB_XREF=gi:25556715 DB_XREF=wet2s.pk004.l4 CLONE=wet2s.pk004.l4 TID=Ta.24766.2 CNT=2 FEA=EST TIER=ConsEnd STK=0 UG=Ta.24766 UG_TITLE=Transcribed sequence with weak similarity to protein pir:T48997 (A.thaliana) T48997 epsin-like protein - Arabidopsis thaliana
Ta.24766.2.S1_x_at	0.539252	0.00562845	1.45322	gb:CA740892 DB_XREF=gi:25556715 DB_XREF=wet2s.pk004.l4 CLONE=wet2s.pk004.l4 TID=Ta.24766.2 CNT=2 FEA=EST TIER=ConsEnd STK=0 UG=Ta.24766 UG_TITLE=Transcribed sequence with weak similarity to protein pir:T48997 (A.thaliana) T48997 epsin-like protein - Arabidopsis thaliana
Ta.24770.1.S1_at	2.45861	1.76714e-05	5.49686	gb:CA641362 DB_XREF=gi:25219658 DB_XREF=wre1n.pk0045.d4 CLONE=wre1n.pk0045.d4 TID=Ta.24770.1 CNT=6 FEA=EST TIER=ConsEnd STK=0 UG=Ta.24770 UG_TITLE=Transcribed sequence with weak similarity to protein ref:NP_568152.1 (A.thaliana) expressed protein (Arabidopsis thaliana)
Ta.248.1.S1_at	0.478829	0.00037219	1.39361	gb:AF161719.1 DB_XREF=gi:8886325 TID=Ta.248.1 CNT=57 FEA=FLmRNA TIER=FL+Stack STK=8 UG=Ta.248 DEF=Triticum aestivum vacuolar targeting receptor bp-80 mRNA, complete cds. PROD=vacuolar targeting receptor bp-80 FL=gb:AF161719.1
Ta.24905.2.S1_a_at	0.707933	0.000288876	1.63346	gb:CA613710 DB_XREF=gi:25192007 DB_XREF=wr1.pk0145.b10 CLONE=wr1.pk0145.b10 TID=Ta.24905.2 CNT=1 FEA=EST TIER=ConsEnd STK=0 UG=Ta.24905 UG_TITLE=Transcribed sequences
Ta.24926.1.S1_at	2.04503	5.2032e-05	4.12682	gb:CA685291 DB_XREF=gi:25273585 DB_XREF=wlm96.pk029.b4 CLONE=wlm96.pk029.b4 TID=Ta.24926.1 CNT=1 FEA=EST TIER=ConsEnd STK=0 UG=Ta.24926 UG_TITLE=Transcribed sequence
Ta.24934.2.S1_a_at	0.44127	0.000463018	1.3578	gb:CA671749 DB_XREF=gi:25250463 DB_XREF=wlsu2.pk0014.h2 CLONE=wlsu2.pk0014.h2 TID=Ta.24934.2 CNT=9 FEA=EST TIER=ConsEnd STK=0 UG=Ta.24934 UG_TITLE=Transcribed sequence with weak similarity to protein ref:NP_567514.1 (A.thaliana) gibberellin oxidase-like protein (Arabidopsis thaliana)
Ta.24934.3.S1_at	6.0193	6.24495e-08	64.8618	gb:CA695230 DB_XREF=gi:25417016 DB_XREF=wlmk8.pk0004.f1 CLONE=wlmk8.pk0004.f1 TID=Ta.24934.3 CNT=9 FEA=EST TIER=ConsEnd STK=0 UG=Ta.24934 UG_TITLE=Transcribed sequence with weak similarity to protein ref:NP_567514.1 (A.thaliana) gibberellin oxidase-like protein (Arabidopsis thaliana)
Ta.24982.1.S1_at	0.637243	0.00612829	1.55535	gb:BJ252409 DB_XREF=gi:23087833 DB_XREF=BJ252409 CLONE=whf24d20 TID=Ta.24982.1 CNT=220 FEA=mRNA TIER=Stack STK=23 UG=Ta.24982 UG_TITLE=Clone wdk3c.pk005.b17:fis, full insert mRNA sequence
Ta.24988.1.S1_s_at	1.98714	2.61676e-05	3.9645	gb:CA616376 DB_XREF=gi:25194673 DB_XREF=wr1.pk148.g1 CLONE=wr1.pk148.g1 TID=Ta.24988.1 CNT=27 FEA=EST TIER=ConsEnd STK=0 UG=Ta.24988 UG_TITLE=Transcribed sequence with weak similarity to protein ref:NP_200670.1 (A.thaliana) putative protein (Arabidopsis thaliana)
Ta.24988.2.S1_x_at	1.50607	9.92683e-06	2.84036	gb:CA733207 DB_XREF=gi:25548805 DB_XREF=wlp1c.pk007.h4 CLONE=wlp1c.pk007.h4 TID=Ta.24988.2 CNT=2 FEA=EST TIER=ConsEnd STK=0 UG=Ta.24988 UG_TITLE=Transcribed sequence with weak similarity to protein ref:NP_200670.1 (A.thaliana) putative protein (Arabidopsis thaliana)
Ta.25053.1.S1_at	3.26716	3.4446e-05	9.62752	gb:AF442967.1 DB_XREF=gi:20257408 TID=Ta.25053.1 CNT=24 FEA=FLmRNA TIER=FL STK=2 UG=Ta.25053 DEF=Triticum aestivum clone WAS-3a thaumatin-like protein mRNA, complete cds. PROD=thaumatin-like protein FL=gb:AF442967.1
Ta.25061.1.S1_at	1.32106	7.10946e-05	2.4985	gb:BJ234194 DB_XREF=gi:20051162 DB_XREF=BJ234194 CLONE=whe9a22 TID=Ta.25061.1 CNT=2 FEA=EST TIER=ConsEnd STK=0 UG=Ta.25061 UG_TITLE=Transcribed sequences
Ta.25091.1.S1_at	2.54793	3.91514e-05	5.84795	gb:BQ484139 DB_XREF=gi:21320075 DB_XREF=WHE3516_G11_N22ZS CLONE=WHE3516_G11_N22 TID=Ta.25091.1 CNT=2 FEA=EST TIER=ConsEnd STK=0 UG=Ta.25091 UG_TITLE=Transcribed sequences
Ta.25096.2.S1_x_at	0.468621	0.000141054	1.38379	gb:CA640556 DB_XREF=gi:25218852 DB_XREF=wre1n.pk0037.h7 CLONE=wre1n.pk0037.h7 TID=Ta.25096.2 CNT=1 FEA=EST TIER=ConsEnd STK=0 UG=Ta.25096 UG_TITLE=Transcribed sequence with weak similarity to protein ref:NP_200749.1 (A.thaliana) putative Rab5-interacting protein - like (Arabidopsis thaliana)
Ta.25114.1.S1_at	1.18044	5.20927e-05	2.26646	gb:CA603829 DB_XREF=gi:25158991 DB_XREF=wr1.pk0031.b7 CLONE=wr1.pk0031.b7 TID=Ta.25114.1 CNT=16 FEA=mRNA TIER=ConsEnd STK=0 UG=Ta.25114 UG_TITLE=Clone wr1.pk0085.h9:fis, full insert mRNA sequence
Ta.25146.1.S1_x_at	1.77572	6.03139e-05	3.4241	gb:CA619035 DB_XREF=gi:25197331 DB_XREF=wl1n.pk0043.c6 CLONE=wl1n.pk0043.c6 TID=Ta.25146.1 CNT=1 FEA=EST TIER=ConsEnd STK=0 UG=Ta.25146 UG_TITLE=Transcribed sequence
Ta.25158.1.S1_at	1.68845	1.29708e-07	3.22309	gb:CA626216 DB_XREF=gi:25204512 DB_XREF=wl1n.pk0135.g8 CLONE=wl1n.pk0135.g8 TID=Ta.25158.1 CNT=2 FEA=EST TIER=ConsEnd STK=0 UG=Ta.25158 UG_TITLE=Transcribed sequences
Ta.25161.1.S1_at	1.14763	0.000874569	2.2155	gb:BQ578355 DB_XREF=gi:21481672 DB_XREF=WHE0301_H11_O21ZS CLONE=WHE0301_H11_O21 TID=Ta.25161.1 CNT=5 FEA=EST TIER=ConsEnd STK=0 UG=Ta.25161 UG_TITLE=Transcribed sequences
Ta.25161.1.S1_x_at	1.18896	0.000806841	2.27988	gb:BQ578355 DB_XREF=gi:21481672 DB_XREF=WHE0301_H11_O21ZS CLONE=WHE0301_H11_O21 TID=Ta.25161.1 CNT=5 FEA=EST TIER=ConsEnd STK=0 UG=Ta.25161 UG_TITLE=Transcribed sequences
Ta.25180.1.S1_at	3.60213	1.19706e-06	12.1436	gb:CA644570 DB_XREF=gi:25222866 DB_XREF=wre1n.pk0084.h7 CLONE=wre1n.pk0084.h7 TID=Ta.25180.1 CNT=1 FEA=EST TIER=ConsEnd STK=0 UG=Ta.25180 UG_TITLE=Transcribed sequence
Ta.25218.1.S1_at	1.02192	0.000179527	2.03062	gb:CD883116 DB_XREF=gi:32645974 DB_XREF=F1.112F10F010503 CLONE=F1112F10 TID=Ta.25218.1 CNT=4 FEA=EST TIER=ConsEnd STK=0 UG=Ta.25218 UG_TITLE=Transcribed sequence with weak similarity to protein ref:NP_568836.1 (A.thaliana) putative protein (Arabidopsis thaliana)
Ta.2522.1.S1_at	0.552229	0.000608133	1.46635	gb:CK154411 DB_XREF=gi:38975494 DB_XREF=FGAS033112 TID=Ta.2522.1 CNT=68 FEA=EST TIER=ConsEnd STK=0 UG=Ta.2522 UG_TITLE=Transcribed sequence with strong similarity to protein ref:NP_182239.1 (A.thaliana) ADP-ribosylation factor 1 (Arabidopsis thaliana)
Ta.25229.1.S1_at	1.24056	0.00290315	2.3629	gb:BG606376 DB_XREF=gi:13656359 DB_XREF=WHE2955_C02_E03ZS CLONE=WHE2955_C02_E03 TID=Ta.25229.1 CNT=3 FEA=EST TIER=ConsEnd STK=0 UG=Ta.25229 UG_TITLE=Transcribed sequence with weak similarity to protein pir:T05080 (A.thaliana) T05080 hypothetical protein T6K21.120 - Arabidopsis thaliana
Ta.25239.1.S1_at	0.996726	3.4446e-05	1.99547	gb:CK209162 DB_XREF=gi:39571552 DB_XREF=FGAS020910 TID=Ta.25239.1 CNT=16 FEA=EST TIER=ConsEnd STK=0 UG=Ta.25239 UG_TITLE=Transcribed sequence with weak similarity to protein ref:NP_565082.1 (A.thaliana) expressed protein (Arabidopsis thaliana)
Ta.25239.1.S1_x_at	1.09133	4.47827e-06	2.1307	gb:CK209162 DB_XREF=gi:39571552 DB_XREF=FGAS020910 TID=Ta.25239.1 CNT=16 FEA=EST TIER=ConsEnd STK=0 UG=Ta.25239 UG_TITLE=Transcribed sequence with weak similarity to protein ref:NP_565082.1 (A.thaliana) expressed protein (Arabidopsis thaliana)
Ta.25274.1.A1_x_at	0.922725	0.00766287	1.89569	gb:CD373433 DB_XREF=gi:31157575 DB_XREF=WHE0327_C01_F01ZT CLONE=WHE0327_C01_F01 TID=Ta.25274.1 CNT=2 FEA=EST TIER=ConsEnd STK=0 UG=Ta.25274 UG_TITLE=Transcribed sequence with weak similarity to protein pir:S57951 (A.thaliana) S57951 beta-fructofuranosidase
Ta.25278.1.S1_at	0.749056	0.000968381	1.68069	gb:CD454341 DB_XREF=gi:31368969 DB_XREF=WHE1797_B04_D07ZT CLONE=WHE1797_B04_D07 TID=Ta.25278.1 CNT=17 FEA=EST TIER=ConsEnd STK=0 UG=Ta.25278 UG_TITLE=Transcribed sequence with weak similarity to protein ref:NP_193120.1 (A.thaliana) fatty acid elongase - like protein
Ta.25294.1.S1_at	6.1972	3.81038e-14	73.3741	gb:CD453432 DB_XREF=gi:31368172 DB_XREF=WHE1663-1666_O02_O02ZT CLONE=WHE1663-1666_O02_O02 TID=Ta.25294.1 CNT=9 FEA=EST TIER=ConsEnd STK=0 UG=Ta.25294 UG_TITLE=Transcribed sequence with weak similarity to protein ref:NP_566419.1 (A.thaliana) expressed protein (Arabidopsis thaliana)
Ta.253.1.S1_at	1.47623	0.00158667	2.78221	gb:AF123608.1 DB_XREF=gi:10442760 TID=Ta.253.1 CNT=37 FEA=FLmRNA TIER=FL STK=0 UG=Ta.253 DEF=Triticum aestivum clone CYP73-TA cytochrome P450 mRNA, complete cds. PROD=cytochrome P450 FL=gb:AF123608.1
Ta.25318.1.A1_at	1.13175	0.000134434	2.19125	gb:CD453664 DB_XREF=gi:31368404 DB_XREF=WHE0837_D10_G19ZT CLONE=WHE0837_D10_G19 TID=Ta.25318.1 CNT=4 FEA=EST TIER=ConsEnd STK=0 UG=Ta.25318 UG_TITLE=Transcribed sequences
Ta.25318.2.S1_at	1.17055	0.00411008	2.25098	gb:BJ269085 DB_XREF=gi:20095314 DB_XREF=BJ269085 CLONE=whoh20d07 TID=Ta.25318.2 CNT=1 FEA=EST TIER=ConsEnd STK=0 UG=Ta.25318 UG_TITLE=Transcribed sequences
Ta.2534.1.S1_at	2.07045	1.20791e-08	4.20017	gb:BJ307067 DB_XREF=gi:20116081 DB_XREF=BJ307067 CLONE=whyd6m17 TID=Ta.2534.1 CNT=72 FEA=EST TIER=Stack STK=9 UG=Ta.2534 UG_TITLE=Transcribed sequence with weak similarity to protein ref:NP_567699.1 (A.thaliana) putative protein (Arabidopsis thaliana)
Ta.25377.1.S1_at	0.701193	0.000605387	1.62585	gb:CD453072 DB_XREF=gi:31367812 DB_XREF=WHE1457_E01_J01ZT CLONE=WHE1457_E01_J01 TID=Ta.25377.1 CNT=3 FEA=EST TIER=ConsEnd STK=0 UG=Ta.25377 UG_TITLE=Transcribed sequence with weak similarity to protein ref:NP_176758.1 (A.thaliana) glutathione-s-transferase, putative (Arabidopsis thaliana)
Ta.2538.1.S1_at	0.880011	1.37488e-05	1.84039	gb:BJ215860 DB_XREF=gi:23071254 DB_XREF=BJ215860 CLONE=wh8o08 TID=Ta.2538.1 CNT=200 FEA=EST TIER=Stack STK=19 UG=Ta.2538 UG_TITLE=Transcribed sequence with weak similarity to protein ref:NP_200987.1 (A.thaliana) calnexin - like protein (Arabidopsis thaliana)
Ta.2538.2.S1_at	0.973325	2.16608e-05	1.96336	gb:BJ309599 DB_XREF=gi:23158636 DB_XREF=BJ309599 CLONE=whyd20n03 TID=Ta.2538.2 CNT=121 FEA=EST TIER=Stack STK=8 UG=Ta.2538 UG_TITLE=Transcribed sequence with weak similarity to protein ref:NP_200987.1 (A.thaliana) calnexin - like protein (Arabidopsis thaliana)
Ta.25381.1.S1_s_at	2.59409	0.000592401	6.03809	gb:CD454332 DB_XREF=gi:31368960 DB_XREF=WHE1795_F08_K15ZT CLONE=WHE1795_F08_K15 TID=Ta.25381.1 CNT=6 FEA=EST TIER=ConsEnd STK=0 UG=Ta.25381 UG_TITLE=Transcribed sequence with weak similarity to protein pir:T50786 (A.thaliana) T50786 nucleoid DNA-binding protein cnd41-like protein - Arabidopsis thaliana
Ta.25383.1.A1_at	3.37074	4.81046e-09	10.3441	gb:CD374093 DB_XREF=gi:31158235 DB_XREF=WHE2631_C11_F21ZT CLONE=WHE2631_C11_F21 TID=Ta.25383.1 CNT=2 FEA=EST TIER=ConsEnd STK=0 UG=Ta.25383 UG_TITLE=Transcribed sequence with weak similarity to protein ref:NP_181527.1 (A.thaliana) putative anthocyanin 5-aromatic acyltransferase (Arabidopsis thaliana)
Ta.25383.1.A1_x_at	2.91598	4.90831e-08	7.54741	gb:CD374093 DB_XREF=gi:31158235 DB_XREF=WHE2631_C11_F21ZT CLONE=WHE2631_C11_F21 TID=Ta.25383.1 CNT=2 FEA=EST TIER=ConsEnd STK=0 UG=Ta.25383 UG_TITLE=Transcribed sequence with weak similarity to protein ref:NP_181527.1 (A.thaliana) putative anthocyanin 5-aromatic acyltransferase (Arabidopsis thaliana)
Ta.25383.2.S1_x_at	3.30312	1.26658e-07	9.87048	gb:BJ245772 DB_XREF=gi:20057690 DB_XREF=BJ245772 CLONE=whf20b07 NOTE=Non-UniGene sequence merged into UniGene cluster TID=Ta.25383.2 CNT=2 FEA=EST TIER=ConsEnd STK=0 UG=Ta.25383 UG_TITLE=Transcribed sequence with weak similarity to protein ref:NP_181527.1 (A.thaliana) putative anthocyanin 5-aromatic acyltransferase (Arabidopsis thaliana)
Ta.25385.1.S1_at	1.30751	0.00198091	2.47513	gb:CD454935 DB_XREF=gi:31369563 DB_XREF=WHE2011_E08_J15ZT CLONE=WHE2011_E08_J15 TID=Ta.25385.1 CNT=5 FEA=EST TIER=ConsEnd STK=0 UG=Ta.25385 UG_TITLE=Transcribed sequence with weak similarity to protein ref:NP_563742.1 (A.thaliana) UDP-glucose:indole-3-acetate beta-D-glucosyltransferase, putative (Arabidopsis thaliana)
Ta.25390.1.S1_s_at	0.714547	0.00916566	1.64097	gb:CD897762 DB_XREF=gi:32672090 DB_XREF=G174.107A12F010823 CLONE=G174107A12 TID=Ta.25390.1 CNT=6 FEA=EST TIER=ConsEnd STK=0 UG=Ta.25390 UG_TITLE=Transcribed sequence with weak similarity to protein ref:NP_172410.1 (A.thaliana) putative lipase (Arabidopsis thaliana)
Ta.25390.2.S1_x_at	0.798785	0.000827641	1.73964	gb:CD452988 DB_XREF=gi:31367728 DB_XREF=WHE1144_H07_P14ZT CLONE=WHE1144_H07_P14 TID=Ta.25390.2 CNT=8 FEA=EST TIER=ConsEnd STK=0 UG=Ta.25390 UG_TITLE=Transcribed sequence with weak similarity to protein ref:NP_172410.1 (A.thaliana) putative lipase (Arabidopsis thaliana)
Ta.25391.1.S1_at	3.77716	9.15339e-08	13.7101	gb:CD373720 DB_XREF=gi:31157862 DB_XREF=WHE0481_E03_J05ZT CLONE=WHE0481_E03_J05 TID=Ta.25391.1 CNT=17 FEA=EST TIER=ConsEnd STK=0 UG=Ta.25391 UG_TITLE=Transcribed sequence with weak similarity to protein ref:NP_199851.1 (A.thaliana) putative protein (Arabidopsis thaliana)
Ta.25394.1.S1_at	1.06362	0.00362919	2.09016	gb:CA722188 DB_XREF=gi:25443981 DB_XREF=wds1c.pk003.i22.f CLONE=wds1c.pk003.i22.f TID=Ta.25394.1 CNT=14 FEA=EST TIER=ConsEnd STK=1 UG=Ta.25394 UG_TITLE=Transcribed sequence with weak similarity to protein ref:NP_177058.1 (A.thaliana) putative DNA-binding protein (Arabidopsis thaliana)
Ta.25404.1.S1_at	0.321667	0.000915087	1.24977	gb:CK205804 DB_XREF=gi:39568194 DB_XREF=FGAS017347 TID=Ta.25404.1 CNT=16 FEA=EST TIER=ConsEnd STK=0 UG=Ta.25404 UG_TITLE=Transcribed sequence with moderate similarity to protein ref:NP_567627.1 (A.thaliana) putative membrane associated protein (Arabidopsis thaliana)
Ta.25418.1.S1_at	0.956257	0.00025503	1.94027	gb:BQ237377 DB_XREF=gi:20433253 DB_XREF=TaE05017G01F CLONE=TaE05017G01F TID=Ta.25418.1 CNT=18 FEA=EST TIER=ConsEnd STK=0 UG=Ta.25418 UG_TITLE=Transcribed sequence with moderate similarity to protein pir:T45768 (A.thaliana) T45768 protein phosphatase 2C-like protein - Arabidopsis thaliana
Ta.25418.2.S1_a_at	1.24816	0.0016138	2.37538	gb:CA593995 DB_XREF=gi:25144077 DB_XREF=wpa1c.pk004.i13 CLONE=wpa1c.pk004.i13 TID=Ta.25418.2 CNT=1 FEA=EST TIER=ConsEnd STK=0 UG=Ta.25418 UG_TITLE=Transcribed sequence with moderate similarity to protein pir:T45768 (A.thaliana) T45768 protein phosphatase 2C-like protein - Arabidopsis thaliana
Ta.2543.1.S1_at	0.860179	1.38371e-08	1.81526	gb:CK169090 DB_XREF=gi:39004908 DB_XREF=FGAS043695 TID=Ta.2543.1 CNT=60 FEA=mRNA TIER=ConsEnd STK=0 UG=Ta.2543 UG_TITLE=WESR2 mRNA, partial sequence
Ta.25461.1.S1_a_at	1.81367	2.69571e-06	3.51536	gb:CD453041 DB_XREF=gi:31367781 DB_XREF=WHE1455_C06_E11ZT CLONE=WHE1455_C06_E11 TID=Ta.25461.1 CNT=6 FEA=EST TIER=ConsEnd STK=0 UG=Ta.25461 UG_TITLE=Transcribed sequence with weak similarity to protein ref:NP_175606.1 (A.thaliana) unknown protein (Arabidopsis thaliana)
Ta.25466.1.S1_a_at	2.11628	0.00368329	4.33575	gb:CD453963 DB_XREF=gi:31368591 DB_XREF=WHE0931_A09_B17ZT CLONE=WHE0931_A09_B17 TID=Ta.25466.1 CNT=5 FEA=EST TIER=ConsEnd STK=0 UG=Ta.25466 UG_TITLE=Transcribed sequence with weak similarity to protein ref:NP_192765.1 (A.thaliana) probable wound-induced protein (Arabidopsis thaliana)
[truncated: 11,869 more rows]

## Sheet: Molly down
Table S1. Probe sets detected changes in transcript abunance with signiciance at P≤0.01
[truncated: 11,990 more rows]

## Sheet: Newton up
Table S1. Probe sets detected changes in transcript abunance with signiciance at P≤0.01
[truncated: 13,220 more rows]

[truncated: 1 more sheets: Newton down]
