# Supplementary material for: Mobilization of lipids and fortification of cell wall and cuticle are important in host defense against Hessian fly
Source: BMC Genomics. 2013 Jun 26;14:423. doi: 10.1186/1471-2164-14-423 (PMC3701548; doi:10.1186/1471-2164-14-423)
Supplement: Additional file 2: Table S2 — Venn diagrams showing the numbers of common probe sets that detected changes in different combinations of treatments or time points. [file 1471-2164-14-423-S2.xlsx]

## Sheet: Table S1, Venn Diagrams
Table S2. Venn diagrams showing the numbers of common probe sets that detected changes in different combinations of treatments or time points.
A: Same cultivar, different time points. I6U, I12U, I24U, and I72U represents up-regulation, while I6D, I12D, I24D, and I72D represent down-regulation at 6, 12, 24, and 72 h in resistant plants during incompatible interactions, respectively. Similarly, C6U, C12U, C24U, and C72U represent up-regulation, and C6D, C12D, C24D, and C72D represent down-regulation at 6, 12, 24, and 72 h in susceptible p…
B: Same time point, different treatments. Denotations are the same as in A.
C: Earlier time points of resistant plants compared with later time points of susceptible plants to examine potential delayed responses in susceptible plants. Denotations are the same as in A.
