# Supplementary material for: Mobilization of lipids and fortification of cell wall and cuticle are important in host defense against Hessian fly
Source: BMC Genomics. 2013 Jun 26;14:423. doi: 10.1186/1471-2164-14-423 (PMC3701548; doi:10.1186/1471-2164-14-423)
Supplement: Additional file 3: Table S3 — Fold change and P-values of the 10 categories of transcripts. Molly is a Hessian fly resistant wheat cultivar and Newton is a susceptible cultivar. [file 1471-2164-14-423-S3.xlsx]

## Sheet: Fold Change
Table S3. Fold change and P-values of the 10 categories of transcripts. Molly is a Hessian fly resistant wheat cultivar and Newton is a susceptible cultivar. Samples were collected at 6, 12, 24, and 72 hours after Hessian fly infestation.
Genes involved in direct defense (Direct Defense)
	Incomptable interactions (Molly)								Compatible interactions (Newton)								Incompatible/Compatible Ratio (I/C ratio)
	6 h		12 h		24 h		72 h		6 h		12 h		24 h		72 h		6 h	12 h	24 h	72 h
	Fold change	adj.P-Value	Fold change	adj.P-Value	Fold change	adj.P-Value	Fold change	adj.P-Value	Fold change	adj.P-Value	Fold change	adj.P-Value	Fold change	adj.P-Value	Fold change	adj.P-Value					description	UniProt Desc
Ta.22673.1.S1_s_at	5.26268	0.0557367	3.58985	0.153098	3.00371	0.350713	2.05979	0.55526	-64.648	2.91e-05	-71.4855	2.65e-05	-74.8109	1.09e-05	-3.7837	0.167519	1.10973e+21	3.98032e+22	2.65779e+23	57.4205	gb:M21962.1 DB_XREF=gi:170693 TID=Ta.22673.1 CNT=2 FEA=FLmRNA TIER=FL STK=1 UG=Ta.22673 UG_TITLE=Germin protein precursor, mRNA, complete cds DEF=Triticum aestivum germin protein precursor, mRNA, complete cds. FL=gb:M21962.1	Oxalate oxidase GF-2.8 n=10 Tax=Pooideae RepID=GER2_WHEAT
Ta.22967.1.S1_x_at	8.61755	8.26e-06	7.13944	3.47e-05	4.3346	0.00192882	1.77075	0.290987	-1.40427	0.985122	-3.85894	0.00538337	-2.42025	0.05939	-1.00438	0.999965	1039.61	2045.7	107.997	6.84539	gb:CA690832 DB_XREF=gi:25412611 DB_XREF=wlm96.pk052.b6 CLONE=wlm96.pk052.b6 TID=Ta.22967.1 CNT=14 FEA=mRNA TIER=ConsEnd STK=0 UG=Ta.22967 UG_TITLE=T.aestivum mRNA for germin-like protein 4, partial	Oxalate oxidase GF-2.8 n=10 Tax=Pooideae RepID=GER2_WHEAT
TaAffx.110281.1.S1_s_at	1.08765	0.786971	1.03932	0.758344	1.11615	0.60896	-1.02732	0.902398	-4.34788	3.48e-12	-4.31378	1.51e-11	-4.38061	3.09e-12	1.0146	0.999965	43.277	40.8737	45.1532	-4.11793	gb:CA696373 DB_XREF=gi:25418159 DB_XREF=wlmk8.pk0025.g11 CLONE=wlmk8.pk0025.g11 TID=TaAffx.110281.1 CNT=2 FEA=EST TIER=ConsEnd STK=0 NOTE=sequence(s) not in UniGene	Oxalate oxidase GF-2.8 n=10 Tax=Pooideae RepID=GER2_WHEAT
Ta.20563.1.S1_x_at	-1.01015	0.999985	-1.02923	0.926251	-1.0041	0.993026	-1.06054	0.91892	-1.00345	0.999966	1.00634	0.999998	-1.01387	0.983206	-2.58863	0.001417	-1.00466	-4.09985	1.00679	2.88404	gb:CD870987 DB_XREF=gi:32554803 DB_XREF=AZO2.117C03F010207 CLONE=AZO2117C03 TID=Ta.20563.1 CNT=7 FEA=EST TIER=ConsEnd STK=0 UG=Ta.20563 UG_TITLE=Transcribed sequence with weak similarity to protein ref:NP_198727.1 (A.thaliana) germin -like prote	Oxalate oxidase-like protein or germin-like protein (Germin-like 12) (Germin-like 8) n=7 Tax=Triticeae RepID=Q43487_HORVU
Ta.87.1.S1_x_at	3.44091	0.000408767	1.57652	0.194976	1.74699	0.184286	2.3244	0.0228636	-1.33863	0.904401	-1.50023	0.502353	-1.40636	0.568988	1.00217	0.999965	27.4654	8.43711	8.89714	2.50051	gb:BE404592 DB_XREF=gi:9364060 DB_XREF=WHE0445_B02_C03ZS CLONE=WHE0445_B02_C03 TID=Ta.87.1 CNT=31 FEA=mRNA TIER=ConsEnd STK=0 UG=Ta.87 UG_TITLE=T.aestivum mRNA for germin-like protein 1	Oxalate oxidase GF-2.8 n=10 Tax=Pooideae RepID=GER2_WHEAT
Ta.87.1.S1_at	6.85888	0.000230417	2.18988	0.145939	2.80593	0.0725563	2.1863	0.185765	-2.12424	0.330105	-2.98086	0.0649134	-2.49534	0.106584	-1.03786	0.999965	506.043	36.0203	39.4312	9.34473	gb:BE404592 DB_XREF=gi:9364060 DB_XREF=WHE0445_B02_C03ZS CLONE=WHE0445_B02_C03 TID=Ta.87.1 CNT=31 FEA=mRNA TIER=ConsEnd STK=0 UG=Ta.87 UG_TITLE=T.aestivum mRNA for germin-like protein 1	Oxalate oxidase GF-2.8 n=10 Tax=Pooideae RepID=GER2_WHEAT
Ta.758.1.A1_at	603.309	1.93e-06	776.914	1.48e-06	1214.74	1.06e-06	366.625	2.23e-05	32.5822	0.00816953	24.606	0.0138538	99.6108	0.000249189	6.07388	0.177776	6.39584e+171	2.93199e+226	Inf	3.44014e+108	gb:CD453590 DB_XREF=gi:31368330 DB_XREF=WHE0810_F11_K22ZT CLONE=WHE0810_F11_K22 TID=Ta.758.1 CNT=2 FEA=EST TIER=ConsEnd STK=0 UG=Ta.758 UG_TITLE=Transcribed sequence with weak similarity to protein ref:NP_181890.1 (A.thaliana) putative endochiti	HFR-3 n=1 Tax=Triticum aestivum RepID=Q0ZH66_WHEAT
Ta.541.1.S1_at	1.84725	0.00743311	1.52443	0.080513	1.90403	0.00967218	1.2215	0.550426	1.20582	0.948458	-1.06525	0.999998	1.10318	0.813957	2.35835	0.000447808	1.55987	6.01964	1.74213	-2.19901	gb:CD863166 DB_XREF=gi:32546982 DB_XREF=AZO1.105O05R010504 CLONE=AZO1105O05 TID=Ta.541.1 CNT=25 FEA=EST TIER=Stack STK=12 UG=Ta.541 UG_TITLE=Transcribed sequence with weak similarity to protein ref:NP_566425.1 (A.thaliana) cysteine proteinase in	Cysteine proteinase inhibitor n=1 Tax=Hordeum vulgare RepID=CYT1_HORVU
Ta.541.1.S1_x_at	1.97022	0.001781	1.76625	0.00929027	2.15632	0.00117487	1.28291	0.386611	1.15025	0.999966	-1.26344	0.599936	1.02243	0.970193	2.55147	7.95e-05	1.76537	8.16638	2.1945	-2.40921	gb:CD863166 DB_XREF=gi:32546982 DB_XREF=AZO1.105O05R010504 CLONE=AZO1105O05 TID=Ta.541.1 CNT=25 FEA=EST TIER=Stack STK=12 UG=Ta.541 UG_TITLE=Transcribed sequence with weak similarity to protein ref:NP_566425.1 (A.thaliana) cysteine proteinase in	Cysteine proteinase inhibitor n=1 Tax=Hordeum vulgare RepID=CYT1_HORVU
Ta.28782.1.S1_x_at	30.6305	2.28e-05	23.6242	7.76e-05	11.4816	0.00257882	2.20817	0.442993	-1.1008	0.999966	-1.12288	0.999998	-1.08594	0.966687	-1.42865	0.983185	3.56518e+09	2.81598e+07	6070.06	12.4392	gb:Y09916.1 DB_XREF=gi:1772598 TID=Ta.28782.1 CNT=4 FEA=mRNA TIER=ConsEnd STK=0 UG=Ta.28782 UG_TITLE=T.aestivum mRNA for germin-like protein 2, partial DEF=T.aestivum mRNA for germin-like protein 2, partial.	Oxalate oxidase GF-2.8 n=10 Tax=Pooideae RepID=GER2_WHEAT
Ta.27477.1.S1_at	1.81933	0.184243	1.54262	0.268956	1.32239	0.703019	1.66559	0.307678	-12.4642	7.9e-07	-16.3485	2.42e-07	-13.1783	3.71e-07	1.06065	0.999965	19941.9	243083	23181	1.52092	gb:CD373670 DB_XREF=gi:31157812 DB_XREF=WHE1209_B04_C07ZT CLONE=WHE1209_B04_C07 TID=Ta.27477.1 CNT=2 FEA=EST TIER=ConsEnd STK=0 UG=Ta.27477 UG_TITLE=Transcribed sequence with weak similarity to protein ref:NP_173332.1 (A.thaliana) germin, putati	Oxalate oxidase GF-2.8 n=10 Tax=Pooideae RepID=GER2_WHEAT
Ta.27477.1.S1_x_at	2.0714	0.122371	1.3552	0.481877	1.50355	0.614789	2.03685	0.154347	-13.1436	2.28e-06	-15.3204	1.39e-06	-12.9031	1.54e-06	-1.01594	0.999965	38034.6	104680	21719	8.29814	gb:CD373670 DB_XREF=gi:31157812 DB_XREF=WHE1209_B04_C07ZT CLONE=WHE1209_B04_C07 TID=Ta.27477.1 CNT=2 FEA=EST TIER=ConsEnd STK=0 UG=Ta.27477 UG_TITLE=Transcribed sequence with weak similarity to protein ref:NP_173332.1 (A.thaliana) germin, putati	Oxalate oxidase GF-2.8 n=10 Tax=Pooideae RepID=GER2_WHEAT
Ta.20804.1.S1_at	-3.77516	5.02e-06	1.22931	0.415765	-1.36837	0.41298	-1.98495	0.0138842	-3.39781	5.29e-05	-1.0853	0.999998	-1.26844	0.630283	1.93693	0.0133263	-1.29895	4.9747	-1.07172	-15.1567	gb:CK212426 DB_XREF=gi:39618530 DB_XREF=FGAS024298 TID=Ta.20804.1 CNT=14 FEA=EST TIER=ConsEnd STK=0 UG=Ta.20804 UG_TITLE=Transcribed sequence with weak similarity to protein ref:NP_197563.1 (A.thaliana) germin-like protein (Arabidopsis thaliana)	Germin-like protein 1 n=4 Tax=Triticeae RepID=O49871_HORVU
Ta.20804.1.S1_x_at	-4.10144	3.62e-05	1.21781	0.539269	-1.44091	0.462979	-1.72508	0.132208	-3.30936	0.000938135	-1.04236	0.999998	-1.38575	0.546681	1.79372	0.0947355	-1.73157	4.79045	-1.03897	-11.4621	gb:CK212426 DB_XREF=gi:39618530 DB_XREF=FGAS024298 TID=Ta.20804.1 CNT=14 FEA=EST TIER=ConsEnd STK=0 UG=Ta.20804 UG_TITLE=Transcribed sequence with weak similarity to protein ref:NP_197563.1 (A.thaliana) germin-like protein (Arabidopsis thaliana)	Germin-like protein 1 n=4 Tax=Triticeae RepID=O49871_HORVU
Ta.20804.2.S1_x_at	-5.82187	4.98e-06	1.0634	0.871261	-1.6373	0.272025	-1.00855	0.994802	-3.54671	0.00108144	-1.20619	0.999998	-1.76128	0.152631	1.2927	0.746535	-4.84054	4.82185	1.08974	-4.92882	gb:CK211106 DB_XREF=gi:39617215 DB_XREF=FGAS022940 TID=Ta.20804.2 CNT=43 FEA=EST TIER=ConsEnd STK=0 UG=Ta.20804 UG_TITLE=Transcribed sequence with weak similarity to protein ref:NP_197563.1 (A.thaliana) germin-like protein (Arabidopsis thaliana)	Germin-like protein 1 n=4 Tax=Triticeae RepID=O49871_HORVU
Ta.21085.1.S1_at	24.0546	1.13e-08	15.8756	1.56e-07	6.81651	5.54e-05	5.1082	0.000432246	1.07059	0.999966	-1.15613	0.999998	-1.12778	0.889105	-1.01008	0.999965	8.29605e+06	133984	246.302	69.4685	gb:CA645233 DB_XREF=gi:25223529 DB_XREF=wre1n.pk0091.g2 CLONE=wre1n.pk0091.g2 TID=Ta.21085.1 CNT=4 FEA=EST TIER=ConsEnd STK=2 UG=Ta.21085 UG_TITLE=Transcribed sequence with weak similarity to protein ref:NP_172427.1 (A.thaliana) germin-like prot	Germin-like protein 5a n=1 Tax=Hordeum vulgare subsp. vulgare RepID=Q0GR06_HORVD
Ta.21085.1.S1_x_at	8.41786	4.43e-07	5.4229	1.43e-05	1.70492	0.227492	1.99437	0.0754184	1.06437	0.999966	1.09432	0.999998	1.04938	0.957299	1.05328	0.999965	163.539	20.0925	1.57521	1.91997	gb:CA645233 DB_XREF=gi:25223529 DB_XREF=wre1n.pk0091.g2 CLONE=wre1n.pk0091.g2 TID=Ta.21085.1 CNT=4 FEA=EST TIER=ConsEnd STK=2 UG=Ta.21085 UG_TITLE=Transcribed sequence with weak similarity to protein ref:NP_172427.1 (A.thaliana) germin-like prot	Germin-like protein 5a n=1 Tax=Hordeum vulgare subsp. vulgare RepID=Q0GR06_HORVD
Ta.21085.2.S1_a_at	6.30581	2.08e-08	6.01091	4.77e-08	1.82438	0.0270901	-1.01241	0.989108	-1.11542	0.999966	-1.1173	0.999998	-1.23401	0.668404	1.00972	0.999965	171.4	139.896	8.33039	-4.06181	gb:CA647137 DB_XREF=gi:25225433 DB_XREF=wre1n.pk0117.h8 CLONE=wre1n.pk0117.h8 TID=Ta.21085.2 CNT=4 FEA=EST TIER=ConsEnd STK=0 UG=Ta.21085 UG_TITLE=Transcribed sequence with weak similarity to protein ref:NP_172427.1 (A.thaliana) germin-like prot	Germin-like protein 5a n=1 Tax=Hordeum vulgare subsp. vulgare RepID=Q0GR06_HORVD
Ta.21085.2.S1_x_at	3.67095	1.24e-07	3.20126	9.2e-07	1.35862	0.212287	-1.06129	0.857604	-1.13608	0.999966	1.02689	0.999998	-1.0557	0.896497	1.06072	0.999965	27.9936	4.51388	5.33068	-4.35298	gb:CA647137 DB_XREF=gi:25225433 DB_XREF=wre1n.pk0117.h8 CLONE=wre1n.pk0117.h8 TID=Ta.21085.2 CNT=4 FEA=EST TIER=ConsEnd STK=0 UG=Ta.21085 UG_TITLE=Transcribed sequence with weak similarity to protein ref:NP_172427.1 (A.thaliana) germin-like prot	Germin-like protein 5a n=1 Tax=Hordeum vulgare subsp. vulgare RepID=Q0GR06_HORVD
Ta.14461.1.S1_x_at	-1.35218	0.605418	-1.20493	0.578165	1.23137	0.711884	-1.15533	0.770348	-4.51219	8.66e-05	-6.6895	4.85e-06	-6.66435	2.21e-06	-2.33791	0.0129606	8.93834	44.7734	238.15	2.26982	gb:CK211188 DB_XREF=gi:39617297 DB_XREF=FGAS023025 TID=Ta.14461.1 CNT=26 FEA=EST TIER=ConsEnd STK=1 UG=Ta.14461 UG_TITLE=Transcribed sequence with weak similarity to protein pir:T47994 (A.thaliana) T47994 germin-like protein	Germin-like protein 6a n=1 Tax=Hordeum vulgare subsp. vulgare RepID=Q0GR05_HORVD
Ta.14461.3.S1_x_at	-1.32071	0.261794	-1.34556	0.171613	-1.09624	0.783601	-1.09529	0.767349	-2.44124	0.000166039	-2.73189	4.42e-05	-2.45536	8.19e-05	-1.04889	0.999965	2.17428	2.61412	2.56528	-1.03268	gb:CA605429 DB_XREF=gi:25160591 DB_XREF=wr1.pk0053.e11 CLONE=wr1.pk0053.e11 TID=Ta.14461.3 CNT=1 FEA=EST TIER=ConsEnd STK=0 UG=Ta.14461 UG_TITLE=Transcribed sequence with weak similarity to protein pir:T47994 (A.thaliana) T47994 germin-like prot	Germin-like protein 6a n=1 Tax=Hordeum vulgare subsp. vulgare RepID=Q0GR05_HORVD
Ta.27008.1.S1_at	10.9383	5.01e-08	8.45789	4.11e-07	2.00882	0.0709811	-1.01565	0.990419	-1.01228	0.999966	-1.00792	0.999998	-1.00992	0.988796	1.00437	0.999965	3957.94	707.119	8.10455	-4.05588	gb:CD490455 DB_XREF=gi:31417493 DB_XREF=WHE2904_E06_J12ZT CLONE=WHE2904_E06_J12 TID=Ta.27008.1 CNT=5 FEA=EST TIER=ConsEnd STK=0 UG=Ta.27008 UG_TITLE=Transcribed sequence with weak similarity to protein sp:Q9FZ27 (A.thaliana) GL22_ARATH Germin-li	Germin-like protein 5a n=1 Tax=Hordeum vulgare subsp. vulgare RepID=Q0GR06_HORVD
Ta.5557.1.S1_x_at	-1.62329	0.390608	-1.54974	0.286568	1.32841	0.705279	1.85127	0.213818	-33.3199	8.75e-09	-58.6601	1.46e-09	-69.2127	2.35e-10	-2.97941	0.011481	3.48041e+09	1.55567e+17	1.71786e+21	28.4565	gb:CD869243 DB_XREF=gi:32553059 DB_XREF=AZO2.111B24R010402 CLONE=AZO2111B24 TID=Ta.5557.1 CNT=112 FEA=EST TIER=Stack STK=6 UG=Ta.5557 UG_TITLE=Transcribed sequence with weak similarity to protein ref:NP_177766.1 (A.thaliana) putative ribophorin	Germin-like protein 1 n=3 Tax=Oryza sativa RepID=O48997_ORYSA
Ta.14281.1.S1_at	-2.50663	0.00081669	-2.0365	0.00948658	-1.82573	0.0458417	1.0308	0.96795	-3.69215	4.34e-05	-2.57011	0.00193412	-5.80191	3.8e-07	-2.49596	0.00126779	2.27446	1.44755	15.7381	11.5255	gb:AB089942.1 DB_XREF=gi:22324362 GEN=Tad1 TID=Ta.14281.1 CNT=13 FEA=FLmRNA TIER=FL STK=1 UG=Ta.14281 DEF=Triticum aestivum Tad1 mRNA for defensin, complete cds. PROD=defensin FL=gb:AB089942.1	Bowman Birk trypsin inhibitor n=1 Tax=Aegilops tauschii RepID=Q6QM10_AEGTA
Ta.27229.1.S1_at	-2.86218	0.144201	-1.96838	0.29162	-2.66556	0.241069	-1.03704	0.98734	-1.47253	0.999966	-1.01425	0.999998	-12.1127	0.000378159	-11.1813	0.000495201	-2.62014	-1.93741	698.034	1131.67	gb:BT009554.1 DB_XREF=gi:32129105 TID=Ta.27229.1 CNT=3 FEA=mRNA TIER=ConsEnd STK=0 UG=Ta.27229 UG_TITLE=Clone wre1.pk0001.d8:fis, full insert mRNA sequence DEF=Triticum aestivum clone wre1.pk0001.d8:fis, full insert mRNA sequence.	Bowman Birk trypsin inhibitor n=1 Tax=Aegilops tauschii RepID=Q6QM10_AEGTA
Ta.28319.1.S1_at	-1.39665	0.430853	-1.08172	0.812206	-1.80791	0.0866274	-1.89551	0.0540721	-1.6677	0.221293	-1.28891	0.856448	-2.64365	0.00209564	-5.04237	5.12e-06	1.20669	1.15444	1.78477	8.85726	gb:CK217853 DB_XREF=gi:39623957 DB_XREF=FGAS029855 TID=Ta.28319.1 CNT=15 FEA=mRNA TIER=ConsEnd STK=0 UG=Ta.28319 UG_TITLE=Clone wkm2n.pk009.f17:fis, full insert mRNA sequence	Bowman Birk trypsin inhibitor n=1 Tax=Aegilops tauschii RepID=Q6QM10_AEGTA
Ta.5720.1.S1_at	1.67613	0.180931	1.13857	0.721197	-1.38594	0.602272	3.27196	0.00157435	-1.44605	0.660358	-1.6482	0.298436	-1.53882	0.355741	-1.73159	0.157523	8.70707	6.90084	1.11179	32.0788	gb:BJ296692 DB_XREF=gi:20110498 DB_XREF=BJ296692 CLONE=whsl14c11 TID=Ta.5720.1 CNT=3 FEA=EST TIER=ConsEnd STK=1 UG=Ta.5720 UG_TITLE=Transcribed sequence with weak similarity to protein sp:Q9ZUL7 (A.thaliana) THG3_ARATH Gamma-thionin homolog At2g	Bowman Birk trypsin inhibitor n=1 Tax=Aegilops tauschii RepID=Q6QM10_AEGTA
Ta.20216.1.S1_at	-1.12307	0.974428	-1.07612	0.780287	1.21046	0.688777	2.29897	0.00170803	-1.44008	0.317424	-1.67861	0.0670479	-2.20981	0.00178257	-1.82455	0.0164561	1.24574	1.51834	10.7054	17.4303	gb:CK214469 DB_XREF=gi:39620573 DB_XREF=FGAS026394 TID=Ta.20216.1 CNT=9 FEA=EST TIER=ConsEnd STK=0 UG=Ta.20216 UG_TITLE=Transcribed sequences	Bowman Birk trypsin inhibitor n=1 Tax=Aegilops tauschii RepID=Q6QM10_AEGTA
Ta.3144.2.S1_x_at	1.72975	0.0379007	2.05761	0.00585504	1.15469	0.735011	1.18833	0.64167	-1.46002	0.346443	-1.05367	0.999998	-2.2596	0.00261396	-1.29586	0.519328	9.12467	8.64144	10.6612	5.59516	gb:CK161534 DB_XREF=gi:38989825 DB_XREF=FGAS014105 NOTE=Non-UniGene sequence merged into UniGene cluster TID=Ta.3144.2 CNT=17 FEA=EST TIER=ConsEnd STK=0 UG=Ta.3144 UG_TITLE=Transcribed sequences	Bowman Birk trypsin inhibitor n=1 Tax=Aegilops tauschii RepID=Q6QM10_AEGTA
Ta.5050.1.S1_at	1.63002	0.0441227	1.84227	0.0108064	1.16923	0.707147	1.10144	0.789157	-2.38947	0.00117506	-1.60869	0.0930221	-4.5029	5.19e-07	-2.2237	0.00127233	16.2176	10.9356	50.9894	10.0223	gb:CB307699 DB_XREF=gi:37208891 DB_XREF=HFIG684 TID=Ta.5050.1 CNT=13 FEA=EST TIER=ConsEnd STK=0 UG=Ta.5050 UG_TITLE=Transcribed sequences	Bowman Birk trypsin inhibitor n=1 Tax=Aegilops tauschii RepID=Q6QM10_AEGTA
Ta.5050.2.S1_at	1.05657	0.999985	1.14533	0.549373	1.06397	0.875392	1.2667	0.449713	-1.79797	0.0243792	-1.42061	0.246013	-2.62299	0.000101039	-1.23579	0.57084	7.23271	5.92142	12.8791	5.66664	gb:CA668831 DB_XREF=gi:25247541 DB_XREF=wlsu1.pk023.c23 CLONE=wlsu1.pk023.c23 TID=Ta.5050.2 CNT=1 FEA=EST TIER=ConsEnd STK=0 UG=Ta.5050 UG_TITLE=Transcribed sequences	Bowman Birk trypsin inhibitor n=3 Tax=Oryza sativa RepID=Q9M3W1_ORYSA
Ta.8081.1.S1_at	1.38829	0.0813837	1.68725	0.00385413	1.20899	0.525288	1.3223	0.179304	-1.96371	0.000878635	-1.39953	0.124291	-2.48924	1.18e-05	-1.50444	0.0292192	10.2106	8.49598	12.9801	7.09471	gb:AL827258 DB_XREF=gi:21838779 DB_XREF=AL827258 CLONE=B04_p638_plate_5 TID=Ta.8081.1 CNT=6 FEA=EST TIER=ConsEnd STK=0 UG=Ta.8081 UG_TITLE=Transcribed sequences	Bowman-Birk serine protease inhibitor (Os03g0823400 protein) (Bowman-Birk serine protease inhibitor family protein, expressed) n=1 Tax=Oryza sativa Jap
TaAffx.9442.2.S1_at	2.31575	0.00446815	1.67513	0.098935	1.17737	0.736533	-1.62771	0.151514	-1.00154	0.999966	1.00658	0.999998	1.00505	0.992411	1.44863	0.332585	9.96789	1.58947	1.12687	-8.43473	gb:CA598688 DB_XREF=gi:25153198 DB_XREF=wyr1c.pk002.h7 CLONE=wyr1c.pk002.h7 TID=TaAffx.9442.2 CNT=1 FEA=EST TIER=ConsEnd STK=0 NOTE=sequence(s) not in UniGene	Alpha amylase inhibitor/lipid transfer/seed storage protein n=1 Tax=Triticum aestivum RepID=B3EXK3_WHEAT
TaAffx.9442.2.S1_s_at	4.73594	0.000335353	4.49914	0.000581679	1.64741	0.437475	-1.89296	0.199415	-1.42569	0.920821	-1.11248	0.999998	-4.14679	0.00140293	-1.05283	0.999965	71.5875	48.8953	55.4917	-1.79021	gb:CA598688 DB_XREF=gi:25153198 DB_XREF=wyr1c.pk002.h7 CLONE=wyr1c.pk002.h7 TID=TaAffx.9442.2 CNT=1 FEA=EST TIER=ConsEnd STK=0 NOTE=sequence(s) not in UniGene	Amylase inhibitor-like protein n=2 Tax=Triticum aestivum RepID=A9UID9_WHEAT
Ta.21454.1.S1_x_at	1.07014	0.999985	2.81014	0.012496	-1.17203	0.813261	-1.03909	0.974667	-2.44299	0.0733434	2.30413	0.085461	-2.46853	0.0373554	-1.1197	0.999965	11.4172	1.42012	2.45632	1.05746	gb:CA694031 DB_XREF=gi:25415817 DB_XREF=wlmk4.pk0011.b9 CLONE=wlmk4.pk0011.b9 TID=Ta.21454.1 CNT=5 FEA=EST TIER=ConsEnd STK=1 UG=Ta.21454 UG_TITLE=Transcribed sequences	Amylase inhibitor-like protein n=2 Tax=Triticum aestivum RepID=A9UID9_WHEAT
Ta.12741.1.S1_s_at	1.77008	0.583131	3.04928	0.0810285	-8.35228	0.00142167	-14.2895	0.000142839	2.19676	0.468187	1.69928	0.823892	1.31396	0.80214	5.42257	0.00722491	-1.34414	2.54911	-812.506	-858889	gb:CA639840 DB_XREF=gi:25218136 DB_XREF=wre1n.pk0027.d9 CLONE=wre1n.pk0027.d9 TID=Ta.12741.1 CNT=22 FEA=EST TIER=ConsEnd STK=0 UG=Ta.12741 UG_TITLE=Transcribed sequences	Amylase inhibitor-like protein n=2 Tax=Triticum aestivum RepID=A9UID9_WHEAT
Ta.12704.1.S1_at	-2.20597	0.024379	-2.56579	0.00747481	-1.5592	0.373039	-3.04014	0.0033702	-1.02603	0.999966	-1.63496	0.333233	-1.33415	0.673947	-3.89704	0.00026696	-2.26566	-1.90637	-1.16882	1.81114	gb:BT008925.1 DB_XREF=gi:31880061 TID=Ta.12704.1 CNT=11 FEA=mRNA TIER=ConsEnd STK=0 UG=Ta.12704 UG_TITLE=Clone waw1c.pk005.e22:fis, full insert mRNA sequence DEF=Triticum aestivum clone waw1c.pk005.e22:fis, full insert mRNA sequence.	Amylase inhibitor-like protein n=2 Tax=Triticum aestivum RepID=A9UID9_WHEAT
Ta.12820.1.S1_at	-3.08069	0.000231201	-3.16971	0.000207878	-1.80184	0.0815488	-1.24142	0.613287	-1.31835	0.81572	-1.81318	0.0918701	-1.91771	0.0382606	-3.68541	6.36e-05	-3.39248	-2.56067	1.08363	5.44143	gb:CK215415 DB_XREF=gi:39621519 DB_XREF=FGAS027379 TID=Ta.12820.1 CNT=21 FEA=mRNA TIER=ConsEnd STK=0 UG=Ta.12820 UG_TITLE=Clone wle1n.pk0096.f4:fis, full insert mRNA sequence	Amylase inhibitor-like protein n=2 Tax=Triticum aestivum RepID=A9UID9_WHEAT
Ta.14568.1.S1_at	1.42029	0.972424	-1.12099	0.886265	-1.98251	0.609067	-1.7055	0.609501	-4.68377	0.0823739	-16.4162	0.000659003	-117.01	3e-07	-206.125	5.41e-08	68.7866	40208.2	4.23355e+34	3.43834e+61	gb:BJ316836 DB_XREF=gi:23161520 DB_XREF=BJ316836 CLONE=whyf25b10 TID=Ta.14568.1 CNT=11 FEA=EST TIER=ConsEnd STK=1 UG=Ta.14568 UG_TITLE=Transcribed sequence with weak similarity to protein ref:NP_178319.1 (A.thaliana) protease inhibitor II (Arabi	Amylase inhibitor-like protein n=2 Tax=Triticum aestivum RepID=A9UID9_WHEAT
Ta.20930.1.S1_at	-2.11658	0.00192389	-2.57994	0.000189515	-1.5095	0.156169	1.27003	0.485423	-1.71185	0.0656229	-3.00033	0.000102247	-2.11324	0.00296712	-7.72762	5.84e-09	-1.32385	1.33829	1.51965	511.165	gb:CA630387 DB_XREF=gi:25208683 DB_XREF=wle1n.pk0032.f11 CLONE=wle1n.pk0032.f11 TID=Ta.20930.1 CNT=7 FEA=mRNA TIER=ConsEnd STK=0 UG=Ta.20930 UG_TITLE=Clone wkm2n.pk003.d23:fis, full insert mRNA sequence	Bowman-Birk trypsin inhibitor-like protein n=1 Tax=Triticum aestivum RepID=A9UIE3_WHEAT
Ta.28550.1.S1_at	-2.1447	0.191468	-8.54143	8.92e-05	-1.49509	0.690345	1.12554	0.903054	-5.53121	0.0030918	-10.0424	0.000116865	-18.3589	2.54e-06	-26.5448	4.32e-07	10.4579	2.83041	119264	2.13594e+08	gb:BJ314399 DB_XREF=gi:23160553 DB_XREF=BJ314399 CLONE=whyf17i12 TID=Ta.28550.1 CNT=5 FEA=EST TIER=ConsEnd STK=2 UG=Ta.28550 UG_TITLE=Transcribed sequence with weak similarity to protein sp:Q9ZUL7 (A.thaliana) THG3_ARATH Gamma-thionin homolog At	Bowman-Birk trypsin inhibitor-like protein n=1 Tax=Triticum aestivum RepID=A9UIE3_WHEAT
TaAffx.36593.1.S1_at	-1.53024	0.345645	-2.79386	0.00361897	-1.24319	0.713161	3.12679	0.00271421	2.15475	0.0700609	-1.21489	0.999998	1.12522	0.863861	-6.66065	4.28e-06	-12.8615	-2.98756	-5.16373	883.715	gb:BQ166396 DB_XREF=gi:20309752 DB_XREF=WHE0840_G12_N24ZY CLONE=WHE0840_G12_N24 TID=TaAffx.36593.1 CNT=2 FEA=EST TIER=ConsEnd STK=0 NOTE=sequence(s) not in UniGene	Bowman-Birk trypsin inhibitor-like protein n=1 Tax=Triticum aestivum RepID=A9UIE3_WHEAT
Ta.18357.1.S1_at	-1.14141	0.999985	1.58857	0.280999	2.21245	0.121025	1.56389	0.465718	-5.32129	0.000736102	-5.23958	0.000809799	-5.67443	0.000238207	-1.33609	0.825957	18.1247	113.626	236.694	7.46417	gb:CA635029 DB_XREF=gi:25213325 DB_XREF=wle1n.pk0095.h7 CLONE=wle1n.pk0095.h7 TID=Ta.18357.1 CNT=2 FEA=EST TIER=ConsEnd STK=0 UG=Ta.18357 UG_TITLE=Transcribed sequence with weak similarity to protein ref:NP_566126.1 (A.thaliana) expressed protei	Bowman-Birk trypsin inhibitor-like protein n=1 Tax=Triticum aestivum RepID=A9UIE3_WHEAT
Ta.14492.2.S1_at	-2.69072	0.536897	-3.12786	0.251601	1.56081	0.78501	-1.59227	0.753759	-2.65649	0.773123	-18.1434	0.00986075	-5.20856	0.156133	-126.206	2.04e-05	-1.02401	33122	109.09	3.25508e+37	gb:CA631890 DB_XREF=gi:25210186 DB_XREF=wle1n.pk0055.d2 CLONE=wle1n.pk0055.d2 TID=Ta.14492.2 CNT=1 FEA=EST TIER=ConsEnd STK=0 UG=Ta.14492 UG_TITLE=Transcribed sequence with weak similarity to protein ref:NP_192984.1 (A.thaliana) pEARLI 1-like pr	Bowman-Birk trypsin inhibitor-like protein n=1 Tax=Triticum aestivum RepID=A9UIE4_WHEAT
Ta.1840.1.S1_a_at	-13.0225	0.000311217	-6.01577	0.0104272	-1.15861	0.906841	2.87906	0.192895	-3.37611	0.195293	-3.25167	0.183334	-5.61177	0.0174469	-24.171	3.78e-05	-801.381	-6.79321	21.9046	1.38956e+08	gb:CK152019 DB_XREF=gi:38970627 DB_XREF=FGAS034866 NOTE=Non-UniGene sequence merged into UniGene cluster TID=Ta.1840.1 CNT=37 FEA=EST TIER=ConsEnd STK=0 UG=Ta.1840 UG_TITLE=Transcribed sequence with weak similarity to protein ref:NP_567391.1 (A.	Bowman-Birk trypsin inhibitor-like protein n=2 Tax=Triticum aestivum RepID=A9UIE2_WHEAT
Ta.1840.1.S1_at	-2.28703	0.535606	-2.33072	0.30346	7.16636	0.0324083	3.61233	0.189572	-1.00936	0.999966	-1.00241	0.999998	-1.02227	0.989734	-1.55139	0.948745	-2.42448	-2.51109	291.759	35.8454	gb:CK152019 DB_XREF=gi:38970627 DB_XREF=FGAS034866 NOTE=Non-UniGene sequence merged into UniGene cluster TID=Ta.1840.1 CNT=37 FEA=EST TIER=ConsEnd STK=0 UG=Ta.1840 UG_TITLE=Transcribed sequence with weak similarity to protein ref:NP_567391.1 (A.	Bowman-Birk trypsin inhibitor-like protein n=2 Tax=Triticum aestivum RepID=A9UIE2_WHEAT
Ta.1840.2.S1_x_at	-10.2648	0.000446136	-5.89904	0.00688228	-1.24232	0.843589	2.56381	0.224614	-2.50469	0.377368	-2.63252	0.285242	-4.78213	0.0217466	-10.337	0.000659248	-216.778	-9.62324	11.6302	7647.54	gb:CK200200 DB_XREF=gi:39562590 DB_XREF=FGAS008708 TID=Ta.1840.2 CNT=27 FEA=EST TIER=ConsEnd STK=0 UG=Ta.1840 UG_TITLE=Transcribed sequence with weak similarity to protein ref:NP_567391.1 (A.thaliana) pEARLI 1-like protein (Arabidopsis thaliana)	Bowman-Birk type trypsin inhibitor n=1 Tax=Hordeum vulgare RepID=IBB_HORVU
Ta.3057.1.S1_at	1.00516	0.999985	-1.03602	0.813729	1.04224	0.861372	-1.00612	0.990554	1.15427	0.694998	1.24807	0.219231	1.84523	6.13e-05	2.3571	6.08e-07	-1.10889	-4.87058	-1.74472	-10.2903	gb:BJ214808 DB_XREF=gi:19953833 DB_XREF=BJ214808 CLONE=wh4d03 TID=Ta.3057.1 CNT=20 FEA=EST TIER=ConsEnd STK=1 UG=Ta.3057 UG_TITLE=Transcribed sequence with weak similarity to protein pir:T45937 (A.thaliana) T45937 hypothetical protein F5K20.270	Bowman-Birk type trypsin inhibitor n=1 Tax=Hordeum vulgare RepID=IBB_HORVU
Ta.22711.1.S1_at	-1.00683	0.999985	-1.37098	0.479657	-1.08904	0.917665	1.60519	0.448562	-2.15737	0.214689	-2.54484	0.0779382	-2.53775	0.0537239	-2.59189	0.0456311	2.21997	2.25614	2.72964	18.3419	gb:CA639394 DB_XREF=gi:25217690 DB_XREF=wre1n.pk0015.a8 CLONE=wre1n.pk0015.a8 TID=Ta.22711.1 CNT=12 FEA=EST TIER=ConsEnd STK=0 UG=Ta.22711 UG_TITLE=Transcribed sequence with weak similarity to protein ref:NP_188574.1 (A.thaliana) putative late e	Bowman-Birk type trypsin inhibitor n=1 Tax=Hordeum vulgare RepID=IBB_HORVU
Ta.9045.1.S1_at	-1.28892	0.955187	1.79635	0.232918	3.50472	0.0192	1.60697	0.501497	-4.40906	0.00791334	-5.15974	0.00292546	-4.74872	0.00247901	-2.73678	0.0555755	8.69476	124.162	305.165	20.3047	gb:BQ162814 DB_XREF=gi:20299871 DB_XREF=WHE1216_H02_P04ZT CLONE=WHE1216_H02_P04 TID=Ta.9045.1 CNT=3 FEA=EST TIER=ConsEnd STK=0 UG=Ta.9045 UG_TITLE=Transcribed sequence with weak similarity to protein ref:NP_566712.1 (A.thaliana) expressed protei	Bowman-Birk type trypsin inhibitor n=1 Tax=Hordeum vulgare RepID=IBB_HORVU
Ta.10192.1.A1_at	2.80465	0.000262531	3.18055	8.24e-05	1.40946	0.38893	-1.02086	0.981059	1.01314	0.999966	-1.00059	0.999998	-1.00107	0.998015	-1.00128	0.999965	3.46179	18.1404	5.3167	-1.01366	gb:AJ615623 DB_XREF=gi:39732550 DB_XREF=AJ615623 CLONE=11936R NOTE=Non-UniGene sequence merged into UniGene cluster TID=Ta.10192.1 CNT=3 FEA=EST TIER=ConsEnd STK=0 UG=Ta.10192 UG_TITLE=Transcribed sequences	Bowman-Birk type trypsin inhibitor n=1 Tax=Hordeum vulgare RepID=IBB_HORVU
Ta.11082.1.S1_x_at	9.86168	0.000122519	10.2915	0.000119439	3.9281	0.0285726	3.02839	0.0810989	-3.16491	0.108368	-2.85195	0.136399	-9.09355	0.000324371	-3.33593	0.046445	8344.39	9048.73	8315.88	82.3857	gb:BQ168509 DB_XREF=gi:20313929 DB_XREF=WHE2118_A04_A08ZT CLONE=WHE2118_A04_A08 TID=Ta.11082.1 CNT=3 FEA=EST TIER=ConsEnd STK=0 UG=Ta.11082 UG_TITLE=Transcribed sequences	Bowman-Birk type trypsin inhibitor n=1 Tax=Hordeum vulgare RepID=IBB_HORVU
Ta.1338.1.S1_at	2.75359	0.0102532	1.89933	0.126818	-1.17701	0.800938	1.0299	0.981364	-1.35731	0.994795	-2.69733	0.0269313	-5.0377	0.000176382	-1.01956	0.999965	17.2785	24.1954	14.5272	4.13951	gb:CA729333 DB_XREF=gi:25451336 DB_XREF=wdi1c.pk006.m15 CLONE=wdi1c.pk006.m15 TID=Ta.1338.1 CNT=16 FEA=EST TIER=Stack STK=13 UG=Ta.1338 UG_TITLE=Transcribed sequences	CI2C n=2 Tax=Hordeum vulgare RepID=Q8LLA7_HORVU
Ta.2632.3.S1_x_at	2.69748	0.000666967	3.01649	0.000245839	1.23748	0.69778	-1.02744	0.974373	-1.17222	0.999966	1.2744	0.854214	-2.14741	0.0108548	-1.17412	0.919358	14.6183	3.3452	10.4461	1.10702	gb:CK214576 DB_XREF=gi:39620680 DB_XREF=FGAS026504 TID=Ta.2632.3 CNT=8 FEA=EST TIER=ConsEnd STK=0 UG=Ta.2632 UG_TITLE=Transcribed sequences	CI2C n=2 Tax=Hordeum vulgare RepID=Q8LLA7_HORVU
Ta.27798.1.S1_s_at	1.83822	0.0651879	1.71922	0.106748	-1.09452	0.870615	1.03306	0.971245	-1.14066	0.999966	-2.19688	0.0289768	-4.02784	7.65e-05	-1.5808	0.225713	7.88374	15.0961	7.63867	6.12138	gb:BQ801075 DB_XREF=gi:22016044 DB_XREF=WHE2810_A09_A18ZS CLONE=WHE2810_A09_A18 NOTE=Non-UniGene sequence merged into UniGene cluster TID=Ta.27798.1 CNT=2 FEA=EST TIER=ConsEnd STK=0 UG=Ta.27798 UG_TITLE=Transcribed sequences	CI2C n=2 Tax=Hordeum vulgare RepID=Q8LLA7_HORVU
Ta.2632.1.S1_x_at	1.70345	0.0124047	1.87611	0.00357	1.06571	0.863329	-1.00824	0.992153	-1.20964	0.86124	-1.02207	0.999998	-2.76058	2.85e-05	-1.4918	0.0852972	7.53226	7.45488	14.1849	1.39819	gb:CA672419 DB_XREF=gi:25251133 DB_XREF=wlsu2.pk015.o24 CLONE=wlsu2.pk015.o24 TID=Ta.2632.1 CNT=28 FEA=EST TIER=ConsEnd STK=0 UG=Ta.2632 UG_TITLE=Transcribed sequences	CI2C n=2 Tax=Hordeum vulgare RepID=Q8LLA7_HORVU
Ta.2632.2.S1_x_at	1.60469	0.0259959	1.69336	0.0133404	1.05371	0.889169	-1.23584	0.47641	-1.17856	0.985788	-1.02997	0.999998	-2.52114	7.56e-05	-1.4636	0.0998481	6.88399	6.60396	11.9162	1.17101	gb:CA640092 DB_XREF=gi:25218388 DB_XREF=wre1n.pk0031.g8 CLONE=wre1n.pk0031.g8 TID=Ta.2632.2 CNT=22 FEA=EST TIER=ConsEnd STK=0 UG=Ta.2632 UG_TITLE=Transcribed sequences	CI2C n=2 Tax=Hordeum vulgare RepID=Q8LLA7_HORVU
Ta.7724.1.S1_x_at	1.36031	0.212712	1.48394	0.0764232	-1.08048	0.826394	-1.10978	0.737666	-1.301	0.515515	-1.53031	0.0943718	-3.08148	7.34e-06	-1.72598	0.0132576	6.32608	8.07942	4.00276	1.53283	gb:BG606682 DB_XREF=gi:13656665 DB_XREF=WHE2451_F07_K13ZS CLONE=WHE2451_F07_K13 NOTE=Non-UniGene sequence merged into UniGene cluster TID=Ta.7724.1 CNT=37 FEA=EST TIER=ConsEnd STK=0 UG=Ta.7724 UG_TITLE=Transcribed sequences	CI2C n=2 Tax=Hordeum vulgare RepID=Q8LLA7_HORVU
Ta.24535.1.S1_at	1.25302	0.117205	1.22656	0.150097	1.01897	0.940878	-1.0182	0.95705	-1.14818	0.705659	-1.38199	0.0334128	-2.63636	6.68e-08	-1.39746	0.0154875	5.28241	6.09892	12.5998	1.30068	gb:BJ228382 DB_XREF=gi:20048145 DB_XREF=BJ228382 CLONE=whdl6b05 TID=Ta.24535.1 CNT=11 FEA=EST TIER=ConsEnd STK=2 UG=Ta.24535 UG_TITLE=Transcribed sequence with weak similarity to protein ref:NP_030435.1 (A.thaliana) putative protease inhibitor (	CI2C n=2 Tax=Hordeum vulgare RepID=Q8LLA7_HORVU
Ta.7724.2.A1_at	1.0828	0.999985	1.36176	0.201116	1.0375	0.933793	-1.11278	0.761283	1.05881	0.999966	-1.25909	0.710361	-1.78945	0.0190236	-2.40581	0.00047679	1.01677	6.15114	7.09571	2.45042	gb:CA722080 DB_XREF=gi:25443873 DB_XREF=wds1c.pk003.o15.f CLONE=wds1c.pk003.o15.f TID=Ta.7724.2 CNT=1 FEA=EST TIER=ConsEnd STK=1 UG=Ta.7724 UG_TITLE=Transcribed sequences	CI2C n=2 Tax=Hordeum vulgare RepID=Q8LLA7_HORVU
Ta.13778.2.A1_at	5.80712	6.48e-09	5.53747	1.63e-08	2.16002	0.00140678	1.06225	0.876296	-1.01837	0.999966	-1.02315	0.999998	-1.01898	0.974571	-1.23698	0.551428	113.416	94.3939	9.05681	4.92195	gb:CA636212 DB_XREF=gi:25214508 DB_XREF=wle1n.pk0105.e5 CLONE=wle1n.pk0105.e5 TID=Ta.13778.2 CNT=1 FEA=EST TIER=ConsEnd STK=0 UG=Ta.13778 UG_TITLE=Transcribed sequences	CI2E n=1 Tax=Hordeum vulgare RepID=Q8LLB0_HORVU
TaAffx.124313.1.A1_at	3.15567	1.92e-05	2.79057	9.99e-05	1.36361	0.38672	1.13263	0.728788	-1.67011	0.0954211	-1.56408	0.145165	-1.78551	0.0257855	-1.18492	0.805039	28.3598	20.4589	8.87109	4.98486	gb:CK211103 DB_XREF=gi:39617212 DB_XREF=FGAS022936 NOTE=Non-UniGene sequence merged into UniGene cluster TID=TaAffx.124313.1 CNT=1 FEA=EST TIER=ConsEnd STK=0 NOTE=sequence(s) not in UniGene	Cystatin Hv-CPI9 n=1 Tax=Hordeum vulgare RepID=Q1ENF4_HORVU
Ta.176.1.S1_s_at	-1.1271	0.333983	1.17852	0.108662	1.00156	0.992271	1.37712	0.00245418	-1.93536	2.66e-07	-1.59897	4.82e-05	-2.28877	4.33e-09	1.21527	0.0601296	1.75109	6.85658	9.78334	1.11872	gb:AB038392.1 DB_XREF=gi:11559278 GEN=WC1 TID=Ta.176.1 CNT=47 FEA=FLmRNA TIER=FL+Stack STK=6 UG=Ta.176 DEF=Triticum aestivum WC1 mRNA for cysteine proteinase inhibitor, complete cds. PROD=cysteine proteinase inhibitor FL=gb:AB038392.1	Cystatin WC-1 n=2 Tax=Triticum aestivum RepID=Q2XNF0_WHEAT
Ta.176.1.S1_x_at	-1.21689	0.106277	1.16406	0.192915	-1.09923	0.672614	1.44188	0.00303695	-2.63786	6.04e-09	-1.91823	4.9e-06	-2.97197	5.82e-10	1.22411	0.105741	2.67765	8.46957	3.66226	1.16293	gb:AB038392.1 DB_XREF=gi:11559278 GEN=WC1 TID=Ta.176.1 CNT=47 FEA=FLmRNA TIER=FL+Stack STK=6 UG=Ta.176 DEF=Triticum aestivum WC1 mRNA for cysteine proteinase inhibitor, complete cds. PROD=cysteine proteinase inhibitor FL=gb:AB038392.1	Cystatin WC-1 n=2 Tax=Triticum aestivum RepID=Q2XNF0_WHEAT
Ta.177.1.S1_at	1.07787	0.999985	-1.0843	0.797853	-1.13828	0.783103	1.03858	0.959097	2.62166	0.00321968	1.7463	0.112159	2.03772	0.0190195	-1.43762	0.331754	-2.9156	-7.11367	-9.03799	5.56428	gb:AB038393.1 DB_XREF=gi:11559280 GEN=WC4 TID=Ta.177.1 CNT=6 FEA=FLmRNA TIER=FL STK=1 UG=Ta.177 DEF=Triticum aestivum WC4 mRNA for cysteine proteinase inhibitor, complete cds. PROD=cysteine proteinase inhibitor FL=gb:AB038393.1	Cystatin WC-4 n=2 Tax=Triticum aestivum RepID=Q2XNE8_WHEAT
Ta.20931.1.S1_at	31.3105	1.39e-07	28.9394	2.79e-07	12.8246	2.91e-05	1.94615	0.315041	1.11331	0.999966	1.43783	0.999998	1.07084	0.960094	-2.41861	0.132365	1.23103e+09	1.90022e+08	3453.36	20.6026	gb:CA633684 DB_XREF=gi:25211980 DB_XREF=wle1n.pk0076.d2 CLONE=wle1n.pk0076.d2 TID=Ta.20931.1 CNT=5 FEA=EST TIER=ConsEnd STK=0 UG=Ta.20931 UG_TITLE=Transcribed sequences	Defensin n=1 Tax=Triticum aestivum RepID=Q8L698_WHEAT
Ta.20940.2.S1_at	1.02707	0.999985	-1.05382	0.875117	-1.12773	0.807949	-2.13685	0.0199563	-1.06708	0.999966	-1.01237	0.999998	-1.0009	0.998386	-1.46481	0.323585	4.26975	-1.02915	-1.0919	-1.59333	gb:CA635526 DB_XREF=gi:25213822 DB_XREF=wle1n.pk0102.c3 CLONE=wle1n.pk0102.c3 TID=Ta.20940.2 CNT=1 FEA=EST TIER=ConsEnd STK=0 UG=Ta.20940 UG_TITLE=Transcribed sequences	Defensin n=1 Tax=Triticum aestivum RepID=Q8L698_WHEAT
Ta.3290.1.S1_at	3.88832	5.75e-06	3.89828	7.13e-06	2.6269	0.00094785	2.3485	0.00323234	-2.2433	0.00752514	-2.03037	0.0182174	-2.49641	0.00114549	-2.36031	0.00195545	70.1134	60.9118	34.8552	26.1513	gb:BJ303546 DB_XREF=gi:20113954 DB_XREF=BJ303546 CLONE=whyd20b12 TID=Ta.3290.1 CNT=35 FEA=EST TIER=Stack STK=18 UG=Ta.3290 UG_TITLE=Transcribed sequences	Defensin n=1 Tax=Triticum aestivum RepID=Q8L698_WHEAT
Ta.7756.2.S1_a_at	4.41862	0.000136883	4.57481	0.000125784	2.78984	0.0111922	2.78614	0.0110575	-2.83217	0.0150543	-3.6324	0.0020927	-9.80132	8.78e-07	-10.1627	6.85e-07	152.303	295.541	6170.45	7906.36	gb:BJ314514 DB_XREF=gi:20120524 DB_XREF=BJ314514 CLONE=whyf13a20 TID=Ta.7756.2 CNT=14 FEA=EST TIER=ConsEnd STK=0 UG=Ta.7756 UG_TITLE=Transcribed sequences	Defensin n=1 Tax=Triticum aestivum RepID=Q8L698_WHEAT
Ta.7756.2.S1_x_at	4.7869	0.000241371	5.54642	0.000102153	3.07286	0.0121477	2.97804	0.0145407	-3.03548	0.0199217	-3.79496	0.00390538	-13.4471	5.85e-07	-5.68661	0.000112132	226.346	648.686	93973.6	405.808	gb:BJ314514 DB_XREF=gi:20120524 DB_XREF=BJ314514 CLONE=whyf13a20 TID=Ta.7756.2 CNT=14 FEA=EST TIER=ConsEnd STK=0 UG=Ta.7756 UG_TITLE=Transcribed sequences	Expressed protein (With alternative splicing) (Protease inhibitor/seed storage/LTP family protein, expressed) n=3 Tax=Oryza sativa RepID=Q75GY5_ORYSJ
Ta.13371.1.S1_at	52.1188	6.18e-06	57.7196	5.61e-06	15.9269	0.00117465	1.06795	0.977939	-2.86657	0.420748	-1.73315	0.999998	-2.07251	0.620907	-1.04272	0.999965	3.56653e+16	7.88978e+17	262043	4.3189	gb:BQ578676 DB_XREF=gi:21481993 DB_XREF=WHE0308_D11_H22ZS CLONE=WHE0308_D11_H22 TID=Ta.13371.1 CNT=31 FEA=EST TIER=ConsEnd STK=0 UG=Ta.13371 UG_TITLE=Transcribed sequence with weak similarity to protein pir:T02345 (H.sapiens) T02345 hypothetical	Horcolin n=2 Tax=Hordeum vulgare RepID=Q5U9T2_HORVU
Ta.13371.1.S1_x_at	40.5321	5.87e-08	42.8591	6.89e-08	12.7309	3.81e-05	-1.05269	0.973728	-1.59516	0.878805	-1.37167	0.999998	-1.24393	0.823041	1.0227	0.999965	4.80358e+12	2.06432e+13	16100.7	-4.21458	gb:BQ578676 DB_XREF=gi:21481993 DB_XREF=WHE0308_D11_H22ZS CLONE=WHE0308_D11_H22 TID=Ta.13371.1 CNT=31 FEA=EST TIER=ConsEnd STK=0 UG=Ta.13371 UG_TITLE=Transcribed sequence with weak similarity to protein pir:T02345 (H.sapiens) T02345 hypothetical	Horcolin n=2 Tax=Hordeum vulgare RepID=Q5U9T2_HORVU
Ta.13371.2.S1_x_at	48.9871	5.31e-09	72.4717	1.74e-09	10.4603	2.97e-05	-1.01251	0.994732	-1.1429	0.999966	-1.0586	0.999998	-1.03753	0.976387	-1.00852	0.999965	1232029508555680	1.36399e+22	2891.91	-1.00277	gb:CA661255 DB_XREF=gi:25239780 DB_XREF=wlmk1.pk0002.g7 CLONE=wlmk1.pk0002.g7 TID=Ta.13371.2 CNT=2 FEA=EST TIER=ConsEnd STK=0 UG=Ta.13371 UG_TITLE=Transcribed sequence with weak similarity to protein pir:T02345 (H.sapiens) T02345 hypothetical pr	Horcolin n=2 Tax=Hordeum vulgare RepID=Q5U9T2_HORVU
Ta.2067.1.S1_at	7.70134	0.00102278	8.8339	0.000617096	2.20056	0.369109	-5.73978	0.00861639	-1.13728	0.999966	1.15506	0.999998	-1.70388	0.662799	2.67044	0.163106	457.817	204.909	14.9745	-340.195	gb:CK208414 DB_XREF=gi:39570804 DB_XREF=FGAS020127 TID=Ta.2067.1 CNT=26 FEA=EST TIER=ConsEnd STK=0 UG=Ta.2067 UG_TITLE=Transcribed sequences	Horcolin n=2 Tax=Hordeum vulgare RepID=Q5U9T2_HORVU
Ta.22925.1.S1_at	2.67756	0.00025965	1.74405	0.0384185	1.18783	0.707282	-1.00485	0.996236	1.06254	0.999966	1.02075	0.999998	1.00281	0.995122	-1.00806	0.999965	3.06314	1.65095	1.13683	1.00223	gb:CA714166 DB_XREF=gi:25435946 DB_XREF=wdk3c.pk018.m10 CLONE=wdk3c.pk018.m10 TID=Ta.22925.1 CNT=4 FEA=EST TIER=ConsEnd STK=0 UG=Ta.22925 UG_TITLE=Transcribed sequences	Jacalin-like lectin domain containing protein (Putative uncharacterized protein) n=1 Tax=Oryza sativa Japonica Group RepID=Q2R1E0_ORYSJ
Ta.7698.3.S1_at	6.43423	5.4e-08	6.26194	9.97e-08	1.67111	0.0945735	-1.19078	0.646482	1.04321	0.999966	1.08612	0.999998	-1.23175	0.681822	1.01552	0.999965	41.9624	36.1474	7.4791	-4.61489	gb:CA636022 DB_XREF=gi:25214318 DB_XREF=wle1n.pk0100.a10 CLONE=wle1n.pk0100.a10 TID=Ta.7698.3 CNT=1 FEA=EST TIER=ConsEnd STK=0 UG=Ta.7698 UG_TITLE=Transcribed sequences	Protease inhibitor/seed storage/LTP family protein, expressed (Os03g0103200 protein) n=3 Tax=Oryza sativa RepID=Q10T26_ORYSJ
Ta.24165.1.S1_x_at	-1.50057	0.543083	-2.18453	0.0705879	-1.51959	0.562961	-1.3469	0.61833	1.1682	0.999966	1.48397	0.73068	3.84195	0.00194252	1.34284	0.782636	-6.35883	-12.7154	-41.1136	-6.452	gb:AJ613136 DB_XREF=gi:39730063 DB_XREF=AJ613136 CLONE=08328R NOTE=Non-UniGene sequence merged into UniGene cluster TID=Ta.24165.1 CNT=19 FEA=EST TIER=ConsEnd STK=0 UG=Ta.24165 UG_TITLE=Transcribed sequence with weak similarity to protein sp:Q9	Protease inhibitor-like protein n=1 Tax=Triticum aestivum RepID=A9UIE5_WHEAT
Ta.14230.1.S1_at	5.88872	0.000189689	4.00904	0.00282526	1.37249	0.704046	-1.13027	0.880287	-1.01315	0.999966	1.00622	0.999998	1.02379	0.982567	1.01998	0.999965	119.583	8.01567	1.27341	-4.43904	gb:CA693940 DB_XREF=gi:25415726 DB_XREF=wlmk4.pk0013.b10 CLONE=wlmk4.pk0013.b10 NOTE=Non-UniGene sequence merged into UniGene cluster TID=Ta.14230.1 CNT=6 FEA=EST TIER=ConsEnd STK=0 UG=Ta.14230 UG_TITLE=Transcribed sequences	Protease inhibitor-like protein n=1 Tax=Triticum aestivum RepID=A9UIE5_WHEAT
Ta.28659.1.S1_x_at	8.91008	1.33e-06	7.64517	4.76e-06	1.90212	0.171248	-1.2176	0.72538	-1.01452	0.999966	-1.00582	0.999998	-1.00695	0.992129	14.29	1.53e-07	971.858	401.982	7.51134	-46587.3	gb:CA670381 DB_XREF=gi:25249095 DB_XREF=wlsu1.pk026.e16 CLONE=wlsu1.pk026.e16 TID=Ta.28659.1 CNT=54 FEA=EST TIER=ConsEnd STK=0 UG=Ta.28659 UG_TITLE=Transcribed sequences	Protease-1 (PRT1),, putative (Fragment) n=1 Tax=Pneumocystis carinii RepID=Q6AHW2_PNECA
Ta.28659.3.S1_x_at	17.1699	9.16e-06	14.447	2.65e-05	2.67967	0.156821	-1.68045	0.536628	-1.32618	0.999966	-1.37185	0.999998	-1.27003	0.820712	20.7802	6.84e-06	369735	57801.1	15.4517	-5.77193e+06	gb:CA689419 DB_XREF=gi:25279983 DB_XREF=wlm96.pk047.m22 CLONE=wlm96.pk047.m22 TID=Ta.28659.3 CNT=50 FEA=EST TIER=ConsEnd STK=0 UG=Ta.28659 UG_TITLE=Transcribed sequences	Proteasome inhibitor-like protein n=3 Tax=Oryza sativa RepID=Q84ZC7_ORYSJ
Ta.3114.1.S1_at	3.48671	0.0140729	2.34551	0.113633	-1.54456	0.664155	-2.00634	0.263031	-2.52761	0.168866	-3.36901	0.036688	-18.7237	2.1e-06	-7.68554	0.000194694	64.6382	52.51	148403	51.2401	gb:BJ222578 DB_XREF=gi:19954931 DB_XREF=BJ222578 CLONE=whdl14e16 TID=Ta.3114.1 CNT=1 FEA=EST TIER=ConsEnd STK=1 UG=Ta.3114 UG_TITLE=Transcribed sequence	Proteinase inhibitor Rgpi9 (Fragment) n=1 Tax=Triticum aestivum RepID=Q7X9L4_WHEAT
Ta.26042.1.S1_at	1.77384	0.00935032	1.73057	0.0142508	2.22615	0.000964324	1.73467	0.0214394	-1.63344	0.0671455	-1.39387	0.278329	-1.28246	0.461196	1.83597	0.00780319	10.6095	8.72067	11.3814	-1.07274	gb:CA608417 DB_XREF=gi:25163579 DB_XREF=wr1.pk0090.b2 CLONE=wr1.pk0090.b2 TID=Ta.26042.1 CNT=8 FEA=EST TIER=ConsEnd STK=0 UG=Ta.26042 UG_TITLE=Transcribed sequence with weak similarity to protein pir:S52770 (A.thaliana) S52770 subtilisin-like pr	Proteinase inhibitor Rgpi9 (Fragment) n=1 Tax=Triticum aestivum RepID=Q7X9L4_WHEAT
Ta.19600.1.S1_at	-2.48667	0.0725715	-1.16167	0.776157	-1.93633	0.317106	-1.16782	0.847012	-3.84766	0.0154419	-1.89423	0.398622	-2.00705	0.248937	-1.32182	0.905738	2.56861	1.66158	1.05024	1.11265	gb:CA653905 DB_XREF=gi:25232430 DB_XREF=wre1n.pk192.d4 CLONE=wre1n.pk192.d4 TID=Ta.19600.1 CNT=1 FEA=EST TIER=ConsEnd STK=0 UG=Ta.19600 UG_TITLE=Transcribed sequence	Subtilisin-chymotrypsin inhibitor 2 (Putative protease inhibitor) n=1 Tax=Hordeum vulgare RepID=Q96465_HORVU
Ta.3519.1.S1_at	2.11666	0.00609064	2.28764	0.00293419	1.71502	0.0861876	1.96925	0.0226044	-2.7748	0.00102584	-2.91775	0.000607581	-5.05661	1.45e-06	-6.84001	1.18e-07	29.6809	36.8959	109.26	448.592	gb:BJ212619 DB_XREF=gi:19952003 DB_XREF=BJ212619 CLONE=wh18e15 TID=Ta.3519.1 CNT=10 FEA=EST TIER=ConsEnd STK=0 UG=Ta.3519 UG_TITLE=Transcribed sequences	Subtilisin-chymotrypsin inhibitor 2 (Putative protease inhibitor) n=1 Tax=Hordeum vulgare RepID=Q96465_HORVU
Ta.28663.1.A1_at	1.02344	0.999985	-1.02545	0.921038	-1.01548	0.972449	2.78855	0.000129837	-1.85568	0.0216555	-1.84742	0.0193551	-1.86962	0.010007	-1.70274	0.0291358	7.357	1.76782	1.80768	22.4912	gb:CA676018 DB_XREF=gi:25257361 DB_XREF=wlsu2.pk019.m23 CLONE=wlsu2.pk019.m23 TID=Ta.28663.1 CNT=6 FEA=EST TIER=ConsEnd STK=0 UG=Ta.28663 UG_TITLE=Transcribed sequences	Subtilisin-chymotrypsin inhibitor 2 (Putative protease inhibitor) n=1 Tax=Hordeum vulgare RepID=Q96465_HORVU
Ta.8284.1.S1_at	-1.00546	0.999985	-1.0269	0.932547	-1.01119	0.983048	2.57165	0.0027511	-1.0022	0.999966	1.006	0.999998	-1.0096	0.987487	1.00122	0.999965	-1.00226	-4.09227	-1.0011	2.96992	gb:CD887397 DB_XREF=gi:32653648 DB_XREF=G118.105B04R010924 CLONE=G118105B04 TID=Ta.8284.1 CNT=11 FEA=EST TIER=ConsEnd STK=0 UG=Ta.8284 UG_TITLE=Transcribed sequences	Subtilisin-chymotrypsin inhibitor CI-1B n=1 Tax=Hordeum vulgare RepID=ICIB_HORVU
TaAffx.129484.1.A1_at	-1.00388	0.999985	-1.01908	0.937732	-1.01048	0.97998	-1.00036	0.999559	-1.00259	0.999966	1.00422	0.999998	-1.01089	0.983206	-37.4733	3.03e-14	-1.00089	-4.06512	1.00028	9.53779e+10	gb:BQ169101 DB_XREF=gi:20315093 DB_XREF=WHE2151_F12_K23ZT CLONE=WHE2151_F12_K23 TID=TaAffx.129484.1 CNT=64 FEA=EST TIER=ConsEnd STK=0 NOTE=sequence(s) not in UniGene	Subtilisin-like proteinase, Putaive (Putative uncharacterized protein) (Os03g0605300 protein) (Cucumisin-like serine protease, putative, expressed) (Putative ser
Ta.4335.1.S1_at	23.7539	0.00014682	25.418	0.000138253	16.7498	0.00129268	11.176	0.0053852	-1.31859	0.999966	-2.97097	0.36807	-9.05684	0.00832547	-2.18124	0.542095	3.52846e+07	3.51509e+08	5.86897e+07	10493.8	gb:BQ170608 DB_XREF=gi:20332431 DB_XREF=WHE1791_B08_C15ZT CLONE=WHE1791_B08_C15 TID=Ta.4335.1 CNT=5 FEA=EST TIER=ConsEnd STK=0 UG=Ta.4335 UG_TITLE=Transcribed sequences	Thionin Osthi1 n=7 Tax=Oryza sativa RepID=Q5Z4K0_ORYSJ
Ta.5208.1.S1_at	20.2251	0.000433487	12.4541	0.00295601	15.2253	0.00271601	19.2027	0.00135707	1.50689	0.999966	-5.61179	0.0812887	-3.95448	0.156998	-1.093	0.999965	431279	274389	593879	1.28712e+06	gb:CA652325 DB_XREF=gi:25230850 DB_XREF=wre1n.pk158.a3 CLONE=wre1n.pk158.a3 TID=Ta.5208.1 CNT=6 FEA=EST TIER=ConsEnd STK=0 UG=Ta.5208 UG_TITLE=Transcribed sequence with weak similarity to protein sp:P00722 (E. coli) BGAL_ECOLI Beta-galactosidase	Thionin-like protein n=1 Tax=Triticum aestivum RepID=A9UIE7_WHEAT
Ta.5208.1.S1_x_at	25.0344	0.00024229	15.5401	0.00156304	18.8234	0.00156391	21.7531	0.00104943	1.40442	0.999966	-6.57025	0.056723	-3.81172	0.184303	-1.10246	0.999965	1.29818e+07	4.52772e+06	6.51418e+06	7.58917e+06	gb:CA652325 DB_XREF=gi:25230850 DB_XREF=wre1n.pk158.a3 CLONE=wre1n.pk158.a3 TID=Ta.5208.1 CNT=6 FEA=EST TIER=ConsEnd STK=0 UG=Ta.5208 UG_TITLE=Transcribed sequence with weak similarity to protein sp:P00722 (E. coli) BGAL_ECOLI Beta-galactosidase	Thionin-like protein n=1 Tax=Triticum aestivum RepID=A9UIE7_WHEAT
TaAffx.129484.2.A1_s_at	-1.04747	0.999985	-1.04305	0.898382	-1.05618	0.921342	1.75844	0.0919885	-2.66702	0.00373778	-2.66321	0.00346329	-2.70707	0.00157359	-1.07005	0.999965	3.07278	3.07409	3.14027	7.10326	gb:CA674583 DB_XREF=gi:25254486 DB_XREF=wlsu2.pk024.e8 CLONE=wlsu2.pk024.e8 TID=TaAffx.129484.2 CNT=1 FEA=EST TIER=ConsEnd STK=0 NOTE=sequence(s) not in UniGene	Trypsin inhibitor n=1 Tax=Zea mays RepID=O81217_MAIZE
TaAffx.86449.1.S1_at	2.23987	0.00437838	2.10647	0.00936132	2.33804	0.00564618	-1.00609	0.995587	1.01809	0.999966	-1.00334	0.999998	-1.01316	0.983739	1.06153	0.999965	2.33235	8.63266	10.205	-4.19196	gb:CA607902 DB_XREF=gi:25163064 DB_XREF=wr1.pk0083.e10 CLONE=wr1.pk0083.e10 TID=TaAffx.86449.1 CNT=4 FEA=EST TIER=ConsEnd STK=0 NOTE=sequence(s) not in UniGene	Trypsin inhibitor n=1 Tax=Zea mays RepID=O81217_MAIZE
Genes involved in lipid metabolism (Lipid Metabolism)
	Incomptable interactions (Molly)								Compatible interactions (Newton)								Incompatible/Compatible Ratio (I/C ratio)
	6 h		12 h		24 h		72 h		6 h		12 h		24 h		72 h		6 h	12 h	24 h	72 h
	Fold change	adj.P-Value	Fold change	adj.P-Value	Fold change	adj.P-Value	Fold change	adj.P-Value	Fold change	adj.P-Value	Fold change	adj.P-Value	Fold change	adj.P-Value	Fold change	adj.P-Value					description	UniProt Desc
Ta.28087.1.S1_s_at	3.4431	0.0454247	3.72253	0.0332136	8.37314	0.00127169	1.86025	0.463624	-16.2133	7.37e-05	-25.5465	1.23e-05	-14.4132	6.99e-05	-1.19555	0.999965	826360	6.46921e+08	7.23396e+06	8.31548	gb:BT008922.1 DB_XREF=gi:31880058 TID=Ta.28087.1 CNT=5 FEA=mRNA TIER=ConsEnd STK=0 UG=Ta.28087 UG_TITLE=Clone wyr1c.pk003.b6:fis, full insert mRNA sequence DEF=Triticum aestivum clone wyr1c.pk003.b6:fis, full insert mRNA sequence.	phosphatidylinositol/phosphatidylcholine transfer protein (Os03g0850700 protein) (Polyphosphoinositide-binding protein, , expressed) n=1 Tax=Or
Ta.6132.2.S1_at	2.80217	9.02e-05	1.56321	0.0900827	1.9762	0.0119583	-1.00088	0.999245	-1.08533	0.999966	-1.48105	0.242656	-1.13025	0.780309	1.00558	0.999965	14.7998	8.24922	8.61266	-4.01795	gb:BJ222703 DB_XREF=gi:19955000 DB_XREF=BJ222703 CLONE=whdl15g21 TID=Ta.6132.2 CNT=7 FEA=EST TIER=ConsEnd STK=0 UG=Ta.6132 UG_TITLE=Transcribed sequence with weak similarity to protein ref:NP_171669.1 (A.thaliana) polyphosphoinositide binding pr	phosphatidylinositol/phosphatidylcholine transfer protein (Os03g0850700 protein) (Polyphosphoinositide-binding protein, , expressed) n=1 Tax=Or
Ta.6132.1.S1_at	3.25771	0.000115141	2.08618	0.0130166	2.37236	0.00636966	1.51634	0.237053	-1.36304	0.684402	-1.60183	0.223233	-1.44825	0.355012	-1.02205	0.999965	24.6027	12.8884	14.1292	5.80942	gb:CK170024 DB_XREF=gi:39006789 DB_XREF=FGAS044743 TID=Ta.6132.1 CNT=25 FEA=EST TIER=ConsEnd STK=0 UG=Ta.6132 UG_TITLE=Transcribed sequence with weak similarity to protein ref:NP_171669.1 (A.thaliana) polyphosphoinositide binding protein, putativ	phosphatidylinositol/phosphatidylcholine transfer protein (Os03g0850700 protein) (Polyphosphoinositide-binding protein, , expressed) n=1 Tax=Or
Ta.4548.1.S1_at	58.6558	1.88e-06	46.1773	5.59e-06	8.75402	0.00645343	-1.00343	0.998939	-1.04097	0.999966	-1.03499	0.999998	-1.049	0.979069	-1.00244	0.999965	9.3434e+17	163044146750490	893.312	-1.00068	gb:BQ170777 DB_XREF=gi:20332600 DB_XREF=WHE2305_B07_C13ZT CLONE=WHE2305_B07_C13 TID=Ta.4548.1 CNT=6 FEA=EST TIER=ConsEnd STK=0 UG=Ta.4548 UG_TITLE=Transcribed sequence with weak similarity to protein ref:NP_171669.1 (A.thaliana) polyphosphoinosi	phosphatidylinositol/phosphatidylcholine transfer protein (Os03g0850700 protein) (Polyphosphoinositide-binding protein, , expressed) n=1 Tax=Or
TaAffx.116549.1.S1_at	2.70689	7.83e-06	2.14224	0.000271352	1.7412	0.0104021	1.24824	0.413497	-1.02196	0.999966	-1.493	0.0932033	1.38711	0.159457	1.10982	0.951291	13.2586	12.4256	1.27819	1.10069	gb:CA677622 DB_XREF=gi:25260637 DB_XREF=wlm12.pk0016.b6 CLONE=wlm12.pk0016.b6 TID=TaAffx.116549.1 CNT=10 FEA=EST TIER=ConsEnd STK=0 NOTE=sequence(s) not in UniGene	acyl transferase 3 n=2 Tax=Triticum aestivum RepID=A6Q0N8_WHEAT
Ta.5428.1.S1_at	2.19331	1.19e-05	1.8315	0.000353823	1.59118	0.00831584	1.3804	0.074817	1.03993	0.999966	-1.1978	0.5713	1.41777	0.0442914	1.60331	0.00501104	2.22435	8.16415	1.12772	-1.16708	gb:BU100019 DB_XREF=gi:22547818 DB_XREF=WHE3314_B10_C20ZS CLONE=WHE3314_B10_C20 TID=Ta.5428.1 CNT=26 FEA=EST TIER=Stack STK=10 UG=Ta.5428 UG_TITLE=Transcribed sequence with weak similarity to protein pir:T48008 (A.thaliana) T48008 hypothetical p	acyl transferase 3 n=2 Tax=Triticum aestivum RepID=A6Q0N8_WHEAT
Ta.6971.2.S1_a_at	1.16836	0.999985	2.41847	0.0461394	-1.47051	0.64024	-7.60687	5.69e-05	1.46819	0.860152	1.98037	0.232145	-1.03886	0.973893	2.76623	0.0231842	-1.231	1.35482	-1.34878	-1326.22	gb:BJ313281 DB_XREF=gi:20119789 DB_XREF=BJ313281 CLONE=whyf4i22 TID=Ta.6971.2 CNT=1 FEA=EST TIER=ConsEnd STK=0 UG=Ta.6971 UG_TITLE=Transcribed sequence with weak similarity to protein ref:NP_181868.1 (A.thaliana) putative electron transfer flavo	electron transfer oxidoreductase n=1 Tax=Oryza sativa RepID=Q94HZ6_ORYSA
Ta.25580.2.S1_s_at	-1.06564	0.999985	1.35541	0.183839	-1.28912	0.454533	-2.17561	0.00132527	-1.03838	0.999966	1.23328	0.729078	-1.18023	0.686723	1.94638	0.00338703	-1.01908	1.08834	-1.0784	-17.4117	gb:CA721687 DB_XREF=gi:25443480 DB_XREF=wdk9n1.pk001.k1 CLONE=wdk9n1.pk001.k1 TID=Ta.25580.2 CNT=3 FEA=EST TIER=ConsEnd STK=0 UG=Ta.25580 UG_TITLE=Transcribed sequence with weak similarity to protein ref:NP_193413.1 (A.thaliana) enoyl-CoA hydrat	enoyl-CoA hydratase (Os02g0654100 protein) n=1 Tax=Oryza sativa Japonica Group RepID=Q6H7I3_ORYSJ
Ta.9246.1.S1_at	2.58366	0.000257584	2.39454	0.000768997	1.6101	0.103072	1.45386	0.209205	-1.03287	0.999966	1.01715	0.999998	1.84666	0.0202854	2.23232	0.00218119	12.2655	2.59799	-1.17818	-1.7153	gb:CD454548 DB_XREF=gi:31369176 DB_XREF=WHE2326_E02_I04ZT CLONE=WHE2326_E02_I04 TID=Ta.9246.1 CNT=17 FEA=EST TIER=ConsEnd STK=0 UG=Ta.9246 UG_TITLE=Transcribed sequence with weak similarity to protein ref:NP_172142.1 (A.thaliana) 3-hydroxyisobut	enoyl-CoA-hydratase (Os01g0752200 protein) n=1 Tax=Oryza sativa Japonica Group RepID=Q5JMX9_ORYSJ
Ta.9246.1.S1_x_at	2.65723	0.000417802	2.43073	0.00134417	1.57927	0.163718	1.5601	0.152819	-1.03707	0.999966	1.02351	0.999998	1.86405	0.029298	2.2784	0.00334086	12.9448	2.65226	-1.21822	-1.64524	gb:CD454548 DB_XREF=gi:31369176 DB_XREF=WHE2326_E02_I04ZT CLONE=WHE2326_E02_I04 TID=Ta.9246.1 CNT=17 FEA=EST TIER=ConsEnd STK=0 UG=Ta.9246 UG_TITLE=Transcribed sequence with weak similarity to protein ref:NP_172142.1 (A.thaliana) 3-hydroxyisobut	enoyl-CoA-hydratase (Os01g0752200 protein) n=1 Tax=Oryza sativa Japonica Group RepID=Q5JMX9_ORYSJ
Ta.9458.2.S1_at	3.29625	0.00214655	2.02942	0.0822039	1.98275	0.137544	3.63655	0.00233161	-1.05441	0.999966	-1.73498	0.326883	-1.10065	0.911437	4.06634	0.000622694	20.4022	13.5893	8.47609	-1.34704	gb:BJ287169 DB_XREF=gi:20106336 DB_XREF=BJ287169 CLONE=whr24o12 TID=Ta.9458.2 CNT=10 FEA=EST TIER=ConsEnd STK=1 UG=Ta.9458 UG_TITLE=Transcribed sequence with moderate similarity to protein pir:T45902 (A.thaliana) T45902 inorganic pyrophosphatase	inorganic pyrophosphatase (Os05g0114000 protein) n=3 Tax=Oryza sativa RepID=Q75L10_ORYSJ
Ta.9458.2.S1_x_at	3.28113	0.00138455	2.2455	0.0322896	1.98881	0.110417	3.45916	0.00214023	-1.33178	0.991925	-1.94624	0.147606	-1.09967	0.906573	3.28218	0.00199486	24.4696	18.2743	8.50604	1.13052	gb:BJ287169 DB_XREF=gi:20106336 DB_XREF=BJ287169 CLONE=whr24o12 TID=Ta.9458.2 CNT=10 FEA=EST TIER=ConsEnd STK=1 UG=Ta.9458 UG_TITLE=Transcribed sequence with moderate similarity to protein pir:T45902 (A.thaliana) T45902 inorganic pyrophosphatase	inorganic pyrophosphatase (Os05g0114000 protein) n=3 Tax=Oryza sativa RepID=Q75L10_ORYSJ
Ta.9458.1.S1_at	2.64338	0.000187995	2.00152	0.00624341	1.71156	0.0560569	-1.62959	0.0810088	-1.08435	0.999966	-1.07321	0.999998	1.31242	0.495957	3.01099	6.69e-05	13.2483	8.4253	1.31873	-24.9432	gb:CD452358 DB_XREF=gi:31367098 DB_XREF=WHE1053_D01_H01ZT CLONE=WHE1053_D01_H01 TID=Ta.9458.1 CNT=16 FEA=EST TIER=ConsEnd STK=0 UG=Ta.9458 UG_TITLE=Transcribed sequence with moderate similarity to protein pir:T45902 (A.thaliana) T45902 inorganic	inorganic pyrophosphatase (Os05g0114000 protein) n=3 Tax=Oryza sativa RepID=Q75L10_ORYSJ
Ta.9458.1.S1_x_at	2.56172	0.000210671	2.06919	0.00344625	1.70946	0.0499946	-1.54838	0.114111	-1.13433	0.999966	-1.1344	0.999998	1.25675	0.624006	3.34845	1.56e-05	12.9605	9.21251	1.36861	-29.7915	gb:CD452358 DB_XREF=gi:31367098 DB_XREF=WHE1053_D01_H01ZT CLONE=WHE1053_D01_H01 TID=Ta.9458.1 CNT=16 FEA=EST TIER=ConsEnd STK=0 UG=Ta.9458 UG_TITLE=Transcribed sequence with moderate similarity to protein pir:T45902 (A.thaliana) T45902 inorganic	inorganic pyrophosphatase (Os05g0114000 protein) n=3 Tax=Oryza sativa RepID=Q75L10_ORYSJ
Ta.9458.3.S1_x_at	2.50467	6.21e-05	1.98426	0.00187533	1.84447	0.00895015	1.48085	0.10674	-1.44501	0.219322	-1.7921	0.016427	-1.16707	0.693301	2.50984	9.84e-05	15.4516	13.7025	8.06424	-2.04059	gb:CK151743 DB_XREF=gi:38970076 DB_XREF=FGAS034442 TID=Ta.9458.3 CNT=19 FEA=EST TIER=ConsEnd STK=0 UG=Ta.9458 UG_TITLE=Transcribed sequence with moderate similarity to protein pir:T45902 (A.thaliana) T45902 inorganic pyrophosphatase-like protein	inorganic pyrophosphatase (Os05g0114000 protein) n=3 Tax=Oryza sativa RepID=Q75L10_ORYSJ
TaAffx.107617.2.S1_x_at	2.06154	0.00118782	1.9996	0.00210112	1.78108	0.0164017	1.02113	0.97432	-1.73597	0.0336293	-2.77744	8.97e-05	-1.48135	0.115251	-1.00025	0.999965	13.9048	27.4178	9.59598	4.05971	gb:CA711491 DB_XREF=gi:25433284 DB_XREF=wdk2c.pk014.k11 CLONE=wdk2c.pk014.k11 TID=TaAffx.107617.2 CNT=1 FEA=EST TIER=ConsEnd STK=0 NOTE=sequence(s) not in UniGene	inorganic pyrophosphatase (Os05g0114000 protein) n=3 Tax=Oryza sativa RepID=Q75L10_ORYSJ
Ta.14539.2.S1_a_at	1.03873	0.999985	-1.22018	0.29887	1.1129	0.737799	1.50936	0.0554461	-1.96636	0.002159	-2.82206	1.4e-05	-2.05807	0.000527216	-1.28707	0.306688	8.02826	3.03539	9.00647	6.9472	gb:CA597464 DB_XREF=gi:25150424 DB_XREF=wpa1c.pk015.g2 CLONE=wpa1c.pk015.g2 TID=Ta.14539.2 CNT=2 FEA=EST TIER=ConsEnd STK=0 UG=Ta.14539 UG_TITLE=Transcribed sequence with moderate similarity to protein pir:T45902 (A.thaliana) T45902 inorganic py	inorganic pyrophosphatase (Os05g0114000 protein) n=3 Tax=Oryza sativa RepID=Q75L10_ORYSJ
Ta.14539.1.S1_at	-1.03722	0.999985	-1.31804	0.185175	1.05633	0.876593	2.01961	0.00144381	-2.1139	0.000982438	-2.68338	3.99e-05	-1.98317	0.00120181	-2.72479	1.29e-05	2.10917	2.57636	8.22205	26.8044	gb:CK155207 DB_XREF=gi:38977073 DB_XREF=FGAS033928 TID=Ta.14539.1 CNT=41 FEA=EST TIER=ConsEnd STK=0 UG=Ta.14539 UG_TITLE=Transcribed sequence with moderate similarity to protein pir:T45902 (A.thaliana) T45902 inorganic pyrophosphatase-like protei	inorganic pyrophosphatase (Os05g0114000 protein) n=3 Tax=Oryza sativa RepID=Q75L10_ORYSJ
Ta.25039.1.S1_a_at	-1.55789	0.0616792	-1.53301	0.0738965	-1.1065	0.785711	1.03911	0.940386	-2.48239	0.000482472	-2.66491	0.000210096	-2.79993	5.69e-05	-1.00448	0.999965	1.89802	2.19146	3.23425	4.1227	gb:BG907949 DB_XREF=gi:14315625 DB_XREF=TaLr1164B04F CLONE=TaLr1164B04 TID=Ta.25039.1 CNT=3 FEA=EST TIER=ConsEnd STK=1 UG=Ta.25039 UG_TITLE=Transcribed sequence with weak similarity to protein ref:NP_564286.1 (A.thaliana) expressed protein (Arab	lecithin-cholesterol acyl transferase n=1 Tax=Oryza sativa Japonica Group RepID=Q851F0_ORYSJ
Ta.25039.1.S1_x_at	-1.55845	0.2057	-1.56995	0.162398	1.05824	0.919246	-1.34255	0.498154	-1.68004	0.216359	-2.7905	0.0025811	-1.37672	0.522388	-1.33048	0.572797	1.08793	2.33035	5.40748	-1.0084	gb:BG907949 DB_XREF=gi:14315625 DB_XREF=TaLr1164B04F CLONE=TaLr1164B04 TID=Ta.25039.1 CNT=3 FEA=EST TIER=ConsEnd STK=1 UG=Ta.25039 UG_TITLE=Transcribed sequence with weak similarity to protein ref:NP_564286.1 (A.thaliana) expressed protein (Arab	lecithin-cholesterol acyl transferase n=1 Tax=Oryza sativa Japonica Group RepID=Q851F0_ORYSJ
Ta.25039.2.S1_at	-1.6014	0.0670938	-1.46053	0.149498	-1.41347	0.294256	1.52716	0.130906	-2.50862	0.00101311	-3.10893	9.29e-05	-3.38678	1.8e-05	-1.55317	0.105931	1.87543	3.13485	3.9267	8.45805	gb:BJ261764 DB_XREF=gi:20083171 DB_XREF=BJ261764 CLONE=whh4h14 TID=Ta.25039.2 CNT=1 FEA=EST TIER=ConsEnd STK=1 UG=Ta.25039 UG_TITLE=Transcribed sequence with weak similarity to protein ref:NP_564286.1 (A.thaliana) expressed protein (Arabidopsis	lecithin-cholesterol acyl transferase n=1 Tax=Oryza sativa Japonica Group RepID=Q851F0_ORYSJ
Ta.25039.2.S1_x_at	-2.19832	0.000256035	-1.67222	0.015141	-1.37589	0.228414	1.73604	0.0145851	-3.01648	1.23e-05	-3.43447	3.41e-06	-3.84147	4.19e-07	-1.83253	0.00506735	1.76316	3.39227	5.52351	11.8644	gb:BJ261764 DB_XREF=gi:20083171 DB_XREF=BJ261764 CLONE=whh4h14 TID=Ta.25039.2 CNT=1 FEA=EST TIER=ConsEnd STK=1 UG=Ta.25039 UG_TITLE=Transcribed sequence with weak similarity to protein ref:NP_564286.1 (A.thaliana) expressed protein (Arabidopsis	lecithin-cholesterol acyl transferase n=1 Tax=Oryza sativa Japonica Group RepID=Q851F0_ORYSJ
Ta.3232.1.S1_a_at	12.1969	9.24e-06	3.23445	0.0233058	10.0438	7.51e-05	1.54106	0.559762	3.48531	0.0370793	3.32	0.0397115	10.4138	4.28e-05	2.82006	0.0566898	419.241	-1.06109	-1.29231	-2.4267	gb:BJ208962 DB_XREF=gi:19947218 DB_XREF=BJ208962 CLONE=wh11n24 TID=Ta.3232.1 CNT=12 FEA=EST TIER=ConsEnd STK=0 UG=Ta.3232 UG_TITLE=Transcribed sequence with weak similarity to protein ref:NP_566838.1 (A.thaliana) prolyl 4-hydroxylase, putative (	oxidoreductase (Os03g0803500 protein) (Oxidoreductase, 2OG-Fe oxygenase family protein, , expressed) n=1 Tax=Oryza sativa Japonica Group RepID=
Ta.3232.3.S1_a_at	2.63333	0.0156142	-1.00167	0.996643	2.40906	0.0482096	-1.01419	0.99278	1.00234	0.999966	1.16555	0.999998	1.5455	0.491033	-1.00429	0.999965	3.09724	-4.49157	1.81952	-1.00689	gb:BJ256511 DB_XREF=gi:20080068 DB_XREF=BJ256511 CLONE=whh16m18 TID=Ta.3232.3 CNT=2 FEA=EST TIER=ConsEnd STK=0 UG=Ta.3232 UG_TITLE=Transcribed sequence with weak similarity to protein ref:NP_566838.1 (A.thaliana) prolyl 4-hydroxylase, putative (	oxidoreductase (Os03g0803500 protein) (Oxidoreductase, 2OG-Fe oxygenase family protein, , expressed) n=1 Tax=Oryza sativa Japonica Group RepID=
TaAffx.42245.1.S1_at	-1.56686	0.0282973	-1.68869	0.0104647	-1.13662	0.711477	1.10898	0.724629	-1.66618	0.0307449	-2.85412	2.01e-05	-2.12561	0.000493417	-1.45677	0.0892755	1.07127	2.24299	1.98479	5.92062	gb:CK208337 DB_XREF=gi:39570727 DB_XREF=FGAS020042 TID=TaAffx.42245.1 CNT=11 FEA=EST TIER=ConsEnd STK=0 NOTE=sequence(s) not in UniGene	oxidoreductase (Oxidoreductase, 2OG-Fe oxygenase family protein, expressed) n=2 Tax=Oryza sativa Japonica Group RepID=Q75KC1_ORYSJ
TaAffx.93223.1.A1_at	-2.36364	3.07e-05	-3.22619	6.05e-07	-1.39293	0.149722	1.01675	0.977094	-1.2943	0.425821	-1.33779	0.270077	-1.28719	0.320771	-1.57403	0.023404	-2.09847	-3.70224	-1.07605	6.02425	gb:BJ218770 DB_XREF=gi:19957937 DB_XREF=BJ218770 CLONE=wh30d14 TID=TaAffx.93223.1 CNT=1 FEA=EST TIER=ConsEnd STK=1 NOTE=sequence(s) not in UniGene	oxidoreductase (Oxidoreductase, 2OG-Fe oxygenase family protein, expressed) n=2 Tax=Oryza sativa Japonica Group RepID=Q75KC1_ORYSJ
Ta.29470.1.S1_x_at	3.45713	0.00144078	3.89494	0.000665941	1.31871	0.700978	1.45806	0.495907	1.0658	0.999966	1.28817	0.999998	-1.13386	0.870939	3.33653	0.0027026	5.24642	6.09138	5.47391	-3.67685	gb:CA635897 DB_XREF=gi:25214193 DB_XREF=wle1n.pk0096.g11 CLONE=wle1n.pk0096.g11 TID=Ta.29470.1 CNT=3 FEA=EST TIER=ConsEnd STK=0 UG=Ta.29470 UG_TITLE=Transcribed sequence with weak similarity to protein pir:T48008 (A.thaliana) T48008 hypothetical	PF02458-family acyl transferase 2 n=4 Tax=Triticum aestivum RepID=A6PZH8_WHEAT
Ta.25647.1.A1_at	2.09965	0.090608	2.93142	0.0100845	1.02574	0.974168	-2.0065	0.139593	-3.05102	0.0193432	-2.65684	0.039345	-2.49755	0.0369938	4.07143	0.00118754	35.5228	48.11	11.4978	-67.5525	gb:CK193644 DB_XREF=gi:39556034 DB_XREF=FGAS002058 TID=Ta.25647.1 CNT=4 FEA=EST TIER=ConsEnd STK=0 UG=Ta.25647 UG_TITLE=Transcribed sequence with weak similarity to protein pir:T48008 (A.thaliana) T48008 hypothetical protein T17J13.120 - Arabidop	PF02458-family acyl transferase 2 n=4 Tax=Triticum aestivum RepID=A6PZH8_WHEAT
TaAffx.123296.3.S1_at	1.70174	0.361821	2.07433	0.121545	1.2513	0.755887	-1.36125	0.630217	-3.07441	0.0299889	-3.44864	0.0128449	-3.15697	0.0131503	2.52687	0.0495501	27.4009	45.9812	21.2336	-14.8061	gb:CD902217 DB_XREF=gi:32676545 DB_XREF=G356.106F07R011023 CLONE=G356106F07 TID=TaAffx.123296.3 CNT=3 FEA=EST TIER=ConsEnd STK=0 NOTE=sequence(s) not in UniGene	PF02458-family acyl transferase 2 n=4 Tax=Triticum aestivum RepID=A6PZH8_WHEAT
Ta.14727.1.S1_at	7.25698	1.32e-07	7.19799	1.99e-07	5.47251	3.41e-06	2.5625	0.00390175	1.42673	0.56149	1.27871	0.882633	1.24885	0.688562	18.6189	5.42e-10	56.896	60.5175	18.6831	-68149.1	gb:CA681065 DB_XREF=gi:25266718 DB_XREF=wlm24.pk0022.c7 CLONE=wlm24.pk0022.c7 TID=Ta.14727.1 CNT=1 FEA=EST TIER=ConsEnd STK=0 UG=Ta.14727 UG_TITLE=Transcribed sequence with weak similarity to protein ref:NP_177561.1 (A.thaliana) putative glycero	phosphodiesterase family ( uncharacterized protein) (Os03g0603600 protein) (Glycerophosphoryl diester phosphodiesterase family protein, express
Ta.14727.1.S1_x_at	10.4147	3.69e-08	8.75219	1.81e-07	6.49156	3e-06	2.48389	0.0101272	1.49316	0.526204	1.44817	0.552982	1.39882	0.545877	15.9238	6.23e-09	484.891	158.027	34.1246	-11112.6	gb:CA681065 DB_XREF=gi:25266718 DB_XREF=wlm24.pk0022.c7 CLONE=wlm24.pk0022.c7 TID=Ta.14727.1 CNT=1 FEA=EST TIER=ConsEnd STK=0 UG=Ta.14727 UG_TITLE=Transcribed sequence with weak similarity to protein ref:NP_177561.1 (A.thaliana) putative glycero	phosphodiesterase family ( uncharacterized protein) (Os03g0603600 protein) (Glycerophosphoryl diester phosphodiesterase family protein, express
TaAffx.113645.1.S1_at	6.76972	6.65e-08	5.79929	3.43e-07	3.86581	2.9e-05	1.10991	0.810294	1.77715	0.0957623	1.13736	0.999998	1.32609	0.551252	1.03718	0.999965	31.8355	25.3153	5.81476	1.0517	gb:CA607669 DB_XREF=gi:25162831 DB_XREF=wr1.pk0081.a5 CLONE=wr1.pk0081.a5 TID=TaAffx.113645.1 CNT=1 FEA=EST TIER=ConsEnd STK=0 NOTE=sequence(s) not in UniGene	phosphodiesterase family ( uncharacterized protein) (Os03g0603600 protein) (Glycerophosphoryl diester phosphodiesterase family protein, express
TaAffx.113645.2.S1_at	3.84306	3.49e-06	2.70951	0.000198566	2.4864	0.00109287	1.4043	0.281137	1.46207	0.328018	1.2223	0.918886	1.2719	0.613095	2.17015	0.00329756	5.20895	2.80345	2.32059	-1.70036	gb:CA612825 DB_XREF=gi:25191122 DB_XREF=wr1.pk0143.b11 CLONE=wr1.pk0143.b11 TID=TaAffx.113645.2 CNT=1 FEA=EST TIER=ConsEnd STK=0 NOTE=sequence(s) not in UniGene	phosphodiesterase family ( uncharacterized protein) (Os03g0603600 protein) (Glycerophosphoryl diester phosphodiesterase family protein, express
Ta.30735.1.S1_at	799.587	9.75e-10	617.992	3.13e-09	226.846	7.35e-08	6.99023	0.0163478	4.18239	0.139878	2.14483	0.662617	1.9139	0.662778	3.14254	0.188376	2.75808e+239	2.44557e+185	5.14344e+67	14.397	gb:CN009367 DB_XREF=gi:45799399 DB_XREF=WHE3857_H07_P13ZS CLONE=WHE3857_H07_P13 TID=Ta.30735.1 CNT=51 FEA=EST TIER=ConsEnd STK=0 UG=Ta.30735 UG_TITLE=Transcribed sequence with moderate similarity to protein ref:NP_177795.1 (A.thaliana) 12-oxophy	12-oxo-phytodienoic acid reductase
Ta.5509.1.S1_at	15.6259	7.57e-09	13.1324	3.38e-08	5.33921	3.45e-05	1.87534	0.108733	1.24942	0.999966	-1.03277	0.999998	1.15944	0.81492	2.65559	0.00666423	21269.3	18371.8	18.1233	-1.71743	gb:CA669976 DB_XREF=gi:25248690 DB_XREF=wlsu1.pk024.o22 CLONE=wlsu1.pk024.o22 TID=Ta.5509.1 CNT=34 FEA=EST TIER=ConsEnd STK=0 UG=Ta.5509 UG_TITLE=Transcribed sequence with weak similarity to protein ref:NP_177795.1 (A.thaliana) 12-oxophytodienoa	12-oxo-phytodienoic acid reductase
Ta.8433.2.S1_x_at	3.37857	3.02e-09	3.33077	6.18e-09	1.72642	0.000681012	-1.04993	0.837653	-1.2391	0.34103	-1.32712	0.108409	-1.11494	0.688219	1.06392	0.999965	24.5504	25.2445	7.16692	-4.32845	gb:CA645972 DB_XREF=gi:25224268 DB_XREF=wre1n.pk0103.d8 CLONE=wre1n.pk0103.d8 TID=Ta.8433.2 CNT=1 FEA=EST TIER=ConsEnd STK=0 UG=Ta.8433 UG_TITLE=Transcribed sequence with weak similarity to protein ref:NP_178662.1 (A.thaliana) 12-oxophytodienoat	12-oxo-phytodienoic acid reductase
Ta.1207.1.S1_s_at	137.226	1.41e-07	82.0609	1.03e-06	26.4546	0.000117638	4.01111	0.0979338	2.88147	0.37707	2.81651	0.351644	11.6447	0.00179602	3.83528	0.103162	2.7644e+40	7.16022e+23	28722.3	1.12961	gb:CA650490 DB_XREF=gi:25228786 DB_XREF=wre1n.pk0155.g4 CLONE=wre1n.pk0155.g4 TID=Ta.1207.1 CNT=6 FEA=EST TIER=ConsEnd STK=0 UG=Ta.1207 UG_TITLE=Transcribed sequence with weak similarity to protein ref:NP_177794.1 (A.thaliana) 12-oxophytodienoat	12-oxophytodienoic acid reductase
Ta.1207.1.S1_at	59.4261	2.25e-09	30.469	6.08e-08	4.38418	0.00447182	-1.00857	0.996497	1.04126	0.999966	1.00638	0.999998	-1.00757	0.992846	-1.00113	0.999965	3.76345e+17	7.39809e+08	41.9833	-1.00517	gb:CA650490 DB_XREF=gi:25228786 DB_XREF=wre1n.pk0155.g4 CLONE=wre1n.pk0155.g4 TID=Ta.1207.1 CNT=6 FEA=EST TIER=ConsEnd STK=0 UG=Ta.1207 UG_TITLE=Transcribed sequence with weak similarity to protein ref:NP_177794.1 (A.thaliana) 12-oxophytodienoat	12-oxophytodienoic acid reductase
Ta.1207.1.S1_x_at	42.4186	6.82e-10	19.7903	4.39e-08	6.42504	7.65e-05	1.42623	0.55318	1.30311	0.999966	1.20089	0.999998	1.44273	0.649679	1.01564	0.999965	2.38234e+12	394427	31.6101	1.32923	gb:CA650490 DB_XREF=gi:25228786 DB_XREF=wre1n.pk0155.g4 CLONE=wre1n.pk0155.g4 TID=Ta.1207.1 CNT=6 FEA=EST TIER=ConsEnd STK=0 UG=Ta.1207 UG_TITLE=Transcribed sequence with weak similarity to protein ref:NP_177794.1 (A.thaliana) 12-oxophytodienoat	12-oxophytodienoic acid reductase
TaAffx.128684.1.S1_x_at	7.77695	1.17e-11	3.99936	1.83e-08	1.00142	0.995765	-1.01116	0.985768	-1.00446	0.999966	1.00417	0.999998	-1.01224	0.978464	1.00262	0.999965	440.015	7.97336	4.03804	-4.03838	gb:CD373926 DB_XREF=gi:31158068 DB_XREF=WHE2613_H12_O23ZT CLONE=WHE2613_H12_O23 TID=TaAffx.128684.1 CNT=10 FEA=EST TIER=ConsEnd STK=0 NOTE=sequence(s) not in UniGene	12-oxophytodienoic acid reductase
TaAffx.128684.1.S1_at	6.99271	2.35e-07	4.00168	3.4e-05	1.07426	0.896901	-1.00438	0.997123	-1.00373	0.999966	1.0011	0.999998	-1.01313	0.984715	-1.00008	0.999965	255.367	8.00324	4.24977	-1.00299	gb:CD373926 DB_XREF=gi:31158068 DB_XREF=WHE2613_H12_O23ZT CLONE=WHE2613_H12_O23 TID=TaAffx.128684.1 CNT=10 FEA=EST TIER=ConsEnd STK=0 NOTE=sequence(s) not in UniGene	12-oxophytodienoic acid reductase
Ta.30921.1.S1_x_at	25.7571	1e-06	23.8487	1.91e-06	9.54757	0.000322316	2.0419	0.316815	-2.2531	0.357439	-7.38132	0.00158215	-3.38254	0.0420595	-1.35929	0.931474	2.70335e+08	2.51859e+09	7804.66	10.5648	gb:CN012317 DB_XREF=gi:45802349 DB_XREF=WHE3895_C11_E21ZS CLONE=WHE3895_C11_E21 TID=Ta.30921.1 CNT=18 FEA=EST TIER=ConsEnd STK=0 UG=Ta.30921 UG_TITLE=Transcribed sequence with weak similarity to protein ref:NP_177794.1 (A.thaliana) 12-oxophytodi	12-oxo-phytodienoic acid reductase
Ta.14574.2.S1_s_at	4.61566	9.59e-06	2.44102	0.00469125	2.57328	0.00510262	2.18653	0.020528	3.70153	0.000252421	2.15867	0.0299999	3.97436	7e-05	2.07922	0.0245504	1.88443	1.21617	-2.64098	1.07722	gb:BJ296012 DB_XREF=gi:23152422 DB_XREF=BJ296012 CLONE=whsl6j16 TID=Ta.14574.2 CNT=60 FEA=EST TIER=ConsEnd STK=1 UG=Ta.14574 UG_TITLE=Transcribed sequence with weak similarity to protein ref:NP_186958.1 (A.thaliana) putative NADP-dependent oxido	2-alkenal reductase
Ta.16805.1.A1_at	2.14647	0.0252187	1.72263	0.130687	1.68036	0.224702	2.16994	0.0358673	1.14165	0.999966	-1.12058	0.999998	1.04835	0.956804	4.01147	0.000148433	2.0067	7.17615	1.54972	-3.5839	gb:CA613469 DB_XREF=gi:25191766 DB_XREF=wr1.pk0156.e3 CLONE=wr1.pk0156.e3 TID=Ta.16805.1 CNT=2 FEA=EST TIER=ConsEnd STK=0 UG=Ta.16805 UG_TITLE=Transcribed sequence with weak similarity to protein ref:NP_198614.1 (A.thaliana) quinone oxidoreducta	2-alkenal reductase
Ta.23414.1.S1_at	1.3942	0.495432	1.3242	0.373689	2.13522	0.0320871	5.7719	9.2e-06	-1.11548	0.999966	-1.13119	0.999998	-1.10821	0.874012	5.91865	3.46e-06	5.69493	5.4846	9.47044	-1.10707	gb:CD452900 DB_XREF=gi:31367640 DB_XREF=WHE1136_E08_J16ZT CLONE=WHE1136_E08_J16 TID=Ta.23414.1 CNT=10 FEA=EST TIER=ConsEnd STK=1 UG=Ta.23414 UG_TITLE=Transcribed sequence with weak similarity to protein ref:NP_186958.1 (A.thaliana) putative NADP	2-alkenal reductase
Ta.23414.1.S1_x_at	1.80102	0.00300811	1.14128	0.505287	1.88806	0.00312761	3.23655	3.05e-06	-1.10354	0.999966	-1.17694	0.88053	-1.14129	0.704529	4.56729	3.01e-08	7.48791	4.98717	8.16442	-2.51531	gb:CD452900 DB_XREF=gi:31367640 DB_XREF=WHE1136_E08_J16ZT CLONE=WHE1136_E08_J16 TID=Ta.23414.1 CNT=10 FEA=EST TIER=ConsEnd STK=1 UG=Ta.23414 UG_TITLE=Transcribed sequence with weak similarity to protein ref:NP_186958.1 (A.thaliana) putative NADP	2-alkenal reductase
Ta.10260.1.S1_at	-1.16435	0.999985	1.37812	0.431441	-1.49675	0.58967	-7.78193	3.13e-05	-1.50994	0.749689	-1.03873	0.999998	-1.1953	0.811222	2.75619	0.0183884	1.27067	5.34006	-1.23238	-1486.93	gb:CD373536 DB_XREF=gi:31157678 DB_XREF=WHE0405_b06_b06zT CLONE=WHE0405_b06_b06 TID=Ta.10260.1 CNT=16 FEA=EST TIER=ConsEnd STK=0 UG=Ta.10260 UG_TITLE=Transcribed sequence with moderate similarity to protein ref:NP_201316.1 (A.thaliana) AAC13497.	Acyl-coenzyme A oxidase 2, peroxisomal, putative, expressed
Ta.7703.1.S1_a_at	3.16813	0.00025504	3.63918	8.13e-05	1.70309	0.145136	5.77792	4.66e-06	1.32098	0.841553	1.11435	0.999998	2.099	0.0208055	1.79884	0.076752	3.59789	5.75503	-1.31578	15.7696	gb:BJ241555 DB_XREF=gi:20055195 DB_XREF=BJ241555 CLONE=whe20o03 TID=Ta.7703.1 CNT=46 FEA=EST TIER=ConsEnd STK=4 UG=Ta.7703 UG_TITLE=Transcribed sequence with weak similarity to protein ref:NP_566777.1 (A.thaliana) expressed protein (Arabidopsis	Allene oxide cyclase n=1 Tax=Hordeum vulgare RepID=Q711R0_HORVU
Ta.7703.1.S1_x_at	3.34046	3.57e-05	3.47051	3.05e-05	1.7911	0.0559151	3.40387	0.000101153	1.3616	0.608573	1.23131	0.947859	2.01523	0.0137503	1.09735	0.999965	3.94181	4.72134	-1.16807	4.94689	gb:BJ241555 DB_XREF=gi:20055195 DB_XREF=BJ241555 CLONE=whe20o03 TID=Ta.7703.1 CNT=46 FEA=EST TIER=ConsEnd STK=4 UG=Ta.7703 UG_TITLE=Transcribed sequence with weak similarity to protein ref:NP_566777.1 (A.thaliana) expressed protein (Arabidopsis	Allene oxide cyclase n=1 Tax=Hordeum vulgare RepID=Q711R0_HORVU
Ta.7703.2.S1_x_at	3.13175	0.000442874	3.51324	0.000180095	1.69723	0.172273	3.56597	0.000384964	1.29228	0.957228	1.22053	0.999998	2.15412	0.0216134	1.33573	0.599345	3.57879	4.89976	-1.37258	4.69214	gb:CK163974 DB_XREF=gi:38994754 DB_XREF=FGAS016616 TID=Ta.7703.2 CNT=9 FEA=EST TIER=ConsEnd STK=0 UG=Ta.7703 UG_TITLE=Transcribed sequence with weak similarity to protein ref:NP_566777.1 (A.thaliana) expressed protein (Arabidopsis thaliana)	Allene oxide cyclase n=1 Tax=Hordeum vulgare RepID=Q711R0_HORVU
Ta.7703.3.S1_x_at	3.48209	0.000313894	3.84886	0.000155353	1.83024	0.128663	4.45542	0.000120477	1.30077	0.986882	1.17521	0.999998	2.23811	0.0228237	1.34221	0.632316	4.53567	6.38042	-1.32673	8.65306	gb:AJ614506 DB_XREF=gi:39731433 DB_XREF=AJ614506 CLONE=10322R NOTE=Non-UniGene sequence merged into UniGene cluster TID=Ta.7703.3 CNT=4 FEA=EST TIER=ConsEnd STK=0 UG=Ta.7703 UG_TITLE=Transcribed sequence with weak similarity to protein ref:NP_5	Allene oxide cyclase n=1 Tax=Hordeum vulgare RepID=Q711R0_HORVU
Ta.9462.1.S1_at	1.08907	0.793982	1.31428	0.0239704	1.04699	0.814429	1.03084	0.887597	-1.21902	0.235301	-1.00493	0.999998	1.02827	0.917717	2.43837	4.15e-08	4.95228	4.99062	1.01306	-2.65281	gb:CK211936 DB_XREF=gi:39618040 DB_XREF=FGAS023798 TID=Ta.9462.1 CNT=74 FEA=EST TIER=ConsEnd STK=0 UG=Ta.9462 UG_TITLE=Transcribed sequence with moderate similarity to protein ref:NP_172203.1 (A.thaliana) unknown protein (Arabidopsis thaliana)	At1g07230/F10K1_4 (At1g07230) (Phosphatidylglycerol specific phospholipase C) n=2 Tax=Arabidopsis thaliana RepID=Q8L7Y9_ARATH
Ta.20041.1.S1_x_at	2.82175	0.000372289	3.12514	0.000153547	2.94847	0.000583496	3.77939	6.47e-05	-1.47193	0.415875	-1.47638	0.361319	-1.13886	0.798238	1.11616	0.999965	19.6122	24.2771	16.9984	6.33446	gb:CK216702 DB_XREF=gi:39622806 DB_XREF=FGAS028703 TID=Ta.20041.1 CNT=17 FEA=EST TIER=ConsEnd STK=0 UG=Ta.20041 UG_TITLE=Transcribed sequence with moderate similarity to protein ref:NP_171918.1 (A.thaliana) putative beta-ketoacyl-CoA synthase (Ar	Beta-ketoacyl-CoA synthase, putative, expressed n=4 Tax=Oryza sativa RepID=Q2R1V7_ORYSJ
Ta.5015.1.S1_at	1.53904	0.0486541	1.4431	0.103187	1.41351	0.186484	2.01243	0.00262111	1.09421	0.999966	1.09427	0.999998	1.06594	0.884485	2.80521	1.94e-05	1.36116	1.27353	1.27242	-1.73241	gb:BJ231883 DB_XREF=gi:20049877 DB_XREF=BJ231883 CLONE=whdl4n15 TID=Ta.5015.1 CNT=19 FEA=EST TIER=ConsEnd STK=1 UG=Ta.5015 UG_TITLE=Transcribed sequence with weak similarity to protein ref:NP_179417.1 (A.thaliana) hypothetical protein (Arabidops	Bifunctional phosphopantetheine adenylyl transferase dephospho CoA kinase-like protein (Os07g0179400 protein) n=3 Tax=Oryza sativa RepID=Q6ZLC4_ORYSJ
Ta.11258.1.A1_at	-2.37666	0.102959	-1.45067	0.447633	-1.34757	0.719355	-1.92495	0.28876	2.20469	0.271291	-1.34969	0.999998	1.58371	0.627323	8.01219	0.000115855	-23.94	-1.0725	-7.62789	-980.34	gb:BQ169721 DB_XREF=gi:20331544 DB_XREF=WHE0965_B12_D23ZT CLONE=WHE0965_B12_D23 TID=Ta.11258.1 CNT=3 FEA=EST TIER=ConsEnd STK=0 UG=Ta.11258 UG_TITLE=Transcribed sequence with weak similarity to protein ref:NP_174672.1 (A.thaliana) choline kinase	Choline kinase n=4 Tax=Oryza sativa RepID=Q1KL28_ORYSI
Ta.6954.1.S1_a_at	1.20752	0.991463	1.65186	0.231959	-1.06612	0.935367	-2.01993	0.143456	1.66278	0.538609	-1.69428	0.446812	1.30262	0.717334	3.24007	0.00685245	-1.37103	10.1693	-5.16493	-38.3192	gb:CK215443 DB_XREF=gi:39621547 DB_XREF=FGAS027407 TID=Ta.6954.1 CNT=21 FEA=EST TIER=ConsEnd STK=0 UG=Ta.6954 UG_TITLE=Transcribed sequence with weak similarity to protein ref:NP_192714.1 (A.thaliana) choline kinase GmCK2p -like protein (Arabidop	Choline kinase n=4 Tax=Oryza sativa RepID=Q1KL28_ORYSI
Ta.4726.1.S1_at	-2.96216	1.92e-05	-2.11967	0.00161191	-1.53665	0.116308	1.00185	0.99824	-1.46251	0.253929	-1.05294	0.999998	-2.91027	4.69e-05	-7.42791	4.78e-09	-2.82775	-2.09468	2.5912	344.834	gb:BJ270709 DB_XREF=gi:20096406 DB_XREF=BJ270709 CLONE=whoh9c23 TID=Ta.4726.1 CNT=2 FEA=EST TIER=ConsEnd STK=0 UG=Ta.4726 UG_TITLE=Transcribed sequence with weak similarity to protein ref:NP_188989.1 (A.thaliana) cyclopropane-fatty-acyl-phosphol	Cyclopropane fatty acid synthase, putative, expressed (Os12g0267200 protein) n=1 Tax=Oryza sativa Japonica Group RepID=Q2QUD2_ORYSJ
Ta.8082.1.A1_at	-1.22602	0.746961	-1.00257	0.992339	-1.10932	0.812432	1.08132	0.863885	1.06642	0.999966	1.31259	0.658395	-1.87556	0.0245564	-6.44258	1.19e-07	-4.89886	-4.9766	1.70083	184.043	gb:BQ161248 DB_XREF=gi:20298305 DB_XREF=WHE0369_A09_B17ZT CLONE=WHE0369_A09_B17 TID=Ta.8082.1 CNT=6 FEA=EST TIER=ConsEnd STK=0 UG=Ta.8082 UG_TITLE=Transcribed sequence with weak similarity to protein ref:NP_188989.1 (A.thaliana) cyclopropane-fat	Cyclopropane fatty acid synthase, putative, expressed (Os12g0267200 protein) n=1 Tax=Oryza sativa Japonica Group RepID=Q2QUD2_ORYSJ
Ta.8082.1.A1_x_at	-1.27652	0.486357	-1.0056	0.981234	-1.08847	0.82743	1.1314	0.715321	1.05765	0.999966	1.22569	0.824862	-1.89867	0.00859674	-6.13308	2.5e-08	-5.04261	-4.69554	1.75345	153.754	gb:BQ161248 DB_XREF=gi:20298305 DB_XREF=WHE0369_A09_B17ZT CLONE=WHE0369_A09_B17 TID=Ta.8082.1 CNT=6 FEA=EST TIER=ConsEnd STK=0 UG=Ta.8082 UG_TITLE=Transcribed sequence with weak similarity to protein ref:NP_188989.1 (A.thaliana) cyclopropane-fat	Cyclopropane fatty acid synthase, putative, expressed (Os12g0267200 protein) n=1 Tax=Oryza sativa Japonica Group RepID=Q2QUD2_ORYSJ
Ta.9664.1.A1_at	-12.6527	8.39e-09	-7.46005	4.67e-07	-6.45464	2.64e-06	-1.20342	0.689731	-3.29419	0.00113621	-2.15369	0.038502	-6.90207	1.23e-06	-16.849	3.66e-09	-656.444	-39.5706	1.3636	51259.8	gb:BQ483035 DB_XREF=gi:21318971 DB_XREF=WHE0360_F11_K22ZY CLONE=WHE0360_F11_K22 TID=Ta.9664.1 CNT=4 FEA=EST TIER=ConsEnd STK=1 UG=Ta.9664 UG_TITLE=Transcribed sequence with weak similarity to protein ref:NP_188989.1 (A.thaliana) cyclopropane-fat	Cyclopropane fatty acid synthase, putative, expressed (Os12g0267200 protein) n=1 Tax=Oryza sativa Japonica Group RepID=Q2QUD2_ORYSJ
TaAffx.24365.1.S1_at	-2.52224	0.000184592	-1.51459	0.0994209	-1.41219	0.269416	1.41832	0.217841	-1.42769	0.327685	-1.12041	0.999998	-2.56502	0.000262526	-7.9312	4.01e-09	-2.13546	-1.3142	2.22349	652.354	gb:CA720390 DB_XREF=gi:25442183 DB_XREF=wkm2n.pk007.k3 CLONE=wkm2n.pk007.k3 TID=TaAffx.24365.1 CNT=1 FEA=EST TIER=ConsEnd STK=0 NOTE=sequence(s) not in UniGene	Cyclopropane fatty acid synthase, putative, expressed (Os12g0267200 protein) n=1 Tax=Oryza sativa Japonica Group RepID=Q2QUD2_ORYSJ
TaAffx.92408.1.S1_at	-7.55508	1.18e-06	-5.14882	2.61e-05	-3.77684	0.00066485	1.14949	0.79897	-2.01709	0.118956	-1.86053	0.164742	-5.93579	1.43e-05	-13.9309	4.69e-08	-46.4621	-9.76956	4.46588	34644.6	gb:CF132877 DB_XREF=gi:33216424 DB_XREF=WHE4351_D02_G03ZT CLONE=WHE4351_D02_G03 TID=TaAffx.92408.1 CNT=7 FEA=EST TIER=ConsEnd STK=0 NOTE=sequence(s) not in UniGene	Cyclopropane fatty acid synthase, putative, expressed (Os12g0267200 protein) n=1 Tax=Oryza sativa Japonica Group RepID=Q2QUD2_ORYSJ
Ta.6627.1.S1_at	1.45929	0.424626	1.36502	0.348577	1.20194	0.739883	-2.10741	0.044667	-1.0068	0.999966	-1.07616	0.999998	1.0011	0.998327	1.31701	0.689957	5.52545	5.43086	1.14937	-10.7362	gb:AF542186.1 DB_XREF=gi:32401363 TID=Ta.6627.1 CNT=13 FEA=mRNA TIER=ConsEnd STK=0 UG=Ta.6627 UG_TITLE=Cytochrome b5 reductase isoform II-like mRNA, complete sequence DEF=Triticum aestivum cytochrome b5 reductase isoform II-like mRNA, complete se	Cytochrome b5 reductase isoform II n=1 Tax=Zea mays RepID=Q8W2K4_MAIZE
TaAffx.38271.1.A1_at	-2.79937	0.000143249	-1.85174	0.0194569	-2.595	0.000831407	1.11519	0.781185	1.12432	0.999966	1.13428	0.999998	-1.4646	0.232203	-1.99302	0.0101857	-15.1757	-7.92285	-2.18919	8.62313	gb:BJ242205 DB_XREF=gi:20055601 DB_XREF=BJ242205 CLONE=whe14h02 TID=TaAffx.38271.1 CNT=1 FEA=EST TIER=ConsEnd STK=1 NOTE=sequence(s) not in UniGene	Fatty acyl coA reductase (Os08g0557800 protein) n=3 Tax=Oryza sativa RepID=Q6ZJ06_ORYSJ
Ta.22333.1.S1_at	3.60108	1.43e-07	3.01101	1.84e-06	2.44437	6.58e-05	3.49883	9.92e-07	1.01412	0.999966	-1.75315	0.0101777	-1.28442	0.343286	-1.60543	0.0196695	6.00834	27.1741	13.2579	34.3983	gb:CA740940 DB_XREF=gi:25556763 DB_XREF=wem1c.pk001.e7 CLONE=wem1c.pk001.e7 TID=Ta.22333.1 CNT=2 FEA=EST TIER=ConsEnd STK=1 UG=Ta.22333 UG_TITLE=Transcribed sequence with weak similarity to protein pir:T48934 (A.thaliana) T48934 acyl CoA reducta	Fatty acyl coA reductase n=1 Tax=Triticum aestivum RepID=Q8L4V2_WHEAT
Ta.9528.1.A1_at	4.85868	2.07e-09	4.17055	1.75e-08	4.23888	1.93e-08	3.52794	4.58e-07	1.85626	0.00308543	1.14388	0.993139	1.80314	0.00233893	-1.06473	0.999965	8.01344	8.14924	5.41043	24.1286	gb:CD454643 DB_XREF=gi:31369271 DB_XREF=WHE2331_F05_L09ZT CLONE=WHE2331_F05_L09 TID=Ta.9528.1 CNT=7 FEA=EST TIER=ConsEnd STK=0 UG=Ta.9528 UG_TITLE=Transcribed sequence with weak similarity to protein pir:T48934 (A.thaliana) T48934 acyl CoA reduc	Fatty acyl coA reductase n=1 Tax=Triticum aestivum RepID=Q8L4V2_WHEAT
Ta.13362.1.S1_at	4.16296	1.59e-05	3.43278	0.000122035	1.71039	0.133907	1.70192	0.119188	-1.15933	0.999966	-1.18237	0.999998	-1.55313	0.237885	-1.35563	0.514279	40.0101	24.5076	9.60322	8.32556	gb:BT009396.1 DB_XREF=gi:32128947 TID=Ta.13362.1 CNT=26 FEA=mRNA TIER=ConsEnd STK=0 UG=Ta.13362 UG_TITLE=Clone wlm96.pk039.g16:fis, full insert mRNA sequence DEF=Triticum aestivum clone wlm96.pk039.g16:fis, full insert mRNA sequence.	Allene oxide synthase n=1 Tax=Hordeum vulgare RepID=Q9M4C7_HORVU
Ta.27217.1.S1_at	4.00158	1.6e-06	3.48265	8.7e-06	1.58759	0.109814	1.8878	0.0178733	-1.14477	0.999966	-1.14321	0.999998	-1.80783	0.0230047	-1.53143	0.123484	35.4165	24.6901	10.5226	10.6977	gb:AY196004.1 DB_XREF=gi:28569577 GEN=TaAOS TID=Ta.27217.1 CNT=11 FEA=FLmRNA TIER=FL STK=1 UG=Ta.27217 DEF=Triticum aestivum allene oxide synthase (TaAOS) mRNA, complete cds. PROD=allene oxide synthase FL=gb:AY196004.1	Allene oxide synthase n=2 Tax=Triticeae RepID=Q9M4B1_HORVU
Ta.13443.1.S1_at	-1.12638	0.964277	1.15108	0.558588	-1.35868	0.364691	-1.0292	0.963578	-3.43198	1.63e-05	-1.52753	0.155355	-3.2153	1.97e-05	-1.43225	0.195988	4.94373	6.4024	3.62158	1.3223	gb:AJ459253.1 DB_XREF=gi:22003089 GEN=TAA1c TID=Ta.13443.1 CNT=1 FEA=mRNA TIER=ConsEnd STK=0 UG=Ta.13443 DEF=Triticum aestivum mRNA for Fatty acyl coA reductase (TAA1c gene). PROD=Fatty acyl coA reductase	Fatty acyl coA reductase n=2 Tax=Triticum aestivum RepID=Q8L4C3_WHEAT
Ta.13444.1.S1_at	-1.50268	0.108541	-2.06856	0.00245848	-1.58927	0.0873978	1.07822	0.847594	-2.04197	0.00777892	-2.17522	0.00329665	-3.45126	8.27e-06	-1.3277	0.367258	1.45326	1.07673	3.63508	5.29974	gb:AJ459249.1 DB_XREF=gi:22003081 GEN=TAA1a TID=Ta.13444.1 CNT=1 FEA=mRNA TIER=ConsEnd STK=0 UG=Ta.13444 DEF=Triticum aestivum mRNA for Fatty acyl coA reductase (TAA1a gene). PROD=Fatty acyl coA reductase	Fatty acyl coA reductase n=2 Tax=Triticum aestivum RepID=Q8L4C3_WHEAT
Ta.14149.1.S1_at	3.69977	5.57e-08	2.96608	1.28e-06	2.52356	2.49e-05	2.16632	0.000273468	1.28911	0.419026	-1.11879	0.999998	1.26066	0.376624	-1.36107	0.146428	5.31716	16.9694	2.39977	11.5305	gb:AJ459251.1 DB_XREF=gi:22003085 GEN=TAA1b TID=Ta.14149.1 CNT=6 FEA=mRNA TIER=ConsEnd STK=0 UG=Ta.14149 DEF=Triticum aestivum mRNA for Fatty acyl coA reductase (TAA1b gene). PROD=Fatty acyl coA reductase	Fatty acyl coA reductase n=2 Tax=Triticum aestivum RepID=Q8L4C3_WHEAT
Ta.3732.1.S1_a_at	1.10155	0.999985	-1.17483	0.492432	-1.01104	0.979844	2.18686	0.00236788	-1.20007	0.99383	-1.36322	0.400093	-1.34686	0.35587	-2.01617	0.00401545	4.93011	1.13949	1.26209	18.4179	gb:CA654199 DB_XREF=gi:25232724 DB_XREF=wre1n.pk163.g9 CLONE=wre1n.pk163.g9 TID=Ta.3732.1 CNT=9 FEA=EST TIER=ConsEnd STK=0 UG=Ta.3732 UG_TITLE=Transcribed sequence with weak similarity to protein ref:NP_201098.1 (A.thaliana) putative protein (Ar	GDSL-likeLipase/Acylhydrolase family protein, expressed (Os10g0476700 protein) n=1 Tax=Oryza sativa Japonica Group RepID=Q337K6_ORYSJ
Ta.3732.1.S1_at	-1.02285	0.999985	-1.25672	0.384354	-1.09329	0.843952	2.85026	0.000473294	-1.17203	0.999966	-1.28235	0.756943	-1.22073	0.688309	-1.63038	0.0961344	1.10895	1.01792	1.09236	22.3259	gb:CA654199 DB_XREF=gi:25232724 DB_XREF=wre1n.pk163.g9 CLONE=wre1n.pk163.g9 TID=Ta.3732.1 CNT=9 FEA=EST TIER=ConsEnd STK=0 UG=Ta.3732 UG_TITLE=Transcribed sequence with weak similarity to protein ref:NP_201098.1 (A.thaliana) putative protein (Ar	GDSL-likeLipase/Acylhydrolase family protein, expressed (Os10g0476700 protein) n=1 Tax=Oryza sativa Japonica Group RepID=Q337K6_ORYSJ
Ta.9671.1.S1_x_at	144.168	2.02e-12	126.336	5.48e-12	48.9656	3.65e-10	14.1581	5.98e-07	-2.24397	0.105336	-3.5306	0.00452871	-3.62112	0.00202365	-1.94536	0.136587	1.18691e+44	1.24069e+39	6763389417945730	70410.4	gb:BJ246034 DB_XREF=gi:20057844 DB_XREF=BJ246034 CLONE=whf21c22 TID=Ta.9671.1 CNT=14 FEA=EST TIER=ConsEnd STK=1 UG=Ta.9671 UG_TITLE=Transcribed sequence with weak similarity to protein ref:NP_198322.1 (A.thaliana) putative protein (Arabidopsis t	GDSL-likeLipase/Acylhydrolase family protein, expressed (Os12g0566700 protein) n=3 Tax=Oryza sativa RepID=Q2QNG2_ORYSJ
Ta.9671.2.S1_at	17.7547	1.85e-10	16.6952	4.64e-10	12.8446	3.09e-09	3.29549	0.000328803	-3.36587	0.000310173	-9.403	7.1e-08	-17.0588	5.6e-10	-6.7562	3.54e-07	2.28001e+06	7.18349e+07	1.0042e+09	1061.35	gb:CK196752 DB_XREF=gi:39559142 DB_XREF=FGAS005212 TID=Ta.9671.2 CNT=38 FEA=EST TIER=ConsEnd STK=0 UG=Ta.9671 UG_TITLE=Transcribed sequence with weak similarity to protein ref:NP_198322.1 (A.thaliana) putative protein (Arabidopsis thaliana)	GDSL-likeLipase/Acylhydrolase family protein, expressed (Os12g0566700 protein) n=3 Tax=Oryza sativa RepID=Q2QNG2_ORYSJ
Ta.9671.2.S1_x_at	12.0887	1.43e-10	11.237	4.2e-10	10.2276	9.48e-10	3.85909	1.09e-05	-3.35051	4.39e-05	-9.23392	6.62e-09	-17.577	2.37e-11	-7.08711	2.32e-08	44428.9	1.45335e+06	2.34442e+08	1973.03	gb:CK196752 DB_XREF=gi:39559142 DB_XREF=FGAS005212 TID=Ta.9671.2 CNT=38 FEA=EST TIER=ConsEnd STK=0 UG=Ta.9671 UG_TITLE=Transcribed sequence with weak similarity to protein ref:NP_198322.1 (A.thaliana) putative protein (Arabidopsis thaliana)	GDSL-likeLipase/Acylhydrolase family protein, expressed (Os12g0566700 protein) n=3 Tax=Oryza sativa RepID=Q2QNG2_ORYSJ
Ta.9671.3.S1_a_at	37.8841	1.63e-09	36.7729	3.06e-09	23.4794	3.81e-08	12.9244	2.05e-06	-6.60192	0.000104442	-20.2906	1.87e-07	-25.5073	2.47e-08	-2.53742	0.035115	24638743031326	1.50601e+17	557773012277127	45130.1	gb:CK161416 DB_XREF=gi:38989591 DB_XREF=FGAS013986 TID=Ta.9671.3 CNT=15 FEA=EST TIER=ConsEnd STK=0 UG=Ta.9671 UG_TITLE=Transcribed sequence with weak similarity to protein ref:NP_198322.1 (A.thaliana) putative protein (Arabidopsis thaliana)	GDSL-likeLipase/Acylhydrolase family protein, expressed (Os12g0566700 protein) n=3 Tax=Oryza sativa RepID=Q2QNG2_ORYSJ
TaAffx.2026.1.S1_at	368.373	5.18e-15	306.749	2.16e-14	184.288	7.96e-14	18.7722	1.91e-08	-1.33819	0.911682	-1.37921	0.751662	-1.34681	0.662799	-2.36331	0.0160074	1.96822e+111	5.69879e+92	7.61437e+55	2.30369e+06	gb:AJ613539 DB_XREF=gi:39730466 DB_XREF=AJ613539 CLONE=08892R TID=TaAffx.2026.1 CNT=5 FEA=EST TIER=ConsEnd STK=1 NOTE=sequence(s) not in UniGene	GDSL-likeLipase/Acylhydrolase family protein, expressed (Os12g0566700 protein) n=3 Tax=Oryza sativa RepID=Q2QNG2_ORYSJ
Ta.9671.3.S1_at	1.92522	0.00113149	2.2128	0.000164704	1.19198	0.651173	-1.02117	0.970629	-1.10564	0.999966	1.00401	0.999998	-1.02982	0.953938	1.02087	0.999965	8.17294	2.31144	4.66473	-4.11827	gb:CK161416 DB_XREF=gi:38989591 DB_XREF=FGAS013986 TID=Ta.9671.3 CNT=15 FEA=EST TIER=ConsEnd STK=0 UG=Ta.9671 UG_TITLE=Transcribed sequence with weak similarity to protein ref:NP_198322.1 (A.thaliana) putative protein (Arabidopsis thaliana)	GDSL-likeLipase/Acylhydrolase family protein, expressed n=1 Tax=Oryza sativa Japonica Group RepID=Q2QNG3_ORYSJ
Ta.9671.3.S1_x_at	22.1862	9.23e-12	21.2508	1.95e-11	10.1816	3.33e-09	1.84829	0.0362201	-1.21657	0.999966	-2.12278	0.0124318	-2.09896	0.00812141	1.12298	0.999965	1.109e+07	1.0868e+07	4975.21	1.65326	gb:CK161416 DB_XREF=gi:38989591 DB_XREF=FGAS013986 TID=Ta.9671.3 CNT=15 FEA=EST TIER=ConsEnd STK=0 UG=Ta.9671 UG_TITLE=Transcribed sequence with weak similarity to protein ref:NP_198322.1 (A.thaliana) putative protein (Arabidopsis thaliana)	GDSL-likeLipase/Acylhydrolase family protein, expressed n=1 Tax=Oryza sativa Japonica Group RepID=Q2QNG3_ORYSJ
Ta.24734.1.S1_at	-1.54927	0.325184	1.09075	0.821311	1.66731	0.262385	1.55759	0.318785	-7.54334	3.41e-06	-4.64456	0.000162807	-8.29949	1.03e-06	-1.98575	0.0696804	63.7374	53.272	1000.7	11.6588	gb:CK159306 DB_XREF=gi:38985338 DB_XREF=FGAS040732 NOTE=Non-UniGene sequence merged into UniGene cluster TID=Ta.24734.1 CNT=16 FEA=EST TIER=ConsEnd STK=0 UG=Ta.24734 UG_TITLE=Transcribed sequence with weak similarity to protein ref:NP_178536.1 (	GDSL-motifLipase/hydrolase-like (Os09g0132900 protein) n=3 Tax=Oryza sativa RepID=Q6K450_ORYSJ
Ta.24734.2.S1_x_at	-2.54825	0.00456359	1.12773	0.73425	1.61489	0.267815	-1.00734	0.995459	-13.0412	3.22e-08	-8.35769	9.98e-07	-12.9841	2.28e-08	-1.00133	0.999965	1441.08	716.796	24815.6	-1.00417	gb:CA633901 DB_XREF=gi:25212197 DB_XREF=wle1n.pk0080.e10 CLONE=wle1n.pk0080.e10 TID=Ta.24734.2 CNT=3 FEA=EST TIER=ConsEnd STK=0 UG=Ta.24734 UG_TITLE=Transcribed sequence with weak similarity to protein ref:NP_178536.1 (A.thaliana) putative GDSL-	GDSL-motifLipase/hydrolase-like (Os09g0132900 protein) n=3 Tax=Oryza sativa RepID=Q6K450_ORYSJ
TaAffx.106678.1.S1_s_at	-1.97712	0.0510125	-2.24524	0.0188551	-1.58052	0.325375	-1.0033	0.997994	-8.70966	7.48e-07	-17.3864	1.47e-08	-17.0648	6.57e-09	1.00033	0.999965	106.34	36135.6	45839.1	-4.01008	gb:CA633400 DB_XREF=gi:25211696 DB_XREF=wle1n.pk0070.c7 CLONE=wle1n.pk0070.c7 TID=TaAffx.106678.1 CNT=8 FEA=EST TIER=ConsEnd STK=0 NOTE=sequence(s) not in UniGene	GDSL-motifLipase/hydrolase-like protein n=2 Tax=Arabidopsis thaliana RepID=Q8LDT8_ARATH
Ta.5520.1.S1_at	1.75319	0.0313632	2.62135	0.000328171	1.29126	0.576301	1.46976	0.20439	-4.61717	2.18e-06	-5.96923	3.04e-07	-6.03507	1.18e-07	-1.2016	0.781183	82.7313	385.497	160.488	6.37028	gb:BJ238996 DB_XREF=gi:23082286 DB_XREF=BJ238996 CLONE=whe4e04 TID=Ta.5520.1 CNT=63 FEA=mRNA TIER=Stack STK=7 UG=Ta.5520 UG_TITLE=Clone wle1n.pk0009.e6:fis, full insert mRNA sequence	Lipase (Os06g0156600 protein) n=1 Tax=Oryza sativa Japonica Group RepID=Q5VMA5_ORYSJ
Ta.850.1.S1_at	2.60289	0.000262851	1.53346	0.112903	2.78644	0.000305973	1.76314	0.0416793	1.69204	0.0972302	1.36289	0.47599	2.39236	0.00116668	3.34738	2.49e-05	1.88015	1.12551	1.3141	-2.9985	gb:BJ240234 DB_XREF=gi:20054463 DB_XREF=BJ240234 CLONE=whe9n02 TID=Ta.850.1 CNT=7 FEA=EST TIER=ConsEnd STK=1 UG=Ta.850 UG_TITLE=Transcribed sequence with weak similarity to protein ref:NP_174182.1 (A.thaliana)Lipase, putative (Arabidopsis thalia	Lipase (Os06g0531600 protein) n=1 Tax=Oryza sativa Japonica Group RepID=Q5Z787_ORYSJ
TaAffx.107796.1.S1_s_at	3.40633	6.8e-06	1.79542	0.0177516	3.10409	5.42e-05	2.02489	0.00727315	1.69417	0.0768473	1.3256	0.526659	2.2001	0.00200504	2.09796	0.00328821	3.27652	1.38493	1.87123	-1.05196	gb:CA695214 DB_XREF=gi:25417000 DB_XREF=wlmk8.pk0004.a5 CLONE=wlmk8.pk0004.a5 TID=TaAffx.107796.1 CNT=1 FEA=EST TIER=ConsEnd STK=0 NOTE=sequence(s) not in UniGene	Lipase (Os06g0531600 protein) n=1 Tax=Oryza sativa Japonica Group RepID=Q5Z787_ORYSJ
Ta.5055.1.A1_s_at	3.48284	0.00129926	3.53085	0.00136341	5.98435	5.61e-05	4.81141	0.0003092	-4.16133	0.00109094	-5.80648	0.000100204	-6.13014	3.35e-05	-2.7938	0.00988375	200.043	646.869	4434.29	194.714	gb:BQ171153 DB_XREF=gi:20332976 DB_XREF=WHE2336_G04_N08ZT CLONE=WHE2336_G04_N08 TID=Ta.5055.1 CNT=4 FEA=EST TIER=ConsEnd STK=0 UG=Ta.5055 UG_TITLE=Transcribed sequence with weak similarity to protein ref:NP_565120.1 (A.thaliana) anter-specific p	Lipase 1, family II extracellular (Os06g0351500 protein) n=1 Tax=Oryza sativa Japonica Group RepID=Q69LT9_ORYSJ
Ta.5055.1.A1_x_at	3.97248	6.16e-05	4.34537	3.52e-05	8.50399	3.39e-07	5.6778	1.16e-05	-4.47612	7.51e-05	-6.22685	6.42e-06	-5.43609	8.89e-06	-2.35739	0.0106691	349.368	1522.49	15717.5	262.32	gb:BQ171153 DB_XREF=gi:20332976 DB_XREF=WHE2336_G04_N08ZT CLONE=WHE2336_G04_N08 TID=Ta.5055.1 CNT=4 FEA=EST TIER=ConsEnd STK=0 UG=Ta.5055 UG_TITLE=Transcribed sequence with weak similarity to protein ref:NP_565120.1 (A.thaliana) anter-specific p	Lipase 1, family II extracellular (Os06g0351500 protein) n=1 Tax=Oryza sativa Japonica Group RepID=Q69LT9_ORYSJ
Ta.9046.1.S1_at	-1.23807	0.887616	-1.25953	0.509418	-1.24162	0.714616	1.73324	0.175985	-16.4913	1.96e-08	-16.3278	3.41e-08	-16.6165	1.27e-08	-1.01211	0.999965	39056.6	34355.1	42491.6	6.70553	gb:CK166079 DB_XREF=gi:38998775 DB_XREF=FGAS050133 TID=Ta.9046.1 CNT=13 FEA=EST TIER=ConsEnd STK=0 UG=Ta.9046 UG_TITLE=Transcribed sequence with weak similarity to protein ref:NP_564104.1 (A.thaliana) anter-specific proline-rich protein APG precu	Lipase 1, family II extracellular (Os06g0351500 protein) n=1 Tax=Oryza sativa Japonica Group RepID=Q69LT9_ORYSJ
Ta.9046.2.S1_a_at	-1.00003	0.999985	-1.00971	0.96755	-1.0048	0.989869	-1.10077	0.779396	-2.18097	0.00240054	-2.17198	0.00233703	-2.19666	0.00105556	-1.01241	0.999965	2.26724	2.2381	2.28448	-1.06316	gb:CA628927 DB_XREF=gi:25207223 DB_XREF=wle1n.pk0015.f6 CLONE=wle1n.pk0015.f6 NOTE=Non-UniGene sequence merged into UniGene cluster TID=Ta.9046.2 CNT=1 FEA=EST TIER=ConsEnd STK=0 UG=Ta.9046 UG_TITLE=Transcribed sequence with weak similarity to	Lipase 1, family II extracellular (Os06g0351500 protein) n=1 Tax=Oryza sativa Japonica Group RepID=Q69LT9_ORYSJ
Ta.11167.1.A1_at	-2.23267	0.00843812	-2.04419	0.0213949	-1.77872	0.104981	1.07145	0.906576	-2.01921	0.0552019	-2.07901	0.036386	-1.94184	0.0416468	1.00248	0.999965	-1.15946	1.02443	1.11971	1.04896	gb:BQ169542 DB_XREF=gi:20331365 DB_XREF=WHE0953_C11_F21ZT CLONE=WHE0953_C11_F21 TID=Ta.11167.1 CNT=1 FEA=EST TIER=ConsEnd STK=0 UG=Ta.11167 UG_TITLE=Transcribed sequence with weak similarity to protein ref:NP_178536.1 (A.thaliana) putative GDSL-	Lipase 3, family II extracellular <EXL3 n=1 Tax=Oryza sativa Japonica Group RepID=Q6K3L1_ORYSJ
Ta.10575.1.A1_at	1.82347	0.000685959	2.0083	0.000155591	1.22246	0.458311	-1.01551	0.97659	-1.10212	0.999966	-1.28272	0.322266	-1.12534	0.701996	1.19351	0.5084	7.59787	9.78801	5.09046	-4.62361	gb:BQ166028 DB_XREF=gi:20309020 DB_XREF=WHE0804_D06_H12ZT CLONE=WHE0804_D06_H12 TID=Ta.10575.1 CNT=9 FEA=EST TIER=ConsEnd STK=0 UG=Ta.10575 UG_TITLE=Transcribed sequence with weak similarity to protein ref:NP_197365.1 (A.thaliana) triacylglycero	Lipase family protein, expressed (Os11g0655800 protein) n=2 Tax=Oryza sativa Japonica Group RepID=Q2R077_ORYSJ
Ta.8005.1.A1_at	1.07361	0.999985	1.72076	0.0174427	-1.10101	0.793288	-1.12795	0.711059	-1.17921	0.999966	-1.02056	0.999998	-1.42137	0.189244	2.01123	0.002773	4.76616	6.6868	1.24864	-8.81023	gb:BQ161112 DB_XREF=gi:20298169 DB_XREF=WHE0362_E11_J22ZT CLONE=WHE0362_E11_J22 TID=Ta.8005.1 CNT=4 FEA=EST TIER=ConsEnd STK=0 UG=Ta.8005 UG_TITLE=Transcribed sequence with weak similarity to protein ref:NP_196203.1 (A.thaliana) putative protein	Lipase, putative, expressed (Os03g0267500 protein) n=1 Tax=Oryza sativa Japonica Group RepID=Q10NJ9_ORYSJ
Ta.16238.1.S1_at	1.57133	0.00111483	1.81229	6.14e-05	1.48521	0.00784015	-1.11012	0.600397	-3.12163	1.14e-08	-2.93939	4.52e-08	-2.99196	1.46e-08	1.02419	0.999965	25.8654	26.9401	22.2723	-4.39025	gb:CA603077 DB_XREF=gi:25158239 DB_XREF=wr1.pk0023.g1 CLONE=wr1.pk0023.g1 TID=Ta.16238.1 CNT=2 FEA=EST TIER=ConsEnd STK=0 UG=Ta.16238 UG_TITLE=Transcribed sequence with weak similarity to protein ref:NP_179744.1 (A.thaliana) putative dehydrin (A	Lipase, putative, expressed n=2 Tax=Oryza sativa RepID=Q10R94_ORYSJ
TaAffx.84039.1.S1_at	1.32972	0.554789	2.15783	0.00981054	1.12623	0.805242	-1.11884	0.806943	-2.38293	0.00956412	-2.35838	0.00929793	-2.39689	0.004454	1.00334	0.999965	13.1105	22.8831	11.4965	-4.35351	gb:CA645945 DB_XREF=gi:25224241 DB_XREF=wre1n.pk0103.h4 CLONE=wre1n.pk0103.h4 TID=TaAffx.84039.1 CNT=1 FEA=EST TIER=ConsEnd STK=0 NOTE=sequence(s) not in UniGene	Lipase-like n=1 Tax=Oryza sativa Japonica Group RepID=Q5VP32_ORYSJ
Ta.1526.1.S1_at	29.4559	2.7e-05	29.5239	3.41e-05	39.0778	2.69e-05	45.905	2.02e-05	-15.3227	0.00124805	-6.2613	0.0309115	-13.3536	0.00103322	-1.59995	0.85775	3.01789e+13	5.92127e+10	6073073655879070	199721855983226	gb:AF334185.1 DB_XREF=gi:13375562 GEN=LTP2 TID=Ta.1526.1 CNT=110 FEA=FLmRNA TIER=FL+Stack STK=11 UG=Ta.1526 DEF=Triticum aestivum lipid transfer protein precursor (LTP2) mRNA, complete cds. PROD=lipid transfer protein precursor FL=gb:AF334185.1	Lipid transfer protein (Lipid transfer protein, Type 1 non specific) (Lipid transfer protein) n=1 Tax=Triticum aestivum RepID=Q9ATG4_WHEAT
Ta.1526.1.S1_x_at	24.4546	2.19e-06	23.3111	3.52e-06	32.595	1.58e-06	25.457	7.19e-06	-10.0907	0.000511988	-4.72169	0.0183605	-8.4277	0.000615675	-1.48886	0.809841	2.50709e+10	2.74609e+08	2.23384e+12	1.29276e+08	gb:AF334185.1 DB_XREF=gi:13375562 GEN=LTP2 TID=Ta.1526.1 CNT=110 FEA=FLmRNA TIER=FL+Stack STK=11 UG=Ta.1526 DEF=Triticum aestivum lipid transfer protein precursor (LTP2) mRNA, complete cds. PROD=lipid transfer protein precursor FL=gb:AF334185.1	Lipid transfer protein (Lipid transfer protein, Type 1 non specific) (Lipid transfer protein) n=1 Tax=Triticum aestivum RepID=Q9ATG4_WHEAT
Ta.27369.2.S1_at	1.90429	7.71e-09	1.9656	5.91e-09	2.15563	7.26e-10	1.73245	5.34e-07	-1.08346	0.765302	-1.04969	0.999998	-1.34482	0.000654925	1.28949	0.00270749	7.93238	8.08524	11.3172	1.35939	gb:CD915888 DB_XREF=gi:32690212 DB_XREF=G550.128G07R010920 CLONE=G550128G07 TID=Ta.27369.2 CNT=94 FEA=EST TIER=Stack STK=6 UG=Ta.27369 UG_TITLE=Clone wlm1.pk0008.c11:fis, full insert mRNA sequence	Lipid transfer protein , Non-specific n=1 Tax=Hordeum vulgare subsp. vulgare RepID=Q5UNP2_HORVD
TaAffx.23867.1.S1_at	2.59343	2.42e-06	1.82495	0.000861776	2.28344	4.69e-05	-1.03879	0.912217	-1.16565	0.883281	-1.03955	0.999998	-1.51169	0.0251886	1.0708	0.999965	13.5392	7.28282	13.8818	-4.31568	gb:CA729250 DB_XREF=gi:25451253 DB_XREF=wdi1c.pk006.a18 CLONE=wdi1c.pk006.a18 TID=TaAffx.23867.1 CNT=1 FEA=EST TIER=ConsEnd STK=0 NOTE=sequence(s) not in UniGene	Lipid transfer protein , Non-specific n=1 Tax=Hordeum vulgare subsp. vulgare RepID=Q5UNP2_HORVD
TaAffx.52696.1.S1_at	1.65186	0.000862892	1.83192	0.000128158	2.05878	3.11e-05	1.02378	0.94586	-1.04267	0.999966	-1.05804	0.999998	-1.11578	0.688682	-1.01332	0.999965	6.47344	7.4125	9.02899	4.1042	gb:CA703460 DB_XREF=gi:25425253 DB_XREF=wdk1c.pk008.c4 CLONE=wdk1c.pk008.c4 TID=TaAffx.52696.1 CNT=1 FEA=EST TIER=ConsEnd STK=0 NOTE=sequence(s) not in UniGene	Lipid transfer protein , Non-specific n=1 Tax=Hordeum vulgare subsp. vulgare RepID=Q5UNP2_HORVD
Ta.3844.1.A1_at	-1.95874	4.54e-06	-2.21445	5.66e-07	-1.17194	0.407255	1.41677	0.0127739	-1.41407	0.0206276	-1.64045	0.000764155	-1.53905	0.00156724	-2.0386	3.72e-06	-1.45868	-1.48864	1.28977	10.9691	gb:CK211740 DB_XREF=gi:39617844 DB_XREF=FGAS023594 TID=Ta.3844.1 CNT=7 FEA=EST TIER=ConsEnd STK=0 UG=Ta.3844 UG_TITLE=Transcribed sequence with weak similarity to protein ref:NP_181959.1 (A.thaliana) unknown protein (Arabidopsis thaliana)	Lipid transfer protein , Non-specific n=1 Tax=Oryza sativa Japonica Group RepID=Q10R96_ORYSJ
Ta.22402.1.S1_at	1.3276	0.999985	2.2141	0.244868	7.48007	0.00685679	-1.03936	0.987162	-8.35146	0.00652336	-8.19911	0.00620276	-8.48328	0.00292082	-1.16328	0.999965	819.759	1363.61	63892.2	1.08969	gb:CD454320 DB_XREF=gi:31368948 DB_XREF=WHE1792_F10_K20ZT CLONE=WHE1792_F10_K20 TID=Ta.22402.1 CNT=6 FEA=EST TIER=ConsEnd STK=0 UG=Ta.22402 UG_TITLE=Transcribed sequence with weak similarity to protein ref:NP_181958.1 (A.thaliana) unknown protei	Lipid transfer protein , Non-specific n=1 Tax=Triticum aestivum RepID=A0MAU4_WHEAT
Ta.8629.1.A1_at	1.66712	0.70956	2.56363	0.163043	6.65695	0.00579001	1.27189	0.808397	-25.3003	2.07e-05	-19.1453	8.22e-05	-16.1932	7.78e-05	-3.10809	0.10554	1.3122e+08	3.42793e+06	7.56082e+06	20.8212	gb:BQ162147 DB_XREF=gi:20299204 DB_XREF=WHE0498_B03_D06ZT CLONE=WHE0498_B03_D06 TID=Ta.8629.1 CNT=7 FEA=EST TIER=ConsEnd STK=0 UG=Ta.8629 UG_TITLE=Transcribed sequences	Lipid transfer protein , Non-specific n=1 Tax=Triticum aestivum RepID=A0MAU4_WHEAT
TaAffx.122560.2.S1_at	1.34875	0.105581	1.04524	0.815005	2.02451	0.000256757	-1.07331	0.7874	-1.16421	0.873343	-1.28864	0.295756	-1.15863	0.666848	1.12969	0.786831	5.70791	5.04159	9.08279	-4.60436	gb:CA714387 DB_XREF=gi:25436180 DB_XREF=wdk3c.pk018.n9 CLONE=wdk3c.pk018.n9 TID=TaAffx.122560.2 CNT=1 FEA=EST TIER=ConsEnd STK=0 NOTE=sequence(s) not in UniGene	Lipid transfer protein , Non-specific n=1 Tax=Triticum aestivum RepID=A0MAU4_WHEAT
TaAffx.70203.1.S1_s_at	-1.00274	0.999985	1.76207	0.311998	3.97821	0.0272141	-1.0091	0.996729	-11.4336	0.00020347	-11.3546	0.000228621	-11.5312	0.000103464	1.03063	0.999965	1380.41	8882.15	46644.5	-4.11168	gb:CA628525 DB_XREF=gi:25206821 DB_XREF=wle1n.pk0001.e10 CLONE=wle1n.pk0001.e10 TID=TaAffx.70203.1 CNT=1 FEA=EST TIER=ConsEnd STK=0 NOTE=sequence(s) not in UniGene	Lipid transfer protein , Non-specific n=1 Tax=Triticum aestivum RepID=A0MAU4_WHEAT
Ta.21646.1.S1_at	3.75625	1.55e-05	2.56756	0.00102346	4.93232	3.04e-06	-1.32402	0.478698	1.61694	0.212284	1.15117	0.999998	1.6754	0.096784	-1.07655	0.999965	4.40552	2.66917	9.55937	-1.18713	gb:CA686121 DB_XREF=gi:25275270 DB_XREF=wlm96.pk032.n15 CLONE=wlm96.pk032.n15 TID=Ta.21646.1 CNT=26 FEA=EST TIER=ConsEnd STK=0 UG=Ta.21646 UG_TITLE=Transcribed sequence with weak similarity to protein ref:NP_568904.1 (A.thaliana) nonspecific lip	Lipid transfer protein , Non-specific n=2 Tax=Oryza sativa RepID=A2Y5R8_ORYSI
Ta.21646.1.S1_x_at	8.70811	1.76e-07	5.49037	7.28e-06	8.03532	8.02e-07	1.09471	0.877828	2.62786	0.0111809	1.81249	0.154926	2.39436	0.0123053	1.02923	0.999965	67.6607	12.7983	49.8999	1.04644	gb:CA686121 DB_XREF=gi:25275270 DB_XREF=wlm96.pk032.n15 CLONE=wlm96.pk032.n15 TID=Ta.21646.1 CNT=26 FEA=EST TIER=ConsEnd STK=0 UG=Ta.21646 UG_TITLE=Transcribed sequence with weak similarity to protein ref:NP_568904.1 (A.thaliana) nonspecific lip	Lipid transfer protein , Non-specific n=2 Tax=Oryza sativa RepID=A2Y5R8_ORYSI
TaAffx.96188.1.S1_at	5.13127	0.00177618	5.74285	0.00107992	3.8053	0.0184784	18.434	6.51e-06	1.11185	0.999966	-1.57955	0.817063	1.12773	0.919675	2.03202	0.268534	16.2169	160.052	6.39778	86592.4	gb:CK213940 DB_XREF=gi:39620044 DB_XREF=FGAS025855 TID=TaAffx.96188.1 CNT=14 FEA=EST TIER=ConsEnd STK=0 NOTE=sequence(s) not in UniGene	Lipid transfer protein , Non-specific n=2 Tax=Oryza sativa RepID=A2Y5R8_ORYSI
TaAffx.96188.2.S1_at	19.0429	2.77e-05	27.9229	7.13e-06	16.0353	0.000163277	6.61633	0.00726871	2.71618	0.303837	1.8163	0.77162	1.73697	0.668082	1.49469	0.869134	82191.8	7.22543e+07	20147.5	34.815	gb:CA594527 DB_XREF=gi:25145023 DB_XREF=wpa1c.pk007.n24 CLONE=wpa1c.pk007.n24 TID=TaAffx.96188.2 CNT=6 FEA=EST TIER=ConsEnd STK=0 NOTE=sequence(s) not in UniGene	Lipid transfer protein , Non-specific n=2 Tax=Oryza sativa RepID=A2Y5R8_ORYSI
Ta.8866.1.S1_at	2.50511	0.0359593	3.61399	0.00321462	4.71275	0.00101403	1.51029	0.504342	-9.66398	1.26e-05	-8.97709	2.49e-05	-5.81945	0.000174803	-1.08759	0.999965	4605.33	6170.12	1480.83	6.05394	gb:CA644219 DB_XREF=gi:25222515 DB_XREF=wre1n.pk0078.d6 CLONE=wre1n.pk0078.d6 TID=Ta.8866.1 CNT=24 FEA=EST TIER=ConsEnd STK=0 UG=Ta.8866 UG_TITLE=Transcribed sequence with weak similarity to protein ref:NP_566126.1 (A.thaliana) expressed protein	Lipid transfer protein , Non-specific n=2 Tax=Oryza sativa RepID=A2YIN7_ORYSI
Ta.24133.1.A1_at	2.93775	0.0279722	2.39529	0.0866989	1.65321	0.543282	1.75455	0.381433	-5.46699	0.00195355	-6.08006	0.00100413	-13.2331	6.57e-06	-4.50966	0.00274764	338.907	355.906	30285.6	76.8622	gb:CA645592 DB_XREF=gi:25223888 DB_XREF=wre1n.pk0098.e6 CLONE=wre1n.pk0098.e6 TID=Ta.24133.1 CNT=2 FEA=EST TIER=ConsEnd STK=0 UG=Ta.24133 UG_TITLE=Transcribed sequence with weak similarity to protein pir:T45938 (A.thaliana) T45938 hypothetical p	Lipid transfer protein , Non-specific n=2 Tax=Oryza sativa RepID=Q6ATC1_ORYSJ
Ta.255.1.S1_at	7.11613	8.15e-07	7.29301	9.26e-07	9.39343	2.75e-07	6.45947	6.81e-06	-7.64397	1.58e-06	-4.37777	0.00015327	-7.2007	1.5e-06	-1.10893	0.999965	27748.2	3260.3	98930.2	189.808	gb:AF302788.1 DB_XREF=gi:11037707 GEN=LTP1 TID=Ta.255.1 CNT=84 FEA=FLmRNA TIER=FL+Stack STK=9 UG=Ta.255 DEF=Triticum aestivum lipid transfer protein precursor (LTP1) mRNA, complete cds. PROD=lipid transfer protein precursor FL=gb:AF302788.1	Lipid transfer protein , Non-specific n=2 Tax=Triticum aestivum RepID=Q1KMV1_WHEAT
Ta.1282.1.S1_x_at	3.26392	3.68e-05	3.87595	8.01e-06	3.55056	4.3e-05	1.58976	0.126335	-2.78245	0.000758664	-1.98316	0.0236741	-2.61349	0.000724455	1.11625	0.999965	66.0907	58.0453	71.7077	1.38848	gb:AY226580.1 DB_XREF=gi:30385243 GEN=LTP3 TID=Ta.1282.1 CNT=16 FEA=FLmRNA TIER=FL STK=1 UG=Ta.1282 DEF=Triticum aestivum lipid transfer protein 3 (LTP3) mRNA, complete cds. PROD=lipid transfer protein 3 FL=gb:AY226580.1	Lipid transfer protein , Non-specific n=3 Tax=Triticeae RepID=Q42848_HORVU
Ta.1282.4.S1_at	5.30434	0.000342395	5.79917	0.00022694	3.72648	0.00745374	21.4978	5.09e-07	-1.66565	0.618932	-1.51304	0.775867	-1.71978	0.4077	1.02646	0.999965	125.365	158.926	43.6001	1.45376e+06	gb:CA635994 DB_XREF=gi:25214290 DB_XREF=wle1n.pk0100.g12 CLONE=wle1n.pk0100.g12 TID=Ta.1282.4 CNT=23 FEA=EST TIER=Stack STK=6 UG=Ta.1282 UG_TITLE=Lipid transfer protein 3 (LTP3) mRNA, complete cds	Lipid transfer protein , Non-specific n=3 Tax=Triticeae RepID=Q42848_HORVU
Ta.23917.3.S1_x_at	1.93697	0.000452874	2.06932	0.000185841	2.21499	0.000142881	2.38858	5.79e-05	-3.80841	1.01e-07	-2.4342	5.22e-05	-4.92842	3.77e-09	-1.17504	0.632106	53.645	22.6828	141.378	11.8238	gb:CN012788 DB_XREF=gi:45802820 DB_XREF=WHE3952_H10_O20ZS CLONE=WHE3952_H10_O20 TID=Ta.23917.3 CNT=14 FEA=EST TIER=ConsEnd STK=0 UG=Ta.23917 UG_TITLE=Transcribed sequence with weak similarity to protein ref:NP_568904.1 (A.thaliana) nonspecific l	Lipid transfer protein , Non-specific n=6 Tax=Triticum RepID=A4GU98_WHEAT
TaAffx.98921.1.A1_at	2.28124	0.00131744	2.9552	7.64e-05	3.01022	0.000138291	1.11546	0.776063	-3.19949	8.76e-05	-1.97837	0.0174411	-4.67944	1.01e-06	1.17951	0.841358	44.6544	30.5598	206.451	-1.0454	gb:CK215337 DB_XREF=gi:39621441 DB_XREF=FGAS027295 TID=TaAffx.98921.1 CNT=1 FEA=EST TIER=ConsEnd STK=0 NOTE=sequence(s) not in UniGene	Lipid transfer protein , Non-specific n=6 Tax=Triticum RepID=A4GU98_WHEAT
Ta.13070.1.S1_at	2.96889	3.9e-06	3.33707	1.25e-06	3.09408	6.12e-06	5.63811	2.68e-08	-3.96855	4.03e-07	-2.12056	0.00131549	-3.19672	3.19e-06	1.13646	0.86941	122.568	43.9451	78.2926	22.6534	gb:CK151761 DB_XREF=gi:38970113 DB_XREF=FGAS034468 TID=Ta.13070.1 CNT=33 FEA=EST TIER=ConsEnd STK=0 UG=Ta.13070 UG_TITLE=Transcribed sequence with weak similarity to protein ref:NP_568904.1 (A.thaliana) nonspecific lipid-transfer protein precurso	Lipid transfer protein 1, Non-specific (Lipid transfer protein) n=1 Tax=Triticum aestivum RepID=Q1KMU9_WHEAT
Ta.13070.2.S1_a_at	3.81953	5.28e-05	4.51386	1.47e-05	3.93656	0.000111566	3.65768	0.000245485	-6.43567	2.05e-06	-2.89209	0.00237996	-3.77534	0.000109456	-1.00181	0.999965	1222.15	169.596	209.659	25.2724	gb:CA630456 DB_XREF=gi:25208752 DB_XREF=wle1n.pk0036.d4 CLONE=wle1n.pk0036.d4 TID=Ta.13070.2 CNT=1 FEA=EST TIER=ConsEnd STK=0 UG=Ta.13070 UG_TITLE=Transcribed sequence with weak similarity to protein ref:NP_568904.1 (A.thaliana) nonspecific lipi	Lipid transfer protein 1, Non-specific (Lipid transfer protein) n=1 Tax=Triticum aestivum RepID=Q1KMU9_WHEAT
Ta.13070.2.S1_x_at	3.79338	1.03e-06	3.66013	2.05e-06	3.81273	2.5e-06	1.5275	0.103212	-3.29693	1.74e-05	-2.02038	0.00651763	-2.83087	5.75e-05	-1.00285	0.999965	136.268	51.2867	99.9822	5.77711	gb:CA630456 DB_XREF=gi:25208752 DB_XREF=wle1n.pk0036.d4 CLONE=wle1n.pk0036.d4 TID=Ta.13070.2 CNT=1 FEA=EST TIER=ConsEnd STK=0 UG=Ta.13070 UG_TITLE=Transcribed sequence with weak similarity to protein ref:NP_568904.1 (A.thaliana) nonspecific lipi	Lipid transfer protein 1, Non-specific (Lipid transfer protein) n=1 Tax=Triticum aestivum RepID=Q1KMU9_WHEAT
Ta.1337.1.S1_x_at	1.58402	0.00695574	1.73433	0.00159804	1.92023	0.00055883	3.49943	1.73e-07	-3.45683	9.88e-08	-2.54877	9.53e-06	-3.71857	2.7e-08	-2.21982	3.15e-05	32.9189	19.469	49.8253	52.6827	gb:CK164223 DB_XREF=gi:38995209 DB_XREF=FGAS048122 TID=Ta.1337.1 CNT=259 FEA=EST TIER=ConsEnd STK=0 UG=Ta.1337 UG_TITLE=Transcribed sequence with weak similarity to protein ref:NP_568904.1 (A.thaliana) nonspecific lipid-transfer protein precursor	Lipid transfer protein 1, Non-specific (Lipid transfer protein) n=1 Tax=Triticum aestivum RepID=Q1KMU9_WHEAT
Ta.18647.1.S1_s_at	-1.96047	0.0003369	-1.99857	0.000293079	-1.87212	0.00167404	-2.56225	1.93e-05	1.09773	0.999966	1.10818	0.999998	1.18401	0.629586	1.40019	0.0932716	-8.32932	-8.61439	-8.31739	-15.5889	gb:BJ279325 DB_XREF=gi:20101931 DB_XREF=BJ279325 CLONE=whr2g19 TID=Ta.18647.1 CNT=23 FEA=EST TIER=ConsEnd STK=0 UG=Ta.18647 UG_TITLE=Transcribed sequence with weak similarity to protein ref:NP_188456.1 (A.thaliana) lipid transfer protein, putati	Lipid transfer protein 1, Non-specific n=1 Tax=Hordeum vulgare RepID=P93191_HORVU
Ta.18647.3.S1_at	-2.20682	0.00458991	-3.58676	3.14e-05	-1.92054	0.0344507	-4.09209	2.55e-05	-1.06263	0.999966	-1.37612	0.543179	-1.08539	0.888204	-1.00639	0.999965	-2.21023	-4.62881	-1.78403	-8.48962	gb:BF292983 DB_XREF=gi:11224047 DB_XREF=WHE2163_F01_K01ZS CLONE=WHE2163_F01_K01 NOTE=Non-UniGene sequence merged into UniGene cluster TID=Ta.18647.3 CNT=2 FEA=EST TIER=ConsEnd STK=0 UG=Ta.18647 UG_TITLE=Transcribed sequence with weak similarity	Lipid transfer protein 1, Non-specific n=1 Tax=Hordeum vulgare RepID=P93191_HORVU
Ta.30504.1.A1_at	-1.44205	0.107769	-1.55022	0.044742	-1.20062	0.660464	1.21652	0.522706	-2.04549	0.00282033	-1.9288	0.00556318	-1.58761	0.0404421	1.08488	0.999965	1.51933	1.30006	1.30766	1.09554	gb:BQ295299 DB_XREF=gi:20810821 DB_XREF=WHE2868_D10_G20ZS CLONE=WHE2868_D10_G20 TID=Ta.30504.1 CNT=2 FEA=EST TIER=ConsEnd STK=0 UG=Ta.30504 UG_TITLE=Transcribed sequence with weak similarity to protein ref:NP_188456.1 (A.thaliana) lipid transfer	Lipid transfer protein 1, Non-specific n=1 Tax=Hordeum vulgare RepID=P93191_HORVU
Ta.24660.1.S1_at	1.68486	0.0792466	1.9679	0.0182562	2.69387	0.00134025	3.01934	0.000480097	-2.3927	0.00650859	-2.02198	0.0282663	-2.56394	0.00155161	-1.41708	0.344615	16.8838	15.8881	38.2611	21.652	gb:BG907205 DB_XREF=gi:14314881 DB_XREF=TaLr1157H10F CLONE=TaLr1157H10 TID=Ta.24660.1 CNT=24 FEA=EST TIER=ConsEnd STK=1 UG=Ta.24660 UG_TITLE=Transcribed sequence with weak similarity to protein ref:NP_198633.1 (A.thaliana) lipid transfer - like	Lipid transfer protein 2, Non-specific , putative, expressed (Os10g0505700 protein) (Protease inhibitor/seed storage/LTP family, putative) n=2 Tax=Oryza sativa Rep
Ta.24660.2.A1_at	1.00183	0.999985	1.00839	0.976697	1.44656	0.347934	3.09865	0.000358671	-1.58432	0.249683	-1.27711	0.824688	-1.69877	0.0878003	-1.12249	0.999965	6.00493	4.87533	8.84791	18.6504	gb:CA678655 DB_XREF=gi:25262598 DB_XREF=wlm4.pk0001.a4 CLONE=wlm4.pk0001.a4 TID=Ta.24660.2 CNT=1 FEA=EST TIER=ConsEnd STK=0 UG=Ta.24660 UG_TITLE=Transcribed sequence with weak similarity to protein ref:NP_198633.1 (A.thaliana) lipid transfer - l	Lipid transfer protein 2, Non-specific , putative, expressed (Os10g0505700 protein) (Protease inhibitor/seed storage/LTP family, putative) n=2 Tax=Oryza sativa Rep
Ta.27482.1.S1_at	2.66292	0.000390841	2.59826	0.000617663	2.65834	0.000962119	2.15413	0.0084757	-2.49671	0.00270618	-2.19004	0.00950643	-3.25447	8.07e-05	-1.14207	0.973252	35.7439	27.6327	60.2465	9.82324	gb:BJ265183 DB_XREF=gi:20085219 DB_XREF=BJ265183 CLONE=whh21a09 TID=Ta.27482.1 CNT=34 FEA=EST TIER=Stack STK=19 UG=Ta.27482 UG_TITLE=Transcribed sequence with weak similarity to protein ref:NP_198633.1 (A.thaliana) lipid transfer - like protein	Lipid transfer protein 2, Non-specific , putative, expressed (Os10g0505700 protein) (Protease inhibitor/seed storage/LTP family, putative) n=2 Tax=Oryza sativa Rep
Ta.27482.1.S1_x_at	2.63908	0.000244121	2.62678	0.000307904	2.51759	0.0010179	2.0538	0.00935468	-2.37864	0.00278434	-2.09945	0.00978138	-2.87171	0.000164956	-1.0013	0.999965	32.3955	26.4689	41.912	8.31146	gb:BJ265183 DB_XREF=gi:20085219 DB_XREF=BJ265183 CLONE=whh21a09 TID=Ta.27482.1 CNT=34 FEA=EST TIER=Stack STK=19 UG=Ta.27482 UG_TITLE=Transcribed sequence with weak similarity to protein ref:NP_198633.1 (A.thaliana) lipid transfer - like protein	Lipid transfer protein 2, Non-specific , putative, expressed (Os10g0505700 protein) (Protease inhibitor/seed storage/LTP family, putative) n=2 Tax=Oryza sativa Rep
TaAffx.97181.1.S1_s_at	1.89221	0.0190812	1.97149	0.0132646	2.78596	0.00061081	3.7032	4.32e-05	-3.09644	0.000269841	-2.72423	0.00106944	-3.58585	3.27e-05	1.01979	0.999965	31.7494	25.9151	82.8142	6.42368	gb:AJ614141 DB_XREF=gi:39731068 DB_XREF=AJ614141 CLONE=09802R TID=TaAffx.97181.1 CNT=2 FEA=EST TIER=ConsEnd STK=0 NOTE=sequence(s) not in UniGene	Lipid transfer protein 2, Non-specific , putative, expressed (Os10g0505700 protein) (Protease inhibitor/seed storage/LTP family, putative) n=2 Tax=Oryza sativa Rep
Ta.13751.1.S1_at	1.23047	0.117248	1.43498	0.00363163	1.49912	0.00236824	1.64883	0.000306301	-2.25146	4.22e-07	-1.68892	0.000215817	-2.72814	9.08e-09	1.3108	0.0360971	11.1729	8.71738	18.7297	1.26403	gb:CK215090 DB_XREF=gi:39621194 DB_XREF=FGAS027040 TID=Ta.13751.1 CNT=138 FEA=EST TIER=Stack STK=8 UG=Ta.13751 UG_TITLE=Transcribed sequence with moderate similarity to protein ref:NP_564611.1 (A.thaliana) expressed protein (Arabidopsis thaliana)	Lipid transfer protein 4.1, Non-specific n=4 Tax=Hordeum vulgare RepID=NLT41_HORVU
Ta.28368.1.S1_x_at	1.74923	4.06e-06	2.04108	1.63e-07	2.04623	2.68e-07	1.49726	0.000694609	-1.61748	0.000104442	-1.72329	2.57e-05	-1.5994	7.62e-05	1.47031	0.000642055	10.3153	13.589	12.5154	1.01885	gb:CK206492 DB_XREF=gi:39568882 DB_XREF=FGAS018087 NOTE=Non-UniGene sequence merged into UniGene cluster TID=Ta.28368.1 CNT=147 FEA=EST TIER=Stack STK=22 UG=Ta.28368 UG_TITLE=Transcribed sequence with weak similarity to protein ref:NP_568905.1 (	Lipid transfer protein, Type 1 non specific n=1 Tax=Triticum aestivum RepID=Q5NE33_WHEAT
TaAffx.5633.1.S1_at	1.83445	0.00349972	2.01639	0.00102329	2.53859	8.82e-05	2.06026	0.00158545	-1.21723	0.803936	-1.1763	0.928799	-1.48696	0.0828656	1.19579	0.645545	8.29172	9.14318	16.2858	1.82067	gb:CA704622 DB_XREF=gi:25426415 DB_XREF=wdk1c.pk013.c7 CLONE=wdk1c.pk013.c7 TID=TaAffx.5633.1 CNT=1 FEA=EST TIER=ConsEnd STK=0 NOTE=sequence(s) not in UniGene	Lipid transfer protein, Type 1 non specific n=1 Tax=Triticum aestivum RepID=Q5NE33_WHEAT
Ta.1282.2.S1_at	3.85966	1.28e-05	4.42462	4.53e-06	4.78622	4.4e-06	1.82967	0.0508724	-4.28201	1.68e-05	-3.25818	0.000268647	-3.8309	2.79e-05	-1.39468	0.379414	282.415	205.473	392.655	9.34599	gb:CD896324 DB_XREF=gi:32669857 DB_XREF=G174.102H21R011120 CLONE=G174102H21 TID=Ta.1282.2 CNT=49 FEA=EST TIER=Stack STK=31 UG=Ta.1282 UG_TITLE=Lipid transfer protein 3 (LTP3) mRNA, complete cds	Lipid transfer protein, Type 1 non specific n=2 Tax=Triticum aestivum RepID=Q2PCB6_WHEAT
Ta.1282.2.S1_x_at	3.14683	2.52e-05	3.52307	9.38e-06	3.62029	1.5e-05	1.79556	0.032909	-3.16493	8.36e-05	-2.43346	0.00167691	-2.75368	0.000212736	-1.07301	0.999965	79.438	62.1003	82.9387	7.30342	gb:CD896324 DB_XREF=gi:32669857 DB_XREF=G174.102H21R011120 CLONE=G174102H21 TID=Ta.1282.2 CNT=49 FEA=EST TIER=Stack STK=31 UG=Ta.1282 UG_TITLE=Lipid transfer protein 3 (LTP3) mRNA, complete cds	Lipid transfer protein, Type 1 non specific n=2 Tax=Triticum aestivum RepID=Q2PCB6_WHEAT
Ta.1282.3.S1_x_at	2.37653	0.000101286	2.75762	1.72e-05	2.60462	8.05e-05	1.2682	0.406395	-2.02978	0.00316611	-1.62967	0.0457386	-1.9371	0.00287018	1.04046	0.999965	21.2047	20.9269	23.2913	1.17099	gb:BQ804735 DB_XREF=gi:22028944 DB_XREF=WHE3558_C06_F12ZS CLONE=WHE3558_C06_F12 TID=Ta.1282.3 CNT=76 FEA=EST TIER=Stack STK=23 UG=Ta.1282 UG_TITLE=Lipid transfer protein 3 (LTP3) mRNA, complete cds	Lipid transfer protein, Type 1 non specific n=2 Tax=Triticum aestivum RepID=Q2PCB6_WHEAT
TaAffx.106302.1.S1_x_at	3.69176	1.11e-05	4.17732	4.25e-06	4.05536	1.16e-05	1.54203	0.163043	-3.08154	0.000263805	-2.65129	0.00131549	-3.5428	3.4e-05	-1.01759	0.999965	109.387	113.662	193.764	5.89549	gb:CA720594 DB_XREF=gi:25442387 DB_XREF=wkm2n.pk007.d24 CLONE=wkm2n.pk007.d24 TID=TaAffx.106302.1 CNT=1 FEA=EST TIER=ConsEnd STK=0 NOTE=sequence(s) not in UniGene	Lipid transfer protein, Type 1 non specific n=2 Tax=Triticum aestivum RepID=Q2PCB6_WHEAT
TaAffx.130058.1.S1_x_at	2.14499	0.0034045	1.8797	0.0170327	1.9697	0.0167348	1.17675	0.661783	-1.53944	0.240893	-1.87337	0.0352842	-2.02817	0.0093713	-1.01862	0.999965	12.8565	13.483	15.9763	4.58006	gb:AJ611761 DB_XREF=gi:39728688 DB_XREF=AJ611761 CLONE=05311R TID=TaAffx.130058.1 CNT=4 FEA=EST TIER=ConsEnd STK=0 NOTE=sequence(s) not in UniGene	Lipid transfer protein, Type 1 non specific n=3 Tax=Triticum aestivum RepID=Q2PCB9_WHEAT
Ta.4327.2.S1_at	-1.84234	0.000419513	-1.49664	0.0190804	-1.09203	0.749411	1.58687	0.0116107	-1.57999	0.0192837	-1.64739	0.00848579	-3.02732	3.38e-07	-4.04903	9.09e-09	-1.19943	1.11014	3.82456	49.7249	gb:BQ803010 DB_XREF=gi:22017979 DB_XREF=WHE2832_F08_L16ZS CLONE=WHE2832_F08_L16 NOTE=Non-UniGene sequence merged into UniGene cluster TID=Ta.4327.2 CNT=161 FEA=EST TIER=Stack STK=17 UG=Ta.4327 UG_TITLE=Transcribed sequence with moderate similar	Lipid transfer protein, Type 1 non specific n=6 Tax=Triticeae RepID=Q2PCD1_WHEAT
Ta.28327.1.S1_x_at	-3.13752	0.0344663	-2.90428	0.0526546	-1.65663	0.607756	4.87424	0.00590066	-8.47381	0.000426012	-9.85939	0.000201713	-9.69576	0.000106642	-2.7785	0.076498	40.4001	124.079	263.039	201.235	gb:CD916923 DB_XREF=gi:32691247 DB_XREF=G608.103H03F010904 CLONE=G608103H03 TID=Ta.28327.1 CNT=92 FEA=EST TIER=Stack STK=9 UG=Ta.28327 UG_TITLE=Transcribed sequence with weak similarity to protein ref:NP_198633.1 (A.thaliana) lipid transfer - li	Lipid transfer protein, Type 2 non specific n=1 Tax=Triticum aestivum RepID=Q2PCC3_WHEAT
TaAffx.70216.1.S1_s_at	-2.21258	0.255852	-2.36933	0.163682	-1.60417	0.682349	2.07385	0.326519	-6.03041	0.00657894	-20.6318	1.95e-05	-14.4655	4.55e-05	1.38164	0.922795	14.102	314449	7441.3	1.61576	gb:AJ297768.1 DB_XREF=gi:10803444 GEN=ltp7.1 TID=TaAffx.70216.1 CNT=3 FEA=mRNA TIER=ConsEnd STK=0 NOTE=sequence(s) not in UniGene DEF=Triticum durum mRNA for lipid transfer protein (ltp7.1 gene). PROD=lipid transfer protein	Lipid transfer protein, Type 2 non specific n=1 Tax=Triticum aestivum RepID=Q2PCC3_WHEAT
Ta.8258.2.S1_at	-4.60509	1.48e-08	-4.47052	3.22e-08	-4.26839	7.92e-08	1.12095	0.693662	-2.04767	0.00168546	-2.83027	2.15e-05	-2.32919	0.000133373	-1.24321	0.456144	-5.8865	-3.11719	-3.83492	5.14854	gb:BJ233335 DB_XREF=gi:20050669 DB_XREF=BJ233335 CLONE=whe4d07 TID=Ta.8258.2 CNT=14 FEA=EST TIER=ConsEnd STK=0 UG=Ta.8258 UG_TITLE=Transcribed sequence with weak similarity to protein ref:NP_176857.1 (A.thaliana) lipid transfer protein, putative	Lipid transfer protein, Type 2 non specific n=1 Tax=Triticum aestivum RepID=Q5NE34_WHEAT
Ta.12247.1.S1_at	1.24957	0.812424	1.21113	0.551826	1.35501	0.605831	-1.72036	0.135174	-2.19386	0.0362966	-2.75263	0.00452871	-2.07396	0.0303073	-1.27614	0.735133	10.8787	15.6032	10.7702	-1.36058	gb:BQ171937 DB_XREF=gi:20333760 DB_XREF=WHE1701-1704_O09_O09ZT CLONE=WHE1701-1704_O09_O09 TID=Ta.12247.1 CNT=6 FEA=EST TIER=ConsEnd STK=0 UG=Ta.12247 UG_TITLE=Transcribed sequence with weak similarity to protein ref:NP_181958.1 (A.thaliana) unkn	Lipid transfer protein-like (Os07g0198300 protein) n=1 Tax=Oryza sativa Japonica Group RepID=Q6Z387_ORYSJ
Ta.23763.1.S1_at	627.764	3.37e-09	550.208	7.87e-09	219.044	1.48e-07	23.8408	0.000306893	2.83075	0.431098	1.22958	0.999998	4.53903	0.0749302	1.12755	0.999965	1.32978e+188	1.81507e+165	3.73656e+64	6.87656e+06	gb:CK213159 DB_XREF=gi:39619263 DB_XREF=FGAS025064 TID=Ta.23763.1 CNT=8 FEA=mRNA TIER=ConsEnd STK=0 UG=Ta.23763 UG_TITLE=Lipoxygenase mRNA, partial cds	Lipoxygenase (Fragment) n=1 Tax=Triticum aestivum RepID=Q41520_WHEAT
Ta.28171.1.S1_at	9.09702	4.25e-05	10.0112	3.13e-05	2.55928	0.110417	2.24897	0.164354	1.29583	0.999966	1.83447	0.488754	2.21097	0.185173	2.15021	0.193477	223.046	289.371	1.27307	1.07085	gb:BT008992.1 DB_XREF=gi:32128543 TID=Ta.28171.1 CNT=33 FEA=mRNA TIER=ConsEnd STK=0 UG=Ta.28171 UG_TITLE=Clone wdk2c.pk011.j13:fis, full insert mRNA sequence DEF=Triticum aestivum clone wdk2c.pk011.j13:fis, full insert mRNA sequence.	Lipoxygenase 1 n=1 Tax=Hordeum vulgare RepID=LOX1_HORVU
TaAffx.111000.1.S1_x_at	34.5223	3.62e-07	16.2949	1.33e-05	2.59534	0.170887	-1.01411	0.994914	-1.00336	0.999966	1.0072	0.999998	-1.00941	0.99266	-1.00009	0.999965	4.94641e+10	40000.7	12.1657	-1.00977	gb:CA650086 DB_XREF=gi:25228382 DB_XREF=wre1n.pk0148.d12 CLONE=wre1n.pk0148.d12 TID=TaAffx.111000.1 CNT=2 FEA=EST TIER=ConsEnd STK=0 NOTE=sequence(s) not in UniGene	Lipoxygenase 1 n=1 Tax=Hordeum vulgare RepID=LOX1_HORVU
Ta.19540.1.S1_at	7.46796	8.87e-06	5.67204	7.4e-05	1.29628	0.710351	1.46079	0.519951	-1.00199	0.999966	1.00918	0.999998	-1.00815	0.991693	-1.00245	0.999965	354.574	25.3316	4.9397	5.51452	gb:CA653222 DB_XREF=gi:25231747 DB_XREF=wre1n.pk170.c10 CLONE=wre1n.pk170.c10 TID=Ta.19540.1 CNT=3 FEA=EST TIER=ConsEnd STK=1 UG=Ta.19540 UG_TITLE=Transcribed sequence with weak similarity to protein ref:NP_175900.1 (A.thaliana) lipoxygenase, pu	Lipoxygenase 2 n=1 Tax=Hordeum vulgare subsp. vulgare RepID=Q42847_HORVD
Ta.22828.2.S1_at	4.49703	0.00074381	3.97101	0.00206006	2.03932	0.188803	-1.57188	0.464371	-1.29083	0.999966	1.18609	0.999998	1.65329	0.447289	1.22019	0.999965	55.2486	6.89201	1.3068	-6.9262	gb:CD934725 DB_XREF=gi:32782489 DB_XREF=OV.001M08R001002 CLONE=OV001M08 TID=Ta.22828.2 CNT=30 FEA=EST TIER=Stack STK=11 UG=Ta.22828 UG_TITLE=Clone wkm2c.pk005.n2:fis, full insert mRNA sequence	Lipoxygenase 2 n=1 Tax=Hordeum vulgare subsp. vulgare RepID=Q42847_HORVD
TaAffx.111589.1.S1_at	6.35291	1.83e-05	2.08504	0.0763362	1.15069	0.832224	-1.00712	0.996497	-1.00164	0.999966	1.00445	0.999998	-1.00602	0.993017	1.0004	0.999965	163.658	2.1149	4.45895	-4.0209	gb:CA637211 DB_XREF=gi:25215507 DB_XREF=wre1.pk0001.d4 CLONE=wre1.pk0001.d4 TID=TaAffx.111589.1 CNT=1 FEA=EST TIER=ConsEnd STK=0 NOTE=sequence(s) not in UniGene	Lipoxygenase 2 n=1 Tax=Hordeum vulgare subsp. vulgare RepID=Q42847_HORVD
TaAffx.134501.1.A1_at	27.1267	1.76e-07	25.1533	3.48e-07	2.78567	0.0774981	1.04232	0.978735	1.02485	0.999966	1.0215	0.999998	1.01024	0.991659	1.00091	0.999965	7.20158e+07	1.83823e+07	3.42339	1.02912	gb:BJ283132 DB_XREF=gi:23145659 DB_XREF=BJ283132 CLONE=whr14i05 TID=TaAffx.134501.1 CNT=1 FEA=EST TIER=ConsEnd STK=1 NOTE=sequence(s) not in UniGene	Lipoxygenase 2 n=1 Tax=Hordeum vulgare subsp. vulgare RepID=Q42847_HORVD
Ta.1967.1.S1_x_at	2.68265	0.00070676	2.99318	0.000266571	1.15879	0.752572	1.56563	0.180237	-1.61542	0.233512	1.24781	0.93988	-1.65045	0.12392	1.2217	0.795674	19.6719	3.35281	7.00914	1.26921	gb:CK152466 DB_XREF=gi:38971532 DB_XREF=FGAS035537 TID=Ta.1967.1 CNT=8 FEA=EST TIER=ConsEnd STK=0 UG=Ta.1967 UG_TITLE=Transcribed sequence with weak similarity to protein pir:T47454 (A.thaliana) T47454 lipoxygenase AtLOX2 - Arabidopsis thaliana	Lipoxygenase 2.1, chloroplastic n=1 Tax=Hordeum vulgare RepID=LOX21_HORVU
Ta.1967.2.A1_x_at	2.49093	0.00603729	3.8451	0.000138751	-1.01328	0.982584	1.56472	0.276934	-1.81663	0.181699	1.20927	0.999998	-1.93971	0.0674947	1.23508	0.854376	19.8018	6.21533	1.90056	1.2567	gb:AJ614579 DB_XREF=gi:39731506 DB_XREF=AJ614579 CLONE=10443R NOTE=Non-UniGene sequence merged into UniGene cluster TID=Ta.1967.2 CNT=3 FEA=EST TIER=ConsEnd STK=0 UG=Ta.1967 UG_TITLE=Transcribed sequence with weak similarity to protein pir:T474	Lipoxygenase 2.1, chloroplastic n=1 Tax=Hordeum vulgare RepID=LOX21_HORVU
TaAffx.104812.1.S1_s_at	3.42999	0.00437338	5.23695	0.000263121	1.10739	0.896358	1.94006	0.191755	-1.62046	0.627951	1.3846	0.964689	-1.48947	0.632379	1.04219	0.999965	33.1389	14.4435	6.04969	1.86332	gb:BJ223744 DB_XREF=gi:19955506 DB_XREF=BJ223744 CLONE=whdl6j11 TID=TaAffx.104812.1 CNT=10 FEA=EST TIER=ConsEnd STK=0 NOTE=sequence(s) not in UniGene	Lipoxygenase 2.1, chloroplastic n=1 Tax=Hordeum vulgare RepID=LOX21_HORVU
Ta.485.1.A1_at	2.26448	1.74e-05	1.35317	0.100707	1.29151	0.258063	1.79375	0.0021866	1.41712	0.113967	-1.92078	0.000950781	-1.09032	0.776985	-2.36343	1.54e-05	1.7992	9.67295	5.21197	17.8417	gb:CD454354 DB_XREF=gi:31368982 DB_XREF=WHE2301-2304_E19_E19ZT CLONE=WHE2301-2304_E19_E19 TID=Ta.485.1 CNT=10 FEA=EST TIER=ConsEnd STK=0 UG=Ta.485 UG_TITLE=Transcribed sequence with weak similarity to protein pir:T47454 (A.thaliana) T47454 lipox	Lipoxygenase 2.3, chloroplastic n=1 Tax=Hordeum vulgare RepID=LOX23_HORVU
TaAffx.80134.1.S1_at	1.92524	0.000485653	2.70215	3.44e-06	1.20952	0.546043	-1.21002	0.459957	-1.00807	0.999966	1.00297	0.999998	-1.00836	0.983933	-1.03385	0.999965	7.63863	3.24716	4.65208	-1.12987	gb:CD910285 DB_XREF=gi:32684609 DB_XREF=G468.114O14F010821 CLONE=G468114O14 TID=TaAffx.80134.1 CNT=5 FEA=EST TIER=ConsEnd STK=0 NOTE=sequence(s) not in UniGene	Lipoxygenase isoenzyme 1 (Fragment) n=1 Tax=Hordeum vulgare RepID=P93190_HORVU
Ta.9742.1.S1_at	2.17266	4.61e-05	2.46488	8.27e-06	1.49859	0.0408575	1.1367	0.61926	1.13706	0.999966	-1.00402	0.999998	1.047	0.906573	1.6856	0.00471595	2.04996	11.0724	1.36754	-1.46297	gb:CK192897 DB_XREF=gi:39554908 DB_XREF=FGAS001303 TID=Ta.9742.1 CNT=52 FEA=EST TIER=ConsEnd STK=0 UG=Ta.9742 UG_TITLE=Transcribed sequence with weak similarity to protein ref:NP_175900.1 (A.thaliana) lipoxygenase, putative (Arabidopsis thaliana)	Lipoxygenase n=1 Tax=Hordeum vulgare RepID=Q42846_HORVU
Ta.9742.2.A1_a_at	2.47468	5.47e-06	2.456	7.8e-06	1.60542	0.013626	1.49977	0.0360245	1.27464	0.407244	-1.0058	0.999998	1.30757	0.210348	2.00063	0.000256025	2.29746	11.0181	1.22932	-1.41506	gb:CD453928 DB_XREF=gi:31368556 DB_XREF=WHE0913_B11_C21ZT CLONE=WHE0913_B11_C21 TID=Ta.9742.2 CNT=6 FEA=EST TIER=ConsEnd STK=0 UG=Ta.9742 UG_TITLE=Transcribed sequence with weak similarity to protein ref:NP_175900.1 (A.thaliana) lipoxygenase, pu	Lipoxygenase n=1 Tax=Hordeum vulgare RepID=Q42846_HORVU
Ta.9742.2.A1_at	2.63261	7.19e-06	2.61285	1.01e-05	1.67537	0.0136906	1.56589	0.0331696	1.29599	0.428139	1.16218	0.931682	1.38675	0.139785	1.91486	0.00130051	2.52559	2.73335	1.22147	-1.27365	gb:CD453928 DB_XREF=gi:31368556 DB_XREF=WHE0913_B11_C21ZT CLONE=WHE0913_B11_C21 TID=Ta.9742.2 CNT=6 FEA=EST TIER=ConsEnd STK=0 UG=Ta.9742 UG_TITLE=Transcribed sequence with weak similarity to protein ref:NP_175900.1 (A.thaliana) lipoxygenase, pu	Lipoxygenase n=1 Tax=Hordeum vulgare RepID=Q42846_HORVU
Ta.526.1.S1_x_at	41.7024	9.34e-07	37.4091	1.92e-06	9.17113	0.00158514	1.6255	0.602356	-1.28084	0.999966	-1.19484	0.999998	-1.52124	0.709252	1.34922	0.993153	8.69466e+12	4.17766e+11	1654.72	1.21108	gb:BE604829 DB_XREF=gi:9862099 DB_XREF=WHE1713-1716_H15_H15ZS CLONE=WHE1713-1716_H15_H15 TID=Ta.526.1 CNT=12 FEA=EST TIER=ConsEnd STK=0 UG=Ta.526 UG_TITLE=Transcribed sequence with weak similarity to protein ref:NP_175900.1 (A.thaliana) lipoxyge	Lipoxygenase n=1 Tax=Oryza sativa Japonica Group RepID=A3ALS0_ORYSJ
TaAffx.90316.1.S1_at	2.96588	0.000201835	1.51384	0.166385	1.22213	0.701292	-1.01395	0.989206	-1.0118	0.999966	-1.00642	0.999998	-1.0224	0.976289	-1.01241	0.999965	15.7544	5.73686	4.73881	-1.00107	gb:BQ578758 DB_XREF=gi:21482075 DB_XREF=WHE0309_D09_G17ZS CLONE=WHE0309_D09_G17 TID=TaAffx.90316.1 CNT=5 FEA=EST TIER=ConsEnd STK=0 NOTE=sequence(s) not in UniGene	Lipoxygenase n=1 Tax=Oryza sativa Japonica Group RepID=A3ALS8_ORYSJ
Ta.12757.1.A1_at	22.5182	4.63e-06	18.2701	1.48e-05	7.03492	0.00279297	10.8412	0.000415452	2.07433	0.535034	3.19274	0.110966	7.38226	0.00157728	7.91885	0.00103779	1.42634e+06	34573.6	-1.27221	7.58061	gb:CD935100 DB_XREF=gi:32782864 DB_XREF=OV.003A01R010412 CLONE=OV003A01 TID=Ta.12757.1 CNT=7 FEA=EST TIER=ConsEnd STK=0 UG=Ta.12757 UG_TITLE=Transcribed sequence with weak similarity to protein ref:NP_564021.1 (A.thaliana) lipoxygenase (Arabidop	Lipoxygenase n=1 Tax=Oryza sativa Japonica Group RepID=Q0JCW0_ORYSJ
Ta.12757.1.A1_s_at	20.3887	0.000118618	18.551	0.000207805	7.29473	0.014446	6.38242	0.0223743	2.03305	0.801053	2.69251	0.394479	7.95616	0.00792203	5.97409	0.0220098	335438	59412.5	-1.58165	1.32715	gb:CD935100 DB_XREF=gi:32782864 DB_XREF=OV.003A01R010412 CLONE=OV003A01 TID=Ta.12757.1 CNT=7 FEA=EST TIER=ConsEnd STK=0 UG=Ta.12757 UG_TITLE=Transcribed sequence with weak similarity to protein ref:NP_564021.1 (A.thaliana) lipoxygenase (Arabidop	Lipoxygenase n=1 Tax=Oryza sativa Japonica Group RepID=Q0JCW0_ORYSJ
Ta.13650.1.A1_at	6.31651	6.29e-06	5.82533	1.44e-05	3.02883	0.00489093	1.05778	0.947424	-2.01402	0.135625	1.53488	0.509839	-2.22336	0.0387791	-1.04832	0.999965	321.913	19.5683	38.1123	4.30528	gb:CK211830 DB_XREF=gi:39617934 DB_XREF=FGAS023691 TID=Ta.13650.1 CNT=6 FEA=EST TIER=ConsEnd STK=0 UG=Ta.13650 UG_TITLE=Transcribed sequence with weak similarity to protein ref:NP_175900.1 (A.thaliana) lipoxygenase, putative (Arabidopsis thaliana	Lipoxygenase n=1 Tax=Zea mays RepID=A1XCI1_MAIZE
Ta.7830.1.S1_at	3.83516	0.000205063	4.46315	7.04e-05	1.65424	0.273331	-2.04591	0.0648548	-1.722	0.292664	1.59759	0.382146	-2.54459	0.0105414	1.66804	0.216345	47.084	7.28819	18.3642	-13.1223	gb:AJ613758 DB_XREF=gi:39730685 DB_XREF=AJ613758 CLONE=09203R NOTE=Non-UniGene sequence merged into UniGene cluster TID=Ta.7830.1 CNT=5 FEA=EST TIER=ConsEnd STK=0 UG=Ta.7830 UG_TITLE=Transcribed sequence with weak similarity to protein ref:NP_1	Lipoxygenase n=1 Tax=Zea mays RepID=A1XCI1_MAIZE
Ta.8097.1.A1_at	5.13613	0.000666656	5.50625	0.000509585	2.36609	0.121941	-1.42655	0.6049	-2.436	0.149533	1.49755	0.844799	-2.4858	0.0796513	1.36762	0.829418	190.3	16.0968	28.8779	-6.93631	gb:BG908758 DB_XREF=gi:14316434 DB_XREF=TaLr1171A07F CLONE=TaLr1171A07 TID=Ta.8097.1 CNT=3 FEA=EST TIER=ConsEnd STK=1 UG=Ta.8097 UG_TITLE=Transcribed sequence with weak similarity to protein ref:NP_175900.1 (A.thaliana) lipoxygenase, putative (A	Lipoxygenase n=1 Tax=Zea mays RepID=A1XCI1_MAIZE
Ta.7223.1.S1_a_at	9.8957	4.54e-07	10.2671	4.88e-07	10.7859	6.47e-07	-1.00069	0.999516	3.76365	0.00183052	3.29274	0.00458347	2.90042	0.00661214	-1.00445	0.999965	70.1348	125.747	236.463	1.00262	gb:AJ610099 DB_XREF=gi:39727026 DB_XREF=AJ610099 CLONE=01385R NOTE=Non-UniGene sequence merged into UniGene cluster TID=Ta.7223.1 CNT=17 FEA=EST TIER=ConsEnd STK=0 UG=Ta.7223 UG_TITLE=Transcribed sequence with weak similarity to protein ref:NP_	Oxidoreductase, 2OG-Fe oxygenase family protein, expressed (Os03g0122300 protein) n=2 Tax=Oryza sativa Japonica Group RepID=Q10SI2_ORYSJ
Ta.7223.1.S1_x_at	6.68997	3.32e-07	6.81541	3.91e-07	7.74553	2.64e-07	1.10828	0.83586	2.63627	0.00505825	1.98025	0.0537333	2.04743	0.0257855	-1.00888	0.999965	16.6068	28.5448	51.9157	4.33839	gb:AJ610099 DB_XREF=gi:39727026 DB_XREF=AJ610099 CLONE=01385R NOTE=Non-UniGene sequence merged into UniGene cluster TID=Ta.7223.1 CNT=17 FEA=EST TIER=ConsEnd STK=0 UG=Ta.7223 UG_TITLE=Transcribed sequence with weak similarity to protein ref:NP_	Oxidoreductase, 2OG-Fe oxygenase family protein, expressed (Os03g0122300 protein) n=2 Tax=Oryza sativa Japonica Group RepID=Q10SI2_ORYSJ
Ta.25763.1.S1_at	2.79919	0.0323536	5.10704	0.000829357	1.51064	0.656521	2.96905	0.0354537	-1.26448	0.999966	-1.52284	0.804165	1.03098	0.979163	-1.13362	0.999965	16.722	99.0361	1.39442	17.1801	gb:CD373822 DB_XREF=gi:31157964 DB_XREF=WHE2605_A11_A21ZT CLONE=WHE2605_A11_A21 TID=Ta.25763.1 CNT=3 FEA=EST TIER=ConsEnd STK=0 UG=Ta.25763 UG_TITLE=Transcribed sequence with weak similarity to protein ref:NP_196179.1 (A.thaliana) leucoanthocyan	Oxidoreductase, 2OG-Fe oxygenase family protein, expressed (Os03g0289800 protein) n=3 Tax=Oryza sativa RepID=Q10MY3_ORYSJ
Ta.20456.1.S1_at	2.67931	5.84e-07	2.32503	6.75e-06	1.75576	0.00168692	1.00887	0.987885	-1.05693	0.999966	1.12887	0.981532	1.17434	0.586744	1.82494	0.000553531	13.3266	2.29128	1.49632	-1.76061	gb:CD890144 DB_XREF=gi:32659236 DB_XREF=G118.113P10F010716 CLONE=G118113P10 TID=Ta.20456.1 CNT=41 FEA=EST TIER=ConsEnd STK=0 UG=Ta.20456 UG_TITLE=Transcribed sequence with weak similarity to protein ref:NP_171933.1 (A.thaliana) 1-aminocyclopropa	Oxidoreductase, 2OG-Fe oxygenase family protein, expressed n=3 Tax=Oryza sativa RepID=Q10A95_ORYSJ
TaAffx.72199.2.S1_at	1.0913	0.999985	1.10855	0.777525	1.29823	0.692061	-1.44607	0.418779	-9.11118	4.52e-07	-18.6992	8.4e-09	-17.9379	3.91e-09	-2.51592	0.00772419	1178.29	917773	617510	2.09921	gb:CA644196 DB_XREF=gi:25222492 DB_XREF=wre1n.pk0078.f4 CLONE=wre1n.pk0078.f4 TID=TaAffx.72199.2 CNT=1 FEA=EST TIER=ConsEnd STK=0 NOTE=sequence(s) not in UniGene	Oxidoreductase, 2OG-Fe oxygenase family protein, expressed n=3 Tax=Oryza sativa RepID=Q10A95_ORYSJ
TaAffx.131356.1.A1_s_at	-1.09493	0.83946	-1.0511	0.731619	-1.02863	0.909058	1.02361	0.937951	-1.04921	0.999966	1.03978	0.999998	1.44024	0.010007	2.13435	2.99e-06	-1.0322	-4.2601	-5.53608	-2.15957	gb:BJ282878 DB_XREF=gi:20103925 DB_XREF=BJ282878 CLONE=whr12j12 TID=TaAffx.131356.1 CNT=3 FEA=EST TIER=ConsEnd STK=2 NOTE=sequence(s) not in UniGene	Oxidoreductase, 2OG-Fe oxygenase family protein, expressed n=5 Tax=Oryza sativa RepID=Q7XC75_ORYSJ
Ta.4361.1.A1_at	-2.38118	0.00972722	-1.46994	0.248416	-1.95429	0.0811939	-1.01626	0.989491	-1.69855	0.280639	-1.33255	0.843386	-2.26836	0.0202273	-1.17107	0.99055	-1.60505	-1.09991	1.24321	1.11328	gb:BG904131 DB_XREF=gi:14311807 DB_XREF=TaLr1129F09F CLONE=TaLr1129F09 TID=Ta.4361.1 CNT=13 FEA=EST TIER=ConsEnd STK=1 UG=Ta.4361 UG_TITLE=Transcribed sequence with moderate similarity to protein ref:NP_171937.1 (A.thaliana) hypothetical protein	Oxidoreductase, aldo/keto reductase family protein, expressed n=4 Tax=Oryza sativa RepID=Q10GW4_ORYSJ
Ta.25865.1.A1_at	-1.9388	0.00967176	-2.29867	0.00147916	-1.51843	0.185314	1.17104	0.665901	-1.07901	0.999966	-1.46313	0.288606	-1.45601	0.234083	-2.49424	0.0007246	-1.81477	-1.78452	-1.04421	12.687	gb:CD453638 DB_XREF=gi:31368378 DB_XREF=WHE0825-0828_K01_K01ZT CLONE=WHE0825-0828_K01_K01 TID=Ta.25865.1 CNT=1 FEA=EST TIER=ConsEnd STK=0 UG=Ta.25865 UG_TITLE=Transcribed sequence with weak similarity to protein ref:NP_173856.1 (A.thaliana) puta	Oxidoreductase, short chain dehydrogenase/reductase family protein, expressed (Os11g0432600 protein) n=1 Tax=Oryza sativa Japonica Group RepID=Q2R5M5_ORYSJ
Ta.17936.1.S1_at	-2.18195	0.00332871	-2.25466	0.00261719	-2.19178	0.00641413	-1.47008	0.225296	-1.70545	0.112204	-1.3928	0.453128	-1.86631	0.0258623	-1.74672	0.0486754	-1.39137	-1.81738	-1.25307	1.21137	gb:CA626126 DB_XREF=gi:25204422 DB_XREF=wl1n.pk0130.a6 CLONE=wl1n.pk0130.a6 TID=Ta.17936.1 CNT=1 FEA=EST TIER=ConsEnd STK=0 UG=Ta.17936 UG_TITLE=Transcribed sequence	Oxidoreductase, short chain dehydrogenase/reductase family protein, expressed n=3 Tax=Oryza sativa RepID=Q2R3W2_ORYSJ
Ta.6892.1.A1_at	-3.66263	3.61e-07	-2.40973	8.92e-05	-3.99043	3.32e-07	-1.13538	0.671256	-1.41158	0.245843	-1.35923	0.30013	-1.23918	0.547576	-1.318	0.293226	-4.76029	-2.07125	-6.73299	1.13494	gb:BJ306029 DB_XREF=gi:20115446 DB_XREF=BJ306029 CLONE=whyd24o24 TID=Ta.6892.1 CNT=3 FEA=EST TIER=ConsEnd STK=0 UG=Ta.6892 UG_TITLE=Transcribed sequence with weak similarity to protein ref:NP_568742.1 (A.thaliana) 11-beta-hydroxysteroid dehydrog	Oxidoreductase, short chain dehydrogenase/reductase family protein, expressed n=3 Tax=Oryza sativa RepID=Q2R3W2_ORYSJ
Ta.6892.2.S1_at	-3.38208	2.08e-09	-3.17306	8.35e-09	-2.34208	1.57e-06	-1.03423	0.900051	-1.83796	0.000204672	-2.17436	1.01e-05	-1.85658	8.96e-05	-1.00322	0.999965	-2.91627	-1.9982	-1.40007	-1.02173	gb:BG908930 DB_XREF=gi:14316606 DB_XREF=TaLr1172D03R CLONE=TaLr1172D03 TID=Ta.6892.2 CNT=1 FEA=EST TIER=ConsEnd STK=0 UG=Ta.6892 UG_TITLE=Transcribed sequence with weak similarity to protein ref:NP_568742.1 (A.thaliana) 11-beta-hydroxysteroid de	Oxidoreductase, short chain dehydrogenase/reductase family protein, expressed n=3 Tax=Oryza sativa RepID=Q2R3W2_ORYSJ
Ta.8229.1.A1_at	1.4884	0.0883161	1.74855	0.0122188	1.12485	0.743407	1.5298	0.0837749	-1.05142	0.999966	1.75515	0.0241392	1.78332	0.0120204	2.9104	1.94e-05	5.81517	-1.00458	-1.57841	-2.60378	gb:BQ162554 DB_XREF=gi:20299611 DB_XREF=WHE0431_G04_N07ZT CLONE=WHE0431_G04_N07 TID=Ta.8229.1 CNT=7 FEA=EST TIER=ConsEnd STK=0 UG=Ta.8229 UG_TITLE=Transcribed sequence with moderate similarity to protein ref:NP_174686.1 (A.thaliana) hypothetical	Phosphatidylinositol 3,5-kinase-like (Os08g0104700 protein) n=1 Tax=Oryza sativa Japonica Group RepID=Q6ZJN4_ORYSJ
Ta.4873.1.S1_at	2.65299	0.00055042	-1.26101	0.394778	3.37413	0.000115035	2.34797	0.00454632	2.20879	0.0123891	-2.65702	0.00172661	2.69231	0.000770911	-2.0486	0.0124576	1.36056	2.63172	1.60416	21.0621	gb:BJ228953 DB_XREF=gi:20048409 DB_XREF=BJ228953 CLONE=whdl9a22 TID=Ta.4873.1 CNT=8 FEA=mRNA TIER=ConsEnd STK=1 UG=Ta.4873 UG_TITLE=TaFAD7 mRNA for plastid omega-3 fatty acid desaturase, partial cds	Plastid omega-3 fatty acid desaturase (Fragment) n=1 Tax=Triticum aestivum RepID=O23802_WHEAT
Ta.24254.1.S1_a_at	11.929	3.32e-06	9.79528	1.29e-05	3.7515	0.00889058	5.40011	0.00108138	1.44242	0.982286	1.26341	0.999998	1.97295	0.239136	1.90988	0.254606	1434.73	370.127	3.4308	11.2374	gb:CA616263 DB_XREF=gi:25194560 DB_XREF=wr1.pk180.a10 CLONE=wr1.pk180.a10 TID=Ta.24254.1 CNT=9 FEA=EST TIER=ConsEnd STK=0 UG=Ta.24254 UG_TITLE=Transcribed sequence with moderate similarity to protein sp:P48622 (A.thaliana) FD3D_ARATH Temperature	Plastid omega-3 fatty acid desaturase n=3 Tax=Oryza sativa Japonica Group RepID=Q2HWS9_ORYSJ
Ta.5636.1.S1_x_at	-1.09592	0.977044	-1.10539	0.612105	1.47138	0.0786956	1.16095	0.593261	1.57262	0.04818	-1.13418	0.999998	2.06681	0.000431917	-2.69717	8.81e-06	-6.35789	1.02015	-1.51092	14.5013	gb:BJ286694 DB_XREF=gi:20106057 DB_XREF=BJ286694 CLONE=whr22o12 TID=Ta.5636.1 CNT=4 FEA=EST TIER=ConsEnd STK=3 UG=Ta.5636 UG_TITLE=Transcribed sequence with weak similarity to protein ref:NP_180304.1 (A.thaliana) putative lipase (Arabidopsis tha	UCW116, putative lipase n=1 Tax=Hordeum vulgare subsp. vulgare RepID=A1C0L3_HORVD
Ta.5636.1.S1_at	-1.05374	0.999985	-1.10609	0.840951	1.42144	0.693239	1.51002	0.533651	2.68424	0.0767825	1.04264	0.999998	5.14441	0.000717552	-3.72976	0.00521595	-13.3427	-4.43439	-13.2046	37.7861	gb:BJ286694 DB_XREF=gi:20106057 DB_XREF=BJ286694 CLONE=whr22o12 TID=Ta.5636.1 CNT=4 FEA=EST TIER=ConsEnd STK=3 UG=Ta.5636 UG_TITLE=Transcribed sequence with weak similarity to protein ref:NP_180304.1 (A.thaliana) putative lipase (Arabidopsis tha	UCW116, putative lipase n=1 Tax=Hordeum vulgare subsp. vulgare RepID=A1C0L3_HORVD
TaAffx.38628.1.S1_x_at	-1.04187	0.999985	-1.00013	0.999487	2.16206	0.000599947	-1.06774	0.845608	-1.08807	0.999966	-1.67913	0.0243688	1.03986	0.936101	-1.08404	0.999965	1.03254	1.60103	2.17679	1.01136	gb:BE415674 DB_XREF=gi:9413520 DB_XREF=MWL037.H11000424 CLONE=MWL037.H11 TID=TaAffx.38628.1 CNT=3 FEA=EST TIER=ConsEnd STK=0 NOTE=sequence(s) not in UniGene	UCW116, putative lipase n=1 Tax=Hordeum vulgare subsp. vulgare RepID=A1C0L3_HORVD
Ta.5636.2.S1_x_at	1.41346	0.703697	1.01599	0.971545	3.23818	0.0109431	3.82672	0.00377621	1.36723	0.999966	-1.33344	0.999998	2.06361	0.137721	-1.1778	0.999965	1.03256	5.09623	2.25726	32.1004	gb:BQ168398 DB_XREF=gi:20313713 DB_XREF=WHE2104_B12_D24ZT CLONE=WHE2104_B12_D24 TID=Ta.5636.2 CNT=10 FEA=EST TIER=ConsEnd STK=0 UG=Ta.5636 UG_TITLE=Transcribed sequence with weak similarity to protein ref:NP_180304.1 (A.thaliana) putative lipase	UCW116, putative lipase n=1 Tax=Hordeum vulgare subsp. vulgare RepID=A1C0L3_HORVD
TaAffx.42756.1.A1_at	2.47593	1.63e-05	2.14617	0.000169698	3.06511	2.26e-06	2.5087	4.96e-05	1.51704	0.0768473	-1.21418	0.672586	1.08107	0.825834	5.37226	3.63e-09	1.94381	10.2699	3.956	-7.27812	gb:AJ609926 DB_XREF=gi:39726853 DB_XREF=AJ609926 CLONE=00500R TID=TaAffx.42756.1 CNT=1 FEA=EST TIER=ConsEnd STK=0 NOTE=sequence(s) not in UniGene	UCW116, putative lipase n=1 Tax=Hordeum vulgare subsp. vulgare RepID=A1C0L3_HORVD
Genes involved in phenylpropanoid metabolism (Phenylpropanoid)
	Incomptable interactions (Molly)								Compatible interactions (Newton)								Incompatible/Compatible Ratio (I/C ratio)
	6 h		12 h		24 h		72 h		6 h		12 h		24 h		72 h		6 h	12 h	24 h	72 h
	Fold change	adj.P-Value	Fold change	adj.P-Value	Fold change	adj.P-Value	Fold change	adj.P-Value	Fold change	adj.P-Value	Fold change	adj.P-Value	Fold change	adj.P-Value	Fold change	adj.P-Value					description	UniProt Desc
Ta.2659.1.S1_at	33.0141	3.3e-05	25.2584	0.000110883	9.9685	0.00672944	-1.18724	0.91097	1.84146	0.988988	2.62872	0.463822	6.88	0.018979	24.931	0.000151874	2.42043e+09	6.48952e+06	8.50612	-7.28426e+07	gb:BE420383 DB_XREF=gi:9418229 DB_XREF=WWS06.A5R000101 CLONE=WWS06.A5 TID=Ta.2659.1 CNT=6 FEA=EST TIER=ConsEnd STK=0 UG=Ta.2659 UG_TITLE=Transcribed sequence with weak similarity to protein sp:Q02971 (A.thaliana) MTD1_ARATH Probable mannitol deh	Cinnamyl alcohol dehydrogenase (Fragment) n=1 Tax=Phleum pratense RepID=Q2HZE4_PHLPR
Ta.7828.1.A1_at	2.61609	1.47e-06	2.45182	5.03e-06	1.88525	0.000746161	3.15975	5.34e-07	-1.56644	0.0234273	-1.90728	0.000860418	-2.19202	4.48e-05	-1.56034	0.0118782	18.1579	20.5219	16.8804	26.3565	gb:CA668071 DB_XREF=gi:25246745 DB_XREF=wlsu1.pk017.h24 CLONE=wlsu1.pk017.h24 TID=Ta.7828.1 CNT=12 FEA=EST TIER=ConsEnd STK=0 UG=Ta.7828 UG_TITLE=Transcribed sequence with weak similarity to protein sp:Q02971 (A.thaliana) MTD1_ARATH Probable man	Cinnamyl alcohol dehydrogenase (Fragment) n=1 Tax=Phleum pratense RepID=Q2HZE4_PHLPR
Ta.28595.1.A1_at	-1.00285	0.999985	-1.0616	0.535695	1.02115	0.904124	1.17926	0.12997	1.00256	0.999966	1.03468	0.999998	1.08224	0.674334	2.63913	2.52e-10	-4.01503	-4.27606	-1.04325	-2.75083	gb:BJ254093 DB_XREF=gi:20078571 DB_XREF=BJ254093 CLONE=whf4g06 TID=Ta.28595.1 CNT=13 FEA=EST TIER=ConsEnd STK=0 UG=Ta.28595 UG_TITLE=Transcribed sequence with weak similarity to protein sp:Q02971 (A.thaliana) MTD1_ARATH Probable mannitol dehydro	Cinnamyl alcohol dehydrogenase n=1 Tax=Lolium perenne RepID=Q8S411_LOLPR
TaAffx.11059.1.A1_s_at	1.1357	0.999985	1.20952	0.599574	4.10643	0.000345131	1.81198	0.141671	-1.18972	0.999966	-1.06052	0.999998	-1.56541	0.355562	-1.54311	0.350508	5.01211	4.82337	50.979	10.2325	gb:CK215277 DB_XREF=gi:39621381 DB_XREF=FGAS027232 TID=TaAffx.11059.1 CNT=5 FEA=EST TIER=ConsEnd STK=0 NOTE=sequence(s) not in UniGene	Cinnamyl alcohol dehydrogenase n=1 Tax=Lolium perenne RepID=Q8S411_LOLPR
TaAffx.128482.1.S1_x_at	3.28763	0.000352859	3.28065	0.000430761	1.86779	0.0956081	7.55355	1.54e-06	-1.78461	0.184531	-2.25091	0.0278536	-2.44381	0.00835373	-1.13892	0.999965	33.6431	46.2555	19.8574	413.707	gb:CK161322 DB_XREF=gi:38989402 DB_XREF=FGAS013890 TID=TaAffx.128482.1 CNT=14 FEA=EST TIER=ConsEnd STK=0 NOTE=sequence(s) not in UniGene	Cinnamyl alcohol dehydrogenase n=1 Tax=Lolium perenne RepID=Q8S412_LOLPR
Ta.19832.1.A1_at	15.9427	4.14e-06	14.6368	8.06e-06	7.50659	0.000579741	-1.00511	0.997994	3.01494	0.0940728	3.5957	0.0346621	10.2237	7.8e-05	6.05837	0.00118219	7791.73	2107.23	-6.57572	-133.758	gb:CA657311 DB_XREF=gi:25235836 DB_XREF=wlm0.pk0034.a11 CLONE=wlm0.pk0034.a11 TID=Ta.19832.1 CNT=4 FEA=EST TIER=ConsEnd STK=0 UG=Ta.19832 UG_TITLE=Transcribed sequence with weak similarity to protein ref:NP_176526.1 (A.thaliana) flavin-binding m	Flavin-containing monooxygenase family protein, putative, expressed (Os10g0553800 protein) n=1 Tax=Oryza sativa Japonica Group RepID=Q336T9_ORYSJ
Ta.9320.1.S1_at	-3.40274	0.000823839	1.42673	0.316783	-2.59102	0.0153565	-3.18517	0.00326172	5.40499	6.5e-05	7.52326	7.29e-06	4.53886	0.000136333	23.4272	3.73e-09	-448.114	-68.4286	-140.058	-1.02596e+08	gb:BT009093.1 DB_XREF=gi:32128644 TID=Ta.9320.1 CNT=66 FEA=mRNA TIER=ConsEnd STK=0 UG=Ta.9320 UG_TITLE=Clone wkm2c.pk005.b15:fis, full insert mRNA sequence DEF=Triticum aestivum clone wkm2c.pk005.b15:fis, full insert mRNA sequence.	caffeoyl CoA O-methyltransferase (Fragment) n=1 Tax=Triticum aestivum RepID=Q75RZ2_WHEAT
Ta.11076.1.A1_x_at	7.12987	2.64e-05	7.26774	2.95e-05	2.20188	0.120397	2.34136	0.0775103	-4.25654	0.003063	-2.3847	0.0924623	-1.72533	0.358664	-1.59976	0.450667	2677.02	804.773	15.2128	15.3602	gb:BQ578840 DB_XREF=gi:21482157 DB_XREF=WHE0407_D03_H05ZS CLONE=WHE0407_D03_H05 TID=Ta.11076.1 CNT=2 FEA=EST TIER=ConsEnd STK=0 UG=Ta.11076 UG_TITLE=Transcribed sequences	betanidin-5-O-glucosyltransferase (Os05g0499600 protein) n=1 Tax=Oryza sativa Japonica Group RepID=Q6AUW7_ORYSJ
Ta.9320.1.S1_x_at	-4.50296	0.00025848	1.12607	0.784865	-2.60502	0.0288921	-2.9394	0.012455	4.51208	0.000888948	6.21776	9.75e-05	4.12754	0.000824065	15.6486	1.53e-07	-517.364	-34.0999	-106.342	-394048	gb:BT009093.1 DB_XREF=gi:32128644 TID=Ta.9320.1 CNT=66 FEA=mRNA TIER=ConsEnd STK=0 UG=Ta.9320 UG_TITLE=Clone wkm2c.pk005.b15:fis, full insert mRNA sequence DEF=Triticum aestivum clone wkm2c.pk005.b15:fis, full insert mRNA sequence.	caffeoyl CoA O-methyltransferase (Fragment) n=1 Tax=Triticum aestivum RepID=Q75RZ2_WHEAT
Ta.2001.1.S1_at	-1.02824	0.999985	-1.06752	0.880722	-1.01767	0.980885	-1.29515	0.646368	8.64301	7.48e-06	6.38674	7.11e-05	21.7706	2.01e-08	5.10559	0.000138361	-815.334	-175.371	-7.24357e+06	-84.4917	gb:BE423504 DB_XREF=gi:9421347 DB_XREF=WHE0064_H07_O14ZS CLONE=WHE0064_H07_O14 TID=Ta.2001.1 CNT=21 FEA=EST TIER=ConsEnd STK=2 UG=Ta.2001 UG_TITLE=Transcribed sequence with weak similarity to protein ref:NP_195242.1 (A.thaliana) O-methyltransfer	catechol O-methyltransferase (Os08g0290700 protein) n=4 Tax=Oryza sativa RepID=Q6Z9P5_ORYSJ
Ta.10418.2.S1_at	1.00103	0.999985	-1.01002	0.972077	-1.00296	0.994555	-2.57447	0.00167422	-1.00067	0.999966	1.0016	0.999998	-1.00864	0.988053	1.05776	0.999965	4.00472	-4.03233	1.00394	-12.3997	gb:CA708322 DB_XREF=gi:25430115 DB_XREF=wdk2c.pk009.k13 CLONE=wdk2c.pk009.k13 TID=Ta.10418.2 CNT=2 FEA=EST TIER=ConsEnd STK=0 UG=Ta.10418 UG_TITLE=Transcribed sequence with weak similarity to protein sp:P13114 (A.thaliana) CHSY_ARATH Chalcone sy	chalcone synthase (Os07g0271500 protein) n=1 Tax=Oryza sativa Japonica Group RepID=Q8LIL0_ORYSJ
TaAffx.120526.1.S1_at	-1.50916	0.117034	1.15618	0.554247	-1.01105	0.980544	-1.08681	0.832448	-3.83115	6.49e-06	-3.08704	8.42e-05	-5.705	8.38e-08	1.00806	0.999965	5.00023	18.9381	25.8834	-4.27187	gb:CA633945 DB_XREF=gi:25212241 DB_XREF=wle1n.pk0079.d6 CLONE=wle1n.pk0079.d6 TID=TaAffx.120526.1 CNT=2 FEA=EST TIER=ConsEnd STK=0 NOTE=sequence(s) not in UniGene	chalcone synthase (Os07g0271500 protein) n=1 Tax=Oryza sativa Japonica Group RepID=Q8LIL0_ORYSJ
Ta.21061.1.S1_x_at	93.5642	5.71e-08	31.213	4.61e-06	10.9972	0.000813495	1.09747	0.953032	1.03623	0.999966	1.14397	0.999998	2.04992	0.480984	1.53642	0.831096	7.13984e+27	1.12638e+09	493.61	-1.35562	gb:CA641989 DB_XREF=gi:25220285 DB_XREF=wre1n.pk0051.e12 CLONE=wre1n.pk0051.e12 TID=Ta.21061.1 CNT=6 FEA=EST TIER=ConsEnd STK=0 UG=Ta.21061 UG_TITLE=Transcribed sequence with weak similarity to protein ref:NP_180607.1 (A.thaliana) cinnamate-4-hy	cinnamate 4-hydroxylase (Os02g0467600 protein) n=2 Tax=Oryza sativa Japonica Group RepID=Q6K7B1_ORYSJ
Ta.21061.1.S1_at	82.3803	3.13e-08	25.92	4.08e-06	11.697	0.00030653	1.10428	0.943218	1.09976	0.999966	1.27589	0.999998	2.18289	0.346331	1.96568	0.434076	2.93676e+24	2.62197e+07	731.179	-1.81681	gb:CA641989 DB_XREF=gi:25220285 DB_XREF=wre1n.pk0051.e12 CLONE=wre1n.pk0051.e12 TID=Ta.21061.1 CNT=6 FEA=EST TIER=ConsEnd STK=0 UG=Ta.21061 UG_TITLE=Transcribed sequence with weak similarity to protein ref:NP_180607.1 (A.thaliana) cinnamate-4-hy	cinnamate 4-hydroxylase (Os02g0467600 protein) n=2 Tax=Oryza sativa Japonica Group RepID=Q6K7B1_ORYSJ
Ta.21061.3.S1_at	55.7375	1.5e-08	25.6151	6.13e-07	8.15988	0.000381944	1.04952	0.975676	2.01861	0.444823	1.67222	0.716565	3.65787	0.0200314	1.45623	0.786973	1.48248e+16	1.61258e+07	22.659	-1.32566	gb:CA645355 DB_XREF=gi:25223651 DB_XREF=wre1n.pk0094.c1 CLONE=wre1n.pk0094.c1 NOTE=Non-UniGene sequence merged into UniGene cluster TID=Ta.21061.3 CNT=1 FEA=EST TIER=ConsEnd STK=0 UG=Ta.21061 UG_TITLE=Transcribed sequence with weak similarity t	cinnamate 4-hydroxylase (Os02g0467600 protein) n=2 Tax=Oryza sativa Japonica Group RepID=Q6K7B1_ORYSJ
Ta.21061.2.S1_x_at	10.6754	6.84e-06	2.00681	0.163629	1.95358	0.282063	1.0973	0.923791	-1.0069	0.999966	1.00974	0.999998	1.01935	0.985381	1.00615	0.999965	3286.52	1.99594	1.91086	1.06522	gb:CA612260 DB_XREF=gi:25190557 DB_XREF=wr1.pk0139.c8 CLONE=wr1.pk0139.c8 TID=Ta.21061.2 CNT=1 FEA=EST TIER=ConsEnd STK=0 UG=Ta.21061 UG_TITLE=Transcribed sequence with weak similarity to protein ref:NP_180607.1 (A.thaliana) cinnamate-4-hydroxyl	cinnamate 4-hydroxylase (Os02g0467600 protein) n=2 Tax=Oryza sativa Japonica Group RepID=Q6K7B1_ORYSJ
TaAffx.51547.1.S1_at	6.41633	3e-06	2.48502	0.00961392	1.60956	0.31349	-1.00354	0.997949	-1.00033	0.999966	1.00516	0.999998	1.05533	0.951162	-1.00055	0.999965	170.858	2.78922	1.46838	-1.00207	gb:CN012044 DB_XREF=gi:45802076 DB_XREF=WHE3891_H09_O17ZS CLONE=WHE3891_H09_O17 TID=TaAffx.51547.1 CNT=3 FEA=EST TIER=ConsEnd STK=0 NOTE=sequence(s) not in UniGene	cinnamate 4-hydroxylase (Os02g0467600 protein) n=2 Tax=Oryza sativa Japonica Group RepID=Q6K7B1_ORYSJ
Ta.21061.2.S1_at	2.867	0.0029691	-1.01121	0.975542	1.02749	0.968398	-1.04595	0.961268	-1.00908	0.999966	1.00518	0.999998	-1	0.999997	-1.04173	0.999965	14.683	-4.04571	4.07695	-1.00293	gb:CA612260 DB_XREF=gi:25190557 DB_XREF=wr1.pk0139.c8 CLONE=wr1.pk0139.c8 TID=Ta.21061.2 CNT=1 FEA=EST TIER=ConsEnd STK=0 UG=Ta.21061 UG_TITLE=Transcribed sequence with weak similarity to protein ref:NP_180607.1 (A.thaliana) cinnamate-4-hydroxyl	cinnamate 4-hydroxylase (Os02g0467600 protein) n=2 Tax=Oryza sativa Japonica Group RepID=Q6K7B1_ORYSJ
Ta.11342.1.A1_at	-2.53193	0.000535689	-1.85372	0.0211015	-1.88214	0.0285801	2.34316	0.00302038	-1.15393	0.999966	-1.04197	0.999998	1.4906	0.210223	1.30734	0.506245	-2.59907	-1.75534	-10.3585	2.05028	gb:CA676905 DB_XREF=gi:25259164 DB_XREF=wlm12.pk0006.e2 CLONE=wlm12.pk0006.e2 TID=Ta.11342.1 CNT=3 FEA=EST TIER=ConsEnd STK=0 UG=Ta.11342 UG_TITLE=Transcribed sequence with weak similarity to protein ref:NP_173047.1 (A.thaliana) cinnamoyl CoA re	cinnamoyl-CoA reductase (Os02g0180700 protein) n=1 Tax=Oryza sativa Japonica Group RepID=Q6H817_ORYSJ
Ta.8548.1.A1_at	23.3716	2.87e-07	20.4867	7.56e-07	6.46238	0.000732238	1.64368	0.486474	1.41691	0.999966	1.01832	0.999998	1.16119	0.885712	2.17679	0.180108	4.0645e+06	725392	39.4291	-1.44705	gb:CK199451 DB_XREF=gi:39561841 DB_XREF=FGAS007950 TID=Ta.8548.1 CNT=3 FEA=EST TIER=ConsEnd STK=0 UG=Ta.8548 UG_TITLE=Transcribed sequence with weak similarity to protein ref:NP_180917.1 (A.thaliana) putative cinnamoyl-CoA reductase (Arabidopsis	cinnamoyl-CoA reductase (Os06g0623600 protein) n=3 Tax=Oryza sativa RepID=Q69U02_ORYSJ
TaAffx.56660.1.S1_at	7.10563	4.33e-10	5.4392	8.62e-09	2.31753	0.000327215	-1.00557	0.994666	-1.00305	0.999966	-1.08287	0.999998	-1.00371	0.992203	-1.0098	0.999965	276.031	91.9051	9.99521	1.00293	gb:CA647100 DB_XREF=gi:25225396 DB_XREF=wre1n.pk0117.e5 CLONE=wre1n.pk0117.e5 TID=TaAffx.56660.1 CNT=1 FEA=EST TIER=ConsEnd STK=0 NOTE=sequence(s) not in UniGene	cinnamoyl-CoA reductase (Os06g0623600 protein) n=3 Tax=Oryza sativa RepID=Q69U02_ORYSJ
Ta.9686.1.S1_at	3.67254	0.000463018	4.21934	0.000177138	1.40178	0.621065	1.03831	0.971177	-1.74728	0.303994	-1.82946	0.201154	-3.2344	0.0021004	3.41752	0.00125811	42.8084	66.2017	24.8674	-5.20249	gb:BJ230887 DB_XREF=gi:20049375 DB_XREF=BJ230887 CLONE=whdl24j20 TID=Ta.9686.1 CNT=14 FEA=EST TIER=ConsEnd STK=0 UG=Ta.9686 UG_TITLE=Transcribed sequence with weak similarity to protein ref:NP_180917.1 (A.thaliana) putative cinnamoyl-CoA reducta	cinnamoyl-CoA reductase (Os06g0623600 protein) n=3 Tax=Oryza sativa RepID=Q69U02_ORYSJ
Ta.9686.1.S1_x_at	3.39096	0.000694727	3.37764	0.00085595	1.38119	0.632808	1.02158	0.986131	-1.59093	0.455367	-1.43105	0.671688	-2.86608	0.00445695	3.19401	0.00170012	31.6009	28.0259	18.9913	-4.50785	gb:BJ230887 DB_XREF=gi:20049375 DB_XREF=BJ230887 CLONE=whdl24j20 TID=Ta.9686.1 CNT=14 FEA=EST TIER=ConsEnd STK=0 UG=Ta.9686 UG_TITLE=Transcribed sequence with weak similarity to protein ref:NP_180917.1 (A.thaliana) putative cinnamoyl-CoA reducta	cinnamoyl-CoA reductase (Os06g0623600 protein) n=3 Tax=Oryza sativa RepID=Q69U02_ORYSJ
Ta.5657.1.S1_at	7.2025	5.79e-12	4.92154	4.82e-10	4.68853	9.48e-10	1.9388	0.00041626	2.05901	0.0001732	1.01197	0.999998	1.77662	0.00112821	1.08511	0.975593	35.3464	15.0279	7.52615	1.80712	gb:CD452733 DB_XREF=gi:31367473 DB_XREF=WHE1122_G03_M06ZT CLONE=WHE1122_G03_M06 TID=Ta.5657.1 CNT=20 FEA=EST TIER=ConsEnd STK=0 UG=Ta.5657 UG_TITLE=Transcribed sequence with weak similarity to protein ref:NP_200657.1 (A.thaliana) cinnamoyl-CoA r	cinnamoyl-CoA reductase n=1 Tax=Oryza sativa Japonica Group RepID=Q5QLS2_ORYSJ
Ta.5657.1.S1_x_at	6.81171	1.43e-07	5.42741	1.3e-06	4.3982	1.68e-05	2.29147	0.00859189	1.72505	0.153593	1.06123	0.999998	1.52247	0.247592	1.19832	0.866964	33.9809	20.6229	7.33977	2.1334	gb:CD452733 DB_XREF=gi:31367473 DB_XREF=WHE1122_G03_M06ZT CLONE=WHE1122_G03_M06 TID=Ta.5657.1 CNT=20 FEA=EST TIER=ConsEnd STK=0 UG=Ta.5657 UG_TITLE=Transcribed sequence with weak similarity to protein ref:NP_200657.1 (A.thaliana) cinnamoyl-CoA r	cinnamoyl-CoA reductase n=1 Tax=Oryza sativa Japonica Group RepID=Q5QLS2_ORYSJ
Ta.22556.1.S1_x_at	6.5729	9.88e-08	5.28533	8.9e-07	1.43659	0.360685	1.03269	0.966212	-1.00209	0.999966	1.00357	0.999998	-1.00742	0.98973	1.35243	0.456815	190.677	19.4509	5.44151	-1.2481	gb:CA608846 DB_XREF=gi:25164008 DB_XREF=wr1.pk0098.g1 CLONE=wr1.pk0098.g1 TID=Ta.22556.1 CNT=7 FEA=EST TIER=ConsEnd STK=1 UG=Ta.22556 UG_TITLE=Transcribed sequence with weak similarity to protein ref:NP_176113.1 (A.thaliana) dirigent protein, pu	F12P19.3 [imported]-Arabidopsis thaliana (Putative uncharacterized protein) (Os11g0179100 protein) (Dirigent-like protein) n=2 Tax=Oryza sativa RepID
TaAffx.28302.2.S1_at	9.05356	3.63e-07	7.62608	1.61e-06	2.8616	0.00636966	1.00119	0.999245	1.073	0.999966	-1.02677	0.999998	1.00568	0.9928	-1.00116	0.999965	252.574	402.502	3.61982	4.00651	gb:CA695754 DB_XREF=gi:25417540 DB_XREF=wlmk8.pk0014.g9 CLONE=wlmk8.pk0014.g9 TID=TaAffx.28302.2 CNT=2 FEA=EST TIER=ConsEnd STK=0 NOTE=sequence(s) not in UniGene	F12P19.3 [imported]-Arabidopsis thaliana (Putative uncharacterized protein) (Os11g0179100 protein) (Dirigent-like protein) n=2 Tax=Oryza sativa RepID
Ta.7223.2.S1_at	10.5237	4.96e-07	10.4887	6.9e-07	12.6548	3.86e-07	20.2695	8.81e-08	12.4999	5.55e-07	6.6642	4.42e-05	7.95163	6.37e-06	-2.05222	0.0906517	-3.93463	14.1677	26.0483	5.24217e+06	gb:CA674957 DB_XREF=gi:25255234 DB_XREF=wlsu2.pk025.o14 CLONE=wlsu2.pk025.o14 TID=Ta.7223.2 CNT=14 FEA=EST TIER=ConsEnd STK=0 UG=Ta.7223 UG_TITLE=Transcribed sequence with weak similarity to protein ref:NP_197841.1 (A.thaliana) flavanone 3-hydro	flavanone 3-hydroxylase ( uncharacterized protein) n=1 Tax=Oryza sativa Japonica Group RepID=Q8H8H7_ORYSJ
Ta.1846.2.S1_at	-1.45987	0.105854	-1.25223	0.294126	-1.95467	0.00454014	-2.06182	0.00240218	-1.22671	0.813309	-1.05573	0.999998	-1.28286	0.448358	-1.21504	0.614587	-1.17541	-1.14591	-1.59307	-1.79848	gb:CD373607 DB_XREF=gi:31157749 DB_XREF=WHE0432_h02_p04zT CLONE=WHE0432_h02_p04 TID=Ta.1846.2 CNT=2 FEA=EST TIER=ConsEnd STK=0 UG=Ta.1846 UG_TITLE=Transcribed sequence with weak similarity to protein pir:T46160 (A.thaliana) T46160 caffeic acid O	O-diphenol-O-methyl transferase (Os02g0823400 protein) n=2 Tax=Oryza sativa Japonica Group RepID=Q6K9X3_ORYSJ
Ta.11954.1.A1_at	1.39049	0.489975	1.61276	0.156678	1.08082	0.891551	-1.02035	0.985388	-8.78316	2.53e-07	-7.88137	8.34e-07	-20.747	6.51e-10	-1.49579	0.322076	1154.98	721.138	3.72238e+06	1.39034	gb:CA670253 DB_XREF=gi:25248967 DB_XREF=wlsu1.pk026.m9 CLONE=wlsu1.pk026.m9 TID=Ta.11954.1 CNT=8 FEA=EST TIER=ConsEnd STK=0 UG=Ta.11954 UG_TITLE=Transcribed sequence with weak similarity to protein ref:NP_195242.1 (A.thaliana) O-methyltransferas	o-methyltransferase ( uncharacterized protein) n=1 Tax=Oryza sativa Japonica Group RepID=Q8LI64_ORYSJ
Ta.13806.1.S1_at	-3.0505	0.000108965	-3.13515	9.99e-05	-2.86637	0.000539022	-1.22372	0.611994	-4.72444	4.72e-06	-5.98656	8.37e-07	-6.57244	1.64e-07	-1.04879	0.999965	3.19085	7.21705	13.0508	-1.12891	gb:CA642361 DB_XREF=gi:25220657 DB_XREF=wre1n.pk0054.d1 CLONE=wre1n.pk0054.d1 TID=Ta.13806.1 CNT=6 FEA=EST TIER=ConsEnd STK=0 UG=Ta.13806 UG_TITLE=Transcribed sequence with weak similarity to protein ref:NP_195242.1 (A.thaliana) O-methyltransfer	o-methyltransferase ZRP4 ( uncharacterized protein) (Os05g0515600 protein) n=2 Tax=Oryza sativa Japonica Group RepID=Q75IK0_ORYSJ
Ta.9717.1.A1_a_at	1.09119	0.856856	1.39602	0.0144481	1.03199	0.897088	-1.30337	0.0774019	-1.44521	0.0175159	1.02633	0.999998	-2.55815	1.22e-07	-1.83388	4.87e-05	5.80139	1.29207	12.0431	1.44444	gb:CK154440 DB_XREF=gi:38975553 DB_XREF=FGAS033142 TID=Ta.9717.1 CNT=6 FEA=EST TIER=ConsEnd STK=0 UG=Ta.9717 UG_TITLE=Transcribed sequence with weak similarity to protein ref:NP_175611.1 (A.thaliana) caffeic acid O-methyltransferase, putative (Ar	to o-methyltransferase ZRP4 ( o-methyltransferase ZRP4) n=2 Tax=Oryza sativa RepID=Q8VWG4_ORYSA
Ta.9717.1.A1_x_at	1.08041	0.955081	1.61034	0.00179947	1.04052	0.881024	-1.68374	0.00157423	-1.70267	0.00168546	1.03416	0.999998	-3.71398	2.84e-09	-2.56607	5.69e-07	6.88324	1.4909	26.9928	1.84336	gb:CK154440 DB_XREF=gi:38975553 DB_XREF=FGAS033142 TID=Ta.9717.1 CNT=6 FEA=EST TIER=ConsEnd STK=0 UG=Ta.9717 UG_TITLE=Transcribed sequence with weak similarity to protein ref:NP_175611.1 (A.thaliana) caffeic acid O-methyltransferase, putative (Ar	to o-methyltransferase ZRP4 ( o-methyltransferase ZRP4) n=2 Tax=Oryza sativa RepID=Q8VWG4_ORYSA
Ta.30216.1.S1_s_at	-2.09507	3.67e-06	-2.26078	1.24e-06	-1.39552	0.0307273	1.3027	0.0923163	-1.26947	0.220229	-1.32596	0.0922644	-1.06587	0.799548	-1.11139	0.745341	-1.77227	-1.91165	-1.2567	5.32981	gb:CK168259 DB_XREF=gi:39003227 DB_XREF=FGAS052772 NOTE=Non-UniGene sequence merged into UniGene cluster TID=Ta.30216.1 CNT=35 FEA=EST TIER=ConsEnd STK=0 UG=Ta.30216 UG_TITLE=Transcribed sequence with weak similarity to protein ref:NP_176762.1 (	At3g13650 (Os11g0178800 protein) (Dirigent-like protein, expressed) n=2 Tax=Oryza sativa RepID=Q53NP8_ORYSJ
Ta.4350.1.A1_at	-1.02037	0.999985	1.07953	0.824895	1.40747	0.507704	1.12912	0.803902	-5.03813	1.84e-05	-5.71237	8.19e-06	-5.67012	4.03e-06	-5.72342	3.32e-06	16.1981	110.807	135.073	115.563	gb:CA644429 DB_XREF=gi:25222725 DB_XREF=wre1n.pk0083.d7 CLONE=wre1n.pk0083.d7 TID=Ta.4350.1 CNT=8 FEA=EST TIER=ConsEnd STK=0 UG=Ta.4350 UG_TITLE=Transcribed sequence with weak similarity to protein ref:NP_200227.1 (A.thaliana) O-methyltransferas	Caffeic acid O-methyltransferase n=6 Tax=Pooideae RepID=Q84N28_WHEAT
TaAffx.115378.1.S1_at	1.03312	0.999985	1.16174	0.573376	1.55723	0.163494	-1.00423	0.996693	-5.67358	4.32e-07	-6.62635	1.73e-07	-5.89905	2.02e-07	-1.00539	0.999965	104.453	221.029	175.616	1.00081	gb:CK217862 DB_XREF=gi:39623966 DB_XREF=FGAS029864 TID=TaAffx.115378.1 CNT=3 FEA=EST TIER=ConsEnd STK=0 NOTE=sequence(s) not in UniGene	Caffeic acid O-methyltransferase n=6 Tax=Pooideae RepID=Q84N28_WHEAT
Ta.9434.1.A1_at	-1.18098	0.468509	1.04631	0.79061	1.06585	0.80272	1.32907	0.105689	-2.28309	1.24e-05	-1.61906	0.00583584	-3.20032	4.67e-08	-1.16478	0.540502	2.14669	6.34388	19.2418	5.63281	gb:BM137457 DB_XREF=gi:17146224 DB_XREF=WHE0475_D01_G01ZS CLONE=WHE0475_D01_G01 TID=Ta.9434.1 CNT=3 FEA=EST TIER=ConsEnd STK=0 UG=Ta.9434 UG_TITLE=Transcribed sequence with weak similarity to protein ref:NP_195131.1 (A.thaliana) caffeoyl-CoA O-m	Caffeoyl-CoA O-methyltransferase (Os08g0498600 protein) n=3 Tax=Oryza sativa RepID=Q6DUC9_ORYSJ
Ta.4917.1.S1_at	3.05513	0.000110249	2.62348	0.000697908	2.04678	0.0167705	2.0067	0.019676	1.50089	0.339351	1.27938	0.796916	2.9997	0.000237501	2.61695	0.000908871	2.93679	2.53871	-1.93579	-1.52653	gb:CK215205 DB_XREF=gi:39621309 DB_XREF=FGAS027158 TID=Ta.4917.1 CNT=47 FEA=mRNA TIER=Stack STK=10 UG=Ta.4917 UG_TITLE=Clone wlm96.pk036.e8:fis, full insert mRNA sequence	Caffeoyl-CoA O-methyltransferase n=2 Tax=BEP clade RepID=A9X9L7_BAMOL
Ta.9172.1.S1_at	1.26101	0.806926	1.31207	0.401479	1.82359	0.120582	1.86615	0.090418	-4.44679	9.59e-05	-8.5668	8.12e-07	-5.49205	9.93e-06	-3.06642	0.00117179	52.2659	941.537	159.304	30.5387	gb:CA618801 DB_XREF=gi:25197097 DB_XREF=wl1n.pk0044.a8 CLONE=wl1n.pk0044.a8 TID=Ta.9172.1 CNT=26 FEA=EST TIER=ConsEnd STK=0 UG=Ta.9172 UG_TITLE=Transcribed sequence with moderate similarity to protein sp:P13114 (A.thaliana) CHSY_ARATH Chalcone s	Chalcone synthase 1 n=20 Tax=Poaceae RepID=CHS1_SORBI
Ta.9172.1.S1_x_at	1.32435	0.745592	1.29106	0.482687	1.85502	0.163119	2.34524	0.0325883	-4.56986	0.000286996	-9.55369	1.83e-06	-6.08425	1.84e-05	-3.24183	0.00201861	59.475	1839.05	245.447	48.0701	gb:CA618801 DB_XREF=gi:25197097 DB_XREF=wl1n.pk0044.a8 CLONE=wl1n.pk0044.a8 TID=Ta.9172.1 CNT=26 FEA=EST TIER=ConsEnd STK=0 UG=Ta.9172 UG_TITLE=Transcribed sequence with moderate similarity to protein sp:P13114 (A.thaliana) CHSY_ARATH Chalcone s	Chalcone synthase 1 n=20 Tax=Poaceae RepID=CHS1_SORBI
Ta.9172.2.S1_x_at	1.17809	0.628725	1.14735	0.449618	1.82835	0.00255493	1.04158	0.909245	-2.82089	4.83e-06	-3.94684	1.02e-07	-2.9755	1.41e-06	-1.0676	0.999965	15.9887	34.1588	27.9321	4.31446	gb:CA617000 DB_XREF=gi:25195297 DB_XREF=wl1n.pk0010.e6 CLONE=wl1n.pk0010.e6 TID=Ta.9172.2 CNT=3 FEA=EST TIER=ConsEnd STK=0 UG=Ta.9172 UG_TITLE=Transcribed sequence with moderate similarity to protein sp:P13114 (A.thaliana) CHSY_ARATH Chalcone sy	Chalcone synthase 1 n=20 Tax=Poaceae RepID=CHS1_SORBI
Ta.9172.3.S1_at	1.26342	0.793912	1.1511	0.681558	1.94919	0.0706735	-1.00862	0.994666	-4.09669	0.000170865	-15.5735	1.45e-08	-6.21073	3.17e-06	-1.00199	0.999965	41.073	108294	286.01	-1.00461	gb:CK204212 DB_XREF=gi:39566602 DB_XREF=FGAS012748 TID=Ta.9172.3 CNT=9 FEA=EST TIER=ConsEnd STK=0 UG=Ta.9172 UG_TITLE=Transcribed sequence with moderate similarity to protein sp:P13114 (A.thaliana) CHSY_ARATH Chalcone synthase	Chalcone synthase 1 n=20 Tax=Poaceae RepID=CHS1_SORBI
Ta.9172.3.S1_x_at	1.44142	0.328951	1.35062	0.297928	2.01582	0.0297294	1.08568	0.872593	-3.94048	6.49e-05	-6.66216	9.29e-07	-5.47082	2e-06	1.00338	0.999965	41.698	258.279	179.35	1.05871	gb:CK204212 DB_XREF=gi:39566602 DB_XREF=FGAS012748 TID=Ta.9172.3 CNT=9 FEA=EST TIER=ConsEnd STK=0 UG=Ta.9172 UG_TITLE=Transcribed sequence with moderate similarity to protein sp:P13114 (A.thaliana) CHSY_ARATH Chalcone synthase	Chalcone synthase 1 n=20 Tax=Poaceae RepID=CHS1_SORBI
Ta.7099.2.S1_at	-1.1868	0.999985	1.20461	0.664069	1.00961	0.989099	2.38921	0.0536713	-8.58594	1.37e-05	-5.00237	0.000569605	-25.3753	1.71e-08	-2.94238	0.0108926	168.796	73.8732	8.76277e+07	40.2689	gb:BJ301775 DB_XREF=gi:20112957 DB_XREF=BJ301775 CLONE=whyd12b12 TID=Ta.7099.2 CNT=4 FEA=EST TIER=ConsEnd STK=0 UG=Ta.7099 UG_TITLE=Transcribed sequence with weak similarity to protein sp:P13114 (A.thaliana) CHSY_ARATH Chalcone synthase	Chalcone synthase 2 n=1 Tax=Hordeum vulgare RepID=CHS2_HORVU
Ta.21345.1.A1_at	7.72976	1.28e-07	6.2791	8.91e-07	3.68159	0.000180696	1.53103	0.258847	-2.76424	0.00358569	-3.24141	0.000794727	-5.29745	5.5e-06	-4.0214	4.84e-05	1442.14	734.446	504.614	46.9296	gb:CA718360 DB_XREF=gi:25440153 DB_XREF=wdk5c.pk005.a11 CLONE=wdk5c.pk005.a11 NOTE=Non-UniGene sequence merged into UniGene cluster TID=Ta.21345.1 CNT=6 FEA=EST TIER=ConsEnd STK=0 UG=Ta.21345 UG_TITLE=Transcribed sequence with weak similarity t	Chalcone synthase 8, putative (Putative uncharacterized protein) (Os10g0158400 protein) (Putative chalcone synthase) n=7 Tax=Oryza sativa RepID=Q7XGM8_ORYSJ
Ta.21345.1.A1_x_at	8.21939	2.73e-07	6.8972	1.35e-06	3.61577	0.000511417	1.5002	0.349235	-4.21964	0.000182223	-5.84626	1.54e-05	-8.53352	4.47e-07	-4.72324	3.32e-05	5552.9	6857.5	4542.55	74.7208	gb:CA718360 DB_XREF=gi:25440153 DB_XREF=wdk5c.pk005.a11 CLONE=wdk5c.pk005.a11 NOTE=Non-UniGene sequence merged into UniGene cluster TID=Ta.21345.1 CNT=6 FEA=EST TIER=ConsEnd STK=0 UG=Ta.21345 UG_TITLE=Transcribed sequence with weak similarity t	Chalcone synthase 8, putative (Putative uncharacterized protein) (Os10g0158400 protein) (Putative chalcone synthase) n=7 Tax=Oryza sativa RepID=Q7XGM8_ORYSJ
TaAffx.110124.1.S1_x_at	6.50031	2.68e-07	5.66328	1.15e-06	2.37521	0.00706354	-1.00037	0.999601	-1.01447	0.999966	-1.00324	0.999998	-1.02116	0.977603	-1.00101	0.999965	182.883	101.583	10.5295	1.00044	gb:CA664426 DB_XREF=gi:25242951 DB_XREF=wlk1.pk0005.g6 CLONE=wlk1.pk0005.g6 TID=TaAffx.110124.1 CNT=6 FEA=EST TIER=ConsEnd STK=0 NOTE=sequence(s) not in UniGene	Chalcone synthase 8, putative (Putative uncharacterized protein) (Os10g0158400 protein) (Putative chalcone synthase) n=7 Tax=Oryza sativa RepID=Q7XGM8_ORYSJ
Ta.7099.1.A1_at	-1.11103	0.999985	1.06347	0.825028	1.04233	0.930045	1.76014	0.0414825	-5.89125	1.81e-07	-3.68142	2.22e-05	-12.3344	3.47e-10	-9.97079	1.88e-09	27.4784	26.8135	10636.1	3399.1	gb:CK155175 DB_XREF=gi:38977010 DB_XREF=FGAS033896 TID=Ta.7099.1 CNT=11 FEA=EST TIER=ConsEnd STK=0 UG=Ta.7099 UG_TITLE=Transcribed sequence with weak similarity to protein sp:P13114 (A.thaliana) CHSY_ARATH Chalcone synthase	Chalcone synthase n=3 Tax=Lilium hybrid cultivar RepID=Q9AVC0_9LILI
Ta.18366.3.S1_x_at	-1.56713	0.00552441	-1.69354	0.00148653	-1.43797	0.0439	-1.01332	0.978735	-1.70542	0.00361911	-2.27157	2.85e-05	-1.56235	0.00841733	1.05232	0.999965	1.1006	1.49281	1.09004	-4.1862	gb:CA689730 DB_XREF=gi:25280294 DB_XREF=wlm96.pk045.n12 CLONE=wlm96.pk045.n12 NOTE=Non-UniGene sequence merged into UniGene cluster TID=Ta.18366.3 CNT=1 FEA=EST TIER=ConsEnd STK=0 UG=Ta.18366 UG_TITLE=Transcribed sequence with weak similarity t	Chalcone--flavonone isomerase n=2 Tax=Triticeae RepID=CFI_HORVU
Ta.18366.2.S1_x_at	-1.88617	0.000407435	-2.16818	4.86e-05	-1.35615	0.146962	1.17798	0.518102	-1.59235	0.021947	-1.77097	0.00360002	-1.60135	0.0101648	1.02378	0.999965	-1.22589	-1.31696	1.18525	1.1128	gb:CA679638 DB_XREF=gi:25264234 DB_XREF=wlm4.pk0025.a5 CLONE=wlm4.pk0025.a5 NOTE=Non-UniGene sequence merged into UniGene cluster TID=Ta.18366.2 CNT=1 FEA=EST TIER=ConsEnd STK=0 UG=Ta.18366 UG_TITLE=Transcribed sequence with weak similarity to	Chalcone--flavonone isomerase n=2 Tax=Triticeae RepID=CFI_HORVU
Ta.18366.1.S1_x_at	-3.393	1.96e-06	-2.83147	2.13e-05	-1.82082	0.0125317	1.23315	0.510846	-2.18952	0.0017568	-2.42619	0.000461777	-2.30563	0.000432579	-1.18637	0.727799	-2.30294	-1.32435	1.3994	5.34991	gb:CK213346 DB_XREF=gi:39619450 DB_XREF=FGAS025255 TID=Ta.18366.1 CNT=10 FEA=EST TIER=ConsEnd STK=0 UG=Ta.18366 UG_TITLE=Transcribed sequence with weak similarity to protein pir:T47651 (A.thaliana) T47651 chalcone isomerase - Arabidopsis thaliana	Chalcone--flavonone isomerase n=2 Tax=Triticeae RepID=CFI_HORVU
TaAffx.111455.1.S1_at	-1.04938	0.999985	-1.19361	0.587665	-1.17631	0.755268	-1.05047	0.947779	-2.8343	0.004029	-3.4121	0.000743272	-3.22269	0.000609385	-1.26235	0.769048	3.44598	4.65406	4.13069	1.15819	gb:BQ752882 DB_XREF=gi:21930664 DB_XREF=WHE4120_C06_F12ZS CLONE=WHE4120_C06_F12 TID=TaAffx.111455.1 CNT=5 FEA=EST TIER=ConsEnd STK=0 NOTE=sequence(s) not in UniGene	Dirigent, putative, expressed n=4 Tax=Oryza sativa RepID=Q7G3R5_ORYSJ
Ta.10273.1.S1_at	-1.06256	0.999985	1.12801	0.45602	1.49329	0.0248523	1.00302	0.996248	-2.65001	2.11e-06	-3.18497	2.21e-07	-2.88892	3.75e-07	-1.00367	0.999965	3.00517	19.8764	20.8533	4.0186	gb:CD454015 DB_XREF=gi:31368643 DB_XREF=WHE0957_E04_J07ZT CLONE=WHE0957_E04_J07 TID=Ta.10273.1 CNT=3 FEA=EST TIER=ConsEnd STK=0 UG=Ta.10273 UG_TITLE=Transcribed sequence with weak similarity to protein ref:NP_176762.1 (A.thaliana) dirigent prote	Dirigent-like protein, expressed (Os11g0215100 protein) n=2 Tax=Oryza sativa RepID=Q2R8V6_ORYSJ
Ta.10273.1.S1_x_at	-1.11037	0.921167	1.00432	0.981615	1.10736	0.735915	-1.01465	0.979499	-3.16731	1.01e-06	-3.87601	1.25e-07	-3.63908	1.14e-07	-1.03618	0.999965	4.16105	29.4527	26.8423	1.01504	gb:CD454015 DB_XREF=gi:31368643 DB_XREF=WHE0957_E04_J07ZT CLONE=WHE0957_E04_J07 TID=Ta.10273.1 CNT=3 FEA=EST TIER=ConsEnd STK=0 UG=Ta.10273 UG_TITLE=Transcribed sequence with weak similarity to protein ref:NP_176762.1 (A.thaliana) dirigent prote	Dirigent-like protein, expressed (Os11g0215100 protein) n=2 Tax=Oryza sativa RepID=Q2R8V6_ORYSJ
Ta.23129.1.S1_at	-1.81978	0.088628	1.4862	0.232123	-1.24402	0.707606	-2.00973	0.0569249	-8.98865	4.33e-07	-4.17061	0.000204034	-17.4742	3.91e-09	-1.21039	0.90636	143.895	50.4511	76874.2	-1.7403	gb:CA624439 DB_XREF=gi:25202735 DB_XREF=wl1n.pk0119.e7 CLONE=wl1n.pk0119.e7 TID=Ta.23129.1 CNT=4 FEA=EST TIER=ConsEnd STK=1 UG=Ta.23129 UG_TITLE=Transcribed sequence with weak similarity to protein ref:NP_199066.1 (A.thaliana) putative protein (	Dirigent-like protein, expressed (Os11g0645400 protein) n=5 Tax=Oryza sativa RepID=Q2R0H3_ORYSJ
Ta.23129.1.S1_x_at	-1.71168	0.223678	1.27252	0.52467	-1.2381	0.73151	-2.02399	0.0954776	-7.16369	1.5e-05	-3.56597	0.00266369	-12.7114	2.13e-07	-1.57184	0.368446	43.7743	28.6108	2843.22	-1.36808	gb:CA624439 DB_XREF=gi:25202735 DB_XREF=wl1n.pk0119.e7 CLONE=wl1n.pk0119.e7 TID=Ta.23129.1 CNT=4 FEA=EST TIER=ConsEnd STK=1 UG=Ta.23129 UG_TITLE=Transcribed sequence with weak similarity to protein ref:NP_199066.1 (A.thaliana) putative protein (	Dirigent-like protein, expressed (Os11g0645400 protein) n=5 Tax=Oryza sativa RepID=Q2R0H3_ORYSJ
Ta.7883.1.S1_x_at	-1.37952	0.0745907	-1.12956	0.476137	-1.1711	0.62863	1.05804	0.842013	-2.37139	2.51e-05	-1.75676	0.00346329	-4.08861	9.18e-09	-2.02946	0.000148215	1.98876	1.54456	7.55539	8.5002	gb:CK212322 DB_XREF=gi:39618426 DB_XREF=FGAS024193 TID=Ta.7883.1 CNT=11 FEA=EST TIER=ConsEnd STK=0 UG=Ta.7883 UG_TITLE=Transcribed sequence with weak similarity to protein ref:NP_176762.1 (A.thaliana) dirigent protein, putative (Arabidopsis thali	Dirigent-like protein, expressed (Os11g0645400 protein) n=5 Tax=Oryza sativa RepID=Q2R0H3_ORYSJ
Ta.7883.2.S1_at	-3.65846	5.11e-05	-2.28531	0.00658886	-1.958	0.0443289	1.04338	0.954144	-4.66678	1.91e-05	-3.02838	0.00112891	-8.29419	1.11e-07	-1.76792	0.0819962	2.01157	1.67374	80.7947	7.01917	gb:CK214639 DB_XREF=gi:39620743 DB_XREF=FGAS026570 TID=Ta.7883.2 CNT=11 FEA=EST TIER=ConsEnd STK=0 UG=Ta.7883 UG_TITLE=Transcribed sequence with weak similarity to protein ref:NP_176762.1 (A.thaliana) dirigent protein, putative (Arabidopsis thali	Dirigent-like protein, expressed (Os11g0645400 protein) n=5 Tax=Oryza sativa RepID=Q2R0H3_ORYSJ
Ta.25471.1.S1_at	1.06967	0.972507	1.15688	0.286194	1.12357	0.670605	-1.05575	0.800922	-2.68172	1.4e-07	-2.60706	3.36e-07	-2.60689	1.42e-07	-1.03208	0.999965	13.4674	13.585	13.2733	-1.01654	gb:CD453001 DB_XREF=gi:31367741 DB_XREF=WHE1148_B08_D16ZT CLONE=WHE1148_B08_D16 TID=Ta.25471.1 CNT=2 FEA=EST TIER=ConsEnd STK=0 UG=Ta.25471 UG_TITLE=Transcribed sequence with weak similarity to protein ref:NP_199066.1 (A.thaliana) putative prote	Dirigent-like protein, expressed (Putative uncharacterized protein) (Os11g0214400 protein) n=1 Tax=Oryza sativa Japonica Group RepID=Q2R8W3_ORYSJ
Ta.22687.1.A1_at	8.14131	1.25e-06	8.08551	1.77e-06	3.39953	0.00226578	1.10926	0.871518	1.32347	0.999966	1.02562	0.999998	1.38363	0.655991	1.29741	0.787631	112.817	133.425	4.04431	-1.1393	gb:CA696591 DB_XREF=gi:25418377 DB_XREF=wlmk8.pk0027.d3 CLONE=wlmk8.pk0027.d3 TID=Ta.22687.1 CNT=6 FEA=EST TIER=ConsEnd STK=0 UG=Ta.22687 UG_TITLE=Transcribed sequence with weak similarity to protein ref:NP_176113.1 (A.thaliana) dirigent protein	Dirigent-like protein, expressed (Putative uncharacterized protein) (Os12g0174700 protein) n=2 Tax=Oryza sativa RepID=Q2QX08_ORYSJ
TaAffx.132123.1.A1_at	-1.32453	0.345517	-1.38695	0.175853	-1.05444	0.898526	1.09152	0.8073	-2.71555	0.000165191	-2.43084	0.000683813	-2.59113	0.000155046	-1.89862	0.00703985	2.62264	2.06178	2.90128	7.94549	gb:BJ265850 DB_XREF=gi:20085606 DB_XREF=BJ265850 CLONE=whh23l15 TID=TaAffx.132123.1 CNT=3 FEA=EST TIER=ConsEnd STK=1 NOTE=sequence(s) not in UniGene	Dirigent-like protein, expressed (Putative uncharacterized protein) (Os12g0174700 protein) n=2 Tax=Oryza sativa RepID=Q2QX08_ORYSJ
TaAffx.132123.1.A1_x_at	-1.2245	0.693103	-1.23701	0.378605	1.0181	0.969774	-1.00887	0.992598	-2.61777	0.000589474	-2.18908	0.00442979	-3.00917	6.13e-05	-1.41052	0.248784	2.62672	1.93465	16.3054	1.32102	gb:BJ265850 DB_XREF=gi:20085606 DB_XREF=BJ265850 CLONE=whh23l15 TID=TaAffx.132123.1 CNT=3 FEA=EST TIER=ConsEnd STK=1 NOTE=sequence(s) not in UniGene	Dirigent-like protein, expressed (Putative uncharacterized protein) (Os12g0174700 protein) n=2 Tax=Oryza sativa RepID=Q2QX08_ORYSJ
Ta.1020.2.A1_x_at	1.47276	0.0294816	1.258	0.200696	1.40631	0.0914056	1.26667	0.275314	-1.3978	0.140792	-2.48493	2.01e-05	-1.56732	0.0144178	-1.00739	0.999965	7.31349	13.3886	7.8551	4.83683	gb:CK205649 DB_XREF=gi:39568039 DB_XREF=FGAS017169 TID=Ta.1020.2 CNT=6 FEA=EST TIER=ConsEnd STK=0 UG=Ta.1020 UG_TITLE=Transcribed sequence with weak similarity to protein pir:S57613 (A.thaliana) S57613 2-hydroxyisoflavone reductase	Isoflavone reductase homolog IRL n=1 Tax=Zea mays RepID=IFRH_MAIZE
Ta.1727.2.S1_at	-2.75452	2.48e-06	-2.8983	1.66e-06	-1.92546	0.00134411	1.07224	0.811764	-4.43516	2.06e-08	-4.44619	3.41e-08	-4.50913	1.23e-08	-1.0227	0.999965	3.20569	2.92389	5.9946	4.27209	gb:BJ255891 DB_XREF=gi:20079673 DB_XREF=BJ255891 CLONE=whh2n09 TID=Ta.1727.2 CNT=3 FEA=EST TIER=ConsEnd STK=0 UG=Ta.1727 UG_TITLE=Transcribed sequence with moderate similarity to protein ref:NP_174490.1 (A.thaliana) pinoresinol-lariciresinol red	Isoflavone reductase, putative, expressed n=3 Tax=Oryza sativa Japonica Group RepID=Q2QUH8_ORYSJ
Ta.1727.2.S1_x_at	-1.72235	0.0336139	-1.77273	0.025671	-1.66102	0.0770328	1.03462	0.957189	-2.86566	0.000264871	-2.82519	0.000332399	-2.86615	0.00013694	-1.02314	0.999965	2.20887	2.07406	2.30558	4.16338	gb:BJ255891 DB_XREF=gi:20079673 DB_XREF=BJ255891 CLONE=whh2n09 TID=Ta.1727.2 CNT=3 FEA=EST TIER=ConsEnd STK=0 UG=Ta.1727 UG_TITLE=Transcribed sequence with moderate similarity to protein ref:NP_174490.1 (A.thaliana) pinoresinol-lariciresinol red	Isoflavone reductase, putative, expressed n=3 Tax=Oryza sativa Japonica Group RepID=Q2QUH8_ORYSJ
Ta.12568.2.S1_x_at	1.3693	0.553721	1.39283	0.298737	1.44821	0.466567	2.41436	0.0118861	-2.16446	0.0449099	-2.24593	0.0281047	-1.96843	0.0518405	1.70281	0.147411	11.5815	12.4559	10.6785	1.63757	gb:CA678106 DB_XREF=gi:25261561 DB_XREF=wlm12.pk0022.c7 CLONE=wlm12.pk0022.c7 TID=Ta.12568.2 CNT=2 FEA=EST TIER=ConsEnd STK=0 UG=Ta.12568 UG_TITLE=Transcribed sequence with weak similarity to protein ref:NP_174490.1 (A.thaliana) pinoresinol-lari	Isoflavone reductase-like protein 1 n=2 Tax=Vitis vinifera RepID=Q3KN72_VITVI
Ta.13341.2.S1_at	-3.03447	0.0724973	-3.81547	0.02615	-2.236	0.317458	1.41973	0.677941	-12.5507	0.000195034	-45.7685	9.01e-07	-39.6397	6.65e-07	-3.53352	0.0437677	732.248	4.25716e+12	1.81816e+11	30.9796	gb:CK199293 DB_XREF=gi:39561683 DB_XREF=FGAS007788 TID=Ta.13341.2 CNT=22 FEA=EST TIER=ConsEnd STK=0 UG=Ta.13341 UG_TITLE=Transcribed sequence with weak similarity to protein ref:NP_195242.1 (A.thaliana) O-methyltransferase - like protein (Arabido	O-methyltransferase (Os11g0303600 protein) (O-methyltransferase family protein, expressed) n=2 Tax=Oryza sativa RepID=Q53QK0_ORYSJ
Ta.13341.2.S1_x_at	-3.22554	0.0570343	-4.54464	0.0119269	-1.99833	0.450567	1.58875	0.592146	-12.5764	0.000212848	-64.4242	2.67e-07	-41.9532	5.95e-07	-2.51439	0.180301	652.977	1.06055e+18	1.06567e+12	17.1858	gb:CK199293 DB_XREF=gi:39561683 DB_XREF=FGAS007788 TID=Ta.13341.2 CNT=22 FEA=EST TIER=ConsEnd STK=0 UG=Ta.13341 UG_TITLE=Transcribed sequence with weak similarity to protein ref:NP_195242.1 (A.thaliana) O-methyltransferase - like protein (Arabido	O-methyltransferase (Os11g0303600 protein) (O-methyltransferase family protein, expressed) n=2 Tax=Oryza sativa RepID=Q53QK0_ORYSJ
Ta.7176.2.S1_x_at	-3.74519	8.53e-05	-2.59213	0.00324319	-2.13764	0.0302035	-1.13211	0.80197	-2.69296	0.00621648	-5.69597	9.96e-06	-5.76254	4.3e-06	-11.1876	3.63e-08	-2.07373	8.59703	12.3368	1064.14	gb:CK196344 DB_XREF=gi:39558734 DB_XREF=FGAS004801 TID=Ta.7176.2 CNT=70 FEA=EST TIER=ConsEnd STK=0 UG=Ta.7176 UG_TITLE=Transcribed sequence with weak similarity to protein ref:NP_563705.1 (A.thaliana) expressed protein (Arabidopsis thaliana)	O-methyltransferase (Os11g0303600 protein) (O-methyltransferase family protein, expressed) n=2 Tax=Oryza sativa RepID=Q53QK0_ORYSJ
Ta.24662.1.A1_at	-1.78502	0.332925	-1.819	0.207403	-1.59297	0.575118	1.33853	0.661913	-5.32661	0.00157721	-9.5856	5.09e-05	-10.3152	1.6e-05	-7.84874	6.44e-05	11.6445	217.761	422.318	582.967	gb:CA635860 DB_XREF=gi:25214156 DB_XREF=wle1n.pk0096.a2 CLONE=wle1n.pk0096.a2 TID=Ta.24662.1 CNT=2 FEA=EST TIER=ConsEnd STK=0 UG=Ta.24662 UG_TITLE=Transcribed sequences	O-methyltransferase 2 n=1 Tax=Sorghum bicolor RepID=A8QW51_SORBI
Ta.4016.1.S1_at	4.23107	5.67e-06	3.49614	4.56e-05	11.6184	3.08e-09	19.5266	4.35e-10	-1.43803	0.473581	-1.69941	0.125202	-1.74482	0.0703965	-1.55231	0.177416	50.8826	36.645	10537.1	2.21498e+06	gb:BJ256875 DB_XREF=gi:20080279 DB_XREF=BJ256875 CLONE=whh18m12 TID=Ta.4016.1 CNT=6 FEA=EST TIER=ConsEnd STK=0 UG=Ta.4016 UG_TITLE=Transcribed sequence with weak similarity to protein ref:NP_195242.1 (A.thaliana) O-methyltransferase - like prote	O-methyltransferase 2 n=1 Tax=Sorghum bicolor RepID=A8QW51_SORBI
Ta.4016.1.S1_s_at	3.34141	0.000141378	3.16019	0.000292512	10.5889	2.15e-08	20.8855	1.04e-09	-1.25641	0.999966	-1.23601	0.999998	-1.30983	0.652418	-1.59776	0.183318	24.2147	21.0566	3818.33	5.86314e+06	gb:BJ256875 DB_XREF=gi:20080279 DB_XREF=BJ256875 CLONE=whh18m12 TID=Ta.4016.1 CNT=6 FEA=EST TIER=ConsEnd STK=0 UG=Ta.4016 UG_TITLE=Transcribed sequence with weak similarity to protein ref:NP_195242.1 (A.thaliana) O-methyltransferase - like prote	O-methyltransferase 2 n=1 Tax=Sorghum bicolor RepID=A8QW51_SORBI
TaAffx.111873.1.S1_at	-5.87674	0.000420208	-5.86833	0.000508648	-4.49168	0.00473126	2.87742	0.0503934	-8.29609	0.000182255	-16.6074	5.21e-06	-16.8208	2.21e-06	-39.2518	4.38e-08	5.34931	1709.19	5145.57	4.8103e+12	gb:CA635144 DB_XREF=gi:25213440 DB_XREF=wle1n.pk0092.a9 CLONE=wle1n.pk0092.a9 TID=TaAffx.111873.1 CNT=2 FEA=EST TIER=ConsEnd STK=0 NOTE=sequence(s) not in UniGene	O-methyltransferase 2 n=1 Tax=Sorghum bicolor RepID=A8QW51_SORBI
Ta.23042.2.S1_at	-1.63273	0.236773	-1.51941	0.231932	1.02267	0.973144	8.64255	1.8e-06	-6.50025	1.06e-05	-9.60044	9.29e-07	-5.4948	2.23e-05	-10.5004	2.21e-07	29.1924	270.79	91.6125	578914	gb:CK214164 DB_XREF=gi:39620268 DB_XREF=FGAS026087 TID=Ta.23042.2 CNT=1 FEA=EST TIER=ConsEnd STK=0 UG=Ta.23042 UG_TITLE=Transcribed sequence with weak similarity to protein ref:NP_200227.1 (A.thaliana) O-methyltransferase (Arabidopsis thaliana)	O-methyltransferase 3 n=1 Tax=Triticum aestivum RepID=A5HB57_WHEAT
Ta.25295.1.S1_at	1.64983	0.240544	1.83756	0.110499	1.27379	0.705644	1.75605	0.178699	-6.31878	1.9e-05	-6.53071	1.86e-05	-13.2234	8.19e-08	-4.31035	0.000170993	250.489	330.446	23125	67.0143	gb:CD373447 DB_XREF=gi:31157589 DB_XREF=WHE0329_B11_C21ZT CLONE=WHE0329_B11_C21 TID=Ta.25295.1 CNT=7 FEA=EST TIER=ConsEnd STK=0 UG=Ta.25295 UG_TITLE=Transcribed sequence with weak similarity to protein ref:NP_200227.1 (A.thaliana) O-methyltransf	O-methyltransferase 3 n=1 Tax=Triticum aestivum RepID=A5HB57_WHEAT
Ta.11022.1.S1_a_at	31.6768	3.37e-07	33.0959	3.81e-07	11.2139	0.000127513	2.30561	0.2022	-5.21567	0.00892022	-8.21677	0.000834183	-8.58848	0.000328598	-2.51889	0.140508	1.27567e+11	2.73125e+12	914377	28.3347	gb:CD875175 DB_XREF=gi:32558991 DB_XREF=AZO3.104H15R011123 CLONE=AZO3104H15 TID=Ta.11022.1 CNT=18 FEA=EST TIER=ConsEnd STK=0 UG=Ta.11022 UG_TITLE=Transcribed sequence with weak similarity to protein ref:NP_195242.1 (A.thaliana) O-methyltransfera	O-methyltransferase family protein (Os11g0539500 protein) n=2 Tax=Oryza sativa RepID=Q2R333_ORYSJ
Ta.11022.1.S1_x_at	31.6001	3.79e-08	33.6928	4.36e-08	11.2972	1.99e-05	2.71076	0.0626711	-3.62241	0.0213298	-6.16789	0.000901931	-7.65768	0.000127075	-2.75487	0.048785	4.00897e+10	9.9831e+11	508146	44.1895	gb:CD875175 DB_XREF=gi:32558991 DB_XREF=AZO3.104H15R011123 CLONE=AZO3104H15 TID=Ta.11022.1 CNT=18 FEA=EST TIER=ConsEnd STK=0 UG=Ta.11022 UG_TITLE=Transcribed sequence with weak similarity to protein ref:NP_195242.1 (A.thaliana) O-methyltransfera	O-methyltransferase family protein (Os11g0539500 protein) n=2 Tax=Oryza sativa RepID=Q2R333_ORYSJ
TaAffx.99129.1.S1_at	5.36884	3.95e-11	2.86365	1.68e-07	1.29117	0.189628	-1.00546	0.992864	-1.0501	0.999966	-1.03109	0.999998	-1.04852	0.884485	-1.00027	0.999965	85.5644	14.8742	5.06191	-1.0036	gb:CA599012 DB_XREF=gi:25153736 DB_XREF=wyr1c.pk004.d16 CLONE=wyr1c.pk004.d16 TID=TaAffx.99129.1 CNT=8 FEA=EST TIER=ConsEnd STK=0 NOTE=sequence(s) not in UniGene	O-methyltransferase family protein (Os11g0539500 protein) n=2 Tax=Oryza sativa RepID=Q2R333_ORYSJ
Ta.20230.1.S1_at	2.123	0.0939759	2.35828	0.0494665	5.37636	0.00035381	13.5477	1.77e-06	-1.84491	0.354784	-1.93908	0.244414	-2.6599	0.0281234	-4.16114	0.00127206	15.648	19.6622	262.514	214237	gb:CA676479 DB_XREF=gi:25258306 DB_XREF=wrsu1.pk0005.e11 CLONE=wrsu1.pk0005.e11 TID=Ta.20230.1 CNT=4 FEA=EST TIER=ConsEnd STK=1 UG=Ta.20230 UG_TITLE=Transcribed sequences	O-methyltransferase family protein (Putative uncharacterized protein) n=2 Tax=Oryza sativa RepID=Q2R6H4_ORYSJ
Ta.17960.1.S1_at	7.37792	1.08e-05	16.2414	1.27e-07	44.1484	1.02e-09	30.5017	2.68e-08	-3.48449	0.00745417	-3.20323	0.011507	-3.24459	0.00603152	-1.12891	0.999965	1861.7	713557	184801595774268	3.32469e+09	gb:CA626582 DB_XREF=gi:25204878 DB_XREF=wl1n.pk0148.b3 CLONE=wl1n.pk0148.b3 TID=Ta.17960.1 CNT=5 FEA=EST TIER=ConsEnd STK=0 UG=Ta.17960 UG_TITLE=Transcribed sequence with weak similarity to protein ref:NP_195242.1 (A.thaliana) O-methyltransferas	O-methyltransferase family protein, expressed (Os11g0306400 protein) n=3 Tax=Oryza sativa RepID=Q2R6G9_ORYSJ
Ta.17960.1.S1_x_at	5.77353	0.000297526	14.5176	1.73e-06	45.3239	1.02e-08	17.5538	2.13e-06	-3.08089	0.0441302	-2.55733	0.0957818	-2.13775	0.168868	1.00452	0.999965	462.856	138055	193811702520852	95899.3	gb:CA626582 DB_XREF=gi:25204878 DB_XREF=wl1n.pk0148.b3 CLONE=wl1n.pk0148.b3 TID=Ta.17960.1 CNT=5 FEA=EST TIER=ConsEnd STK=0 UG=Ta.17960 UG_TITLE=Transcribed sequence with weak similarity to protein ref:NP_195242.1 (A.thaliana) O-methyltransferas	O-methyltransferase family protein, expressed (Os11g0306400 protein) n=3 Tax=Oryza sativa RepID=Q2R6G9_ORYSJ
Ta.19357.1.S1_at	-6.30459	0.0104632	-18.5587	0.0001321	-3.92772	0.100923	2.03711	0.487487	-9.24188	0.0064989	-40.1486	2.34e-05	-83.2758	8.25e-07	-79.9745	9.01e-07	7.65971	3.15666e+06	7.69373e+23	4.87493e+24	gb:CB307103 DB_XREF=gi:37207739 DB_XREF=HFIG088 TID=Ta.19357.1 CNT=8 FEA=EST TIER=ConsEnd STK=0 UG=Ta.19357 UG_TITLE=Transcribed sequence with weak similarity to protein ref:NP_195242.1 (A.thaliana) O-methyltransferase - like protein (Arabidopsis	O-methyltransferase family protein, expressed (Os11g0306400 protein) n=3 Tax=Oryza sativa RepID=Q2R6G9_ORYSJ
Ta.6949.1.A1_at	-4.04341	0.0123352	-4.96312	0.00458766	-1.70229	0.605597	3.63522	0.0341881	-8.01391	0.00101249	-19.5258	1.4e-05	-55.127	8.11e-08	-93.222	1.16e-08	15.6761	24198.8	1.20901e+16	1.43523e+29	gb:CK154453 DB_XREF=gi:38975578 DB_XREF=FGAS033155 TID=Ta.6949.1 CNT=17 FEA=EST TIER=ConsEnd STK=0 UG=Ta.6949 UG_TITLE=Transcribed sequence with weak similarity to protein ref:NP_195242.1 (A.thaliana) O-methyltransferase - like protein (Arabidops	O-methyltransferase family protein, expressed (Os11g0306400 protein) n=3 Tax=Oryza sativa RepID=Q2R6G9_ORYSJ
Ta.7176.3.S1_x_at	-2.99376	0.00215047	-3.28694	0.00113059	-1.77744	0.191551	-1.14914	0.801329	-2.25932	0.0569993	-6.49593	1.7e-05	-6.0289	1.4e-05	-5.70913	1.75e-05	-1.66375	9.24703	19.0466	23.5881	gb:CK203071 DB_XREF=gi:39565461 DB_XREF=FGAS011597 NOTE=Non-UniGene sequence merged into UniGene cluster TID=Ta.7176.3 CNT=25 FEA=EST TIER=ConsEnd STK=0 UG=Ta.7176 UG_TITLE=Transcribed sequence with weak similarity to protein ref:NP_563705.1 (A.	O-methyltransferase family protein, expressed (Os11g0306400 protein) n=3 Tax=Oryza sativa RepID=Q2R6G9_ORYSJ
TaAffx.63954.2.A1_at	-5.32064	0.00419572	-6.14898	0.00226514	-2.17633	0.337481	6.28211	0.00383878	-17.1739	3.85e-05	-45.9764	7.67e-07	-131.002	6.85e-09	-20.9934	7.71e-06	3699.94	9.75581e+11	6.03151e+38	1.62459e+08	gb:BJ322680 DB_XREF=gi:20125371 DB_XREF=BJ322680 CLONE=whyf26i13 TID=TaAffx.63954.2 CNT=1 FEA=EST TIER=ConsEnd STK=1 NOTE=sequence(s) not in UniGene	O-methyltransferase family protein, expressed (Os11g0306400 protein) n=3 Tax=Oryza sativa RepID=Q2R6G9_ORYSJ
Ta.23042.1.S1_x_at	-1.22243	0.957166	-1.08108	0.857822	1.01052	0.987542	3.94167	0.00149162	-4.83759	0.000422306	-5.65567	0.000148038	-14.2428	1.95e-07	-7.32186	1.07e-05	12.2538	23.8279	39057.7	2458.45	gb:BE517350 DB_XREF=gi:9741380 DB_XREF=WHE0625_E06_I11ZA CLONE=WHE0625_E06_I11 TID=Ta.23042.1 CNT=13 FEA=EST TIER=ConsEnd STK=0 UG=Ta.23042 UG_TITLE=Transcribed sequence with weak similarity to protein ref:NP_200227.1 (A.thaliana) O-methyltransf	O-methyltransferase n=1 Tax=Hordeum vulgare RepID=Q8H0D1_HORVU
Ta.5399.1.S1_a_at	-7.90231	0.00115738	-12.3038	0.000166293	-2.76914	0.191184	3.56402	0.0698825	-8.18406	0.00320703	-42.4738	3.17e-06	-47.5037	8.72e-07	-1.88385	0.517312	1.21567	1.20806e+09	2.92722e+13	43.6486	gb:CK198328 DB_XREF=gi:39560718 DB_XREF=FGAS006813 TID=Ta.5399.1 CNT=38 FEA=EST TIER=ConsEnd STK=0 UG=Ta.5399 UG_TITLE=Transcribed sequence with weak similarity to protein ref:NP_195242.1 (A.thaliana) O-methyltransferase - like protein (Arabidops	O-methyltransferase n=1 Tax=Secale cereale RepID=Q84XW5_SECCE
Ta.5399.2.S1_at	-6.35282	0.00155422	-11.5478	8.54e-05	-1.99636	0.431756	2.90653	0.102381	-5.97197	0.00673112	-28.2935	4.9e-06	-29.8897	1.72e-06	-3.16548	0.0655956	-1.30211	109892	2.49298e+08	67.2756	gb:CK200910 DB_XREF=gi:39563300 DB_XREF=FGAS009427 TID=Ta.5399.2 CNT=30 FEA=EST TIER=ConsEnd STK=0 UG=Ta.5399 UG_TITLE=Transcribed sequence with weak similarity to protein ref:NP_195242.1 (A.thaliana) O-methyltransferase - like protein (Arabidops	O-methyltransferase n=1 Tax=Secale cereale RepID=Q84XW5_SECCE
Ta.16811.1.S1_s_at	-1.45986	0.146803	-1.7417	0.0206618	-1.49153	0.161282	-1.28761	0.437817	-2.43603	0.000888948	-2.89464	0.00011867	-2.58135	0.000217222	-1.18911	0.762943	1.96724	2.22367	2.12847	-1.07066	gb:CA613149 DB_XREF=gi:25191446 DB_XREF=wr1.pk0147.c1 CLONE=wr1.pk0147.c1 TID=Ta.16811.1 CNT=1 FEA=EST TIER=ConsEnd STK=0 UG=Ta.16811 UG_TITLE=Transcribed sequence with weak similarity to protein ref:NP_195242.1 (A.thaliana) O-methyltransferase	O-methyltransferase n=1 Tax=Triticum aestivum RepID=Q9ZRC1_WHEAT
Ta.211.1.S1_at	-2.52799	0.111527	-2.80507	0.0676195	-3.03918	0.0699641	1.16713	0.868873	-5.75333	0.00425884	-10.233	0.00020583	-12.3045	4e-05	-4.00015	0.0134369	9.35245	172.193	615.389	35.9343	gb:U76384.1 DB_XREF=gi:4098237 TID=Ta.211.1 CNT=5 FEA=FLmRNA TIER=FL STK=1 UG=Ta.211 DEF=Triticum aestivum o-methyltransferase mRNA, complete cds. PROD=o-methyltransferase FL=gb:U76384.1	O-methyltransferase n=1 Tax=Triticum aestivum RepID=Q9ZRC1_WHEAT
Ta.7022.1.S1_at	74.7153	2.32e-10	70.644	4.82e-10	15.6745	9.57e-07	8.301	5.46e-05	1.222	0.999966	1.28943	0.999998	1.92147	0.234675	3.33241	0.00903344	1.32951e+22	7.54744e+20	13806.4	31.3109	gb:BJ281221 DB_XREF=gi:23144838 DB_XREF=BJ281221 CLONE=whr21a22 TID=Ta.7022.1 CNT=26 FEA=EST TIER=ConsEnd STK=2 UG=Ta.7022 UG_TITLE=Transcribed sequence with strong similarity to protein sp:Q9SS45 (A.thaliana) PAL4_ARATH Probable phenylalanine a	Phenylalanine ammonia lyase n=2 Tax=Crotonoideae RepID=Q0GA81_9ROSI
Ta.7022.1.S1_s_at	338.463	5.52e-08	319.166	9.51e-08	72.1071	1.44e-05	21.4027	0.000923043	2.87056	0.491919	2.90534	0.427797	6.9642	0.0272007	4.8582	0.0818673	1.05566e+101	1.59934e+95	4.07346e+19	95585	gb:BJ281221 DB_XREF=gi:23144838 DB_XREF=BJ281221 CLONE=whr21a22 TID=Ta.7022.1 CNT=26 FEA=EST TIER=ConsEnd STK=2 UG=Ta.7022 UG_TITLE=Transcribed sequence with strong similarity to protein sp:Q9SS45 (A.thaliana) PAL4_ARATH Probable phenylalanine a	Phenylalanine ammonia lyase n=2 Tax=Crotonoideae RepID=Q0GA81_9ROSI
Ta.7022.1.S1_x_at	142.777	3.58e-11	115.486	1.39e-10	27.464	8.81e-08	12.0085	1.12e-05	1.27943	0.999966	1.41271	0.972036	2.0056	0.217033	3.07292	0.0200359	3.93479e+42	2.18574e+34	4.61051e+07	489.632	gb:BJ281221 DB_XREF=gi:23144838 DB_XREF=BJ281221 CLONE=whr21a22 TID=Ta.7022.1 CNT=26 FEA=EST TIER=ConsEnd STK=2 UG=Ta.7022 UG_TITLE=Transcribed sequence with strong similarity to protein sp:Q9SS45 (A.thaliana) PAL4_ARATH Probable phenylalanine a	Phenylalanine ammonia lyase n=2 Tax=Crotonoideae RepID=Q0GA81_9ROSI
Ta.28046.1.A1_at	34.7548	2.87e-08	25.4607	1.78e-07	11.0577	2.58e-05	5.34749	0.00175712	1.53373	0.879697	1.78061	0.505721	5.20761	0.00134256	6.35601	0.000375542	1.00125e+10	1.34405e+07	57.682	-2.01184	gb:BQ161844 DB_XREF=gi:20298901 DB_XREF=WHE0483-0486_D22_D22ZT CLONE=WHE0483-0486_D22_D22 TID=Ta.28046.1 CNT=4 FEA=EST TIER=ConsEnd STK=0 UG=Ta.28046 UG_TITLE=Transcribed sequence with weak similarity to protein pir:S52990 (A.thaliana) S52990 ph	Phenylalanine ammonia-lyase (Fragment) n=1 Tax=Triticum aestivum RepID=Q43211_WHEAT
Ta.28182.1.A1_x_at	3.25168	0.00031667	4.04198	5.24e-05	2.31383	0.0153629	1.39014	0.461073	-1.55901	0.390999	-1.83134	0.119271	-1.03711	0.96566	1.0466	0.999965	28.0648	58.6197	10.2031	1.26886	gb:BJ318940 DB_XREF=gi:20123151 DB_XREF=BJ318940 CLONE=whyf4b07 TID=Ta.28182.1 CNT=3 FEA=EST TIER=ConsEnd STK=1 UG=Ta.28182 UG_TITLE=Transcribed sequence with weak similarity to protein pir:S52990 (A.thaliana) S52990 phenylalanine ammonia-lyase	Phenylalanine ammonia-lyase (Fragment) n=1 Tax=Triticum aestivum RepID=Q43211_WHEAT
Ta.7022.2.S1_at	148.598	2.85e-09	124.222	8.54e-09	28.6609	3.79e-06	46.3979	9.84e-07	6.06515	0.00779737	4.87529	0.018413	15.8473	4.03e-05	17.5873	2.15e-05	8.06788e+42	8.45147e+35	7199.14	4.70833e+08	gb:BF199967 DB_XREF=gi:11114323 DB_XREF=WHE2251_D04_G07ZE CLONE=WHE2251_D04_G07 NOTE=Non-UniGene sequence merged into UniGene cluster TID=Ta.7022.2 CNT=9 FEA=EST TIER=ConsEnd STK=0 UG=Ta.7022 UG_TITLE=Transcribed sequence with strong similarity	Phenylalanine ammonia-lyase (Fragment) n=1 Tax=Triticum aestivum RepID=Q43211_WHEAT
Ta.7022.2.S1_x_at	121.41	2.2e-08	96.7716	7.14e-08	24.0693	2.75e-05	27.2385	2.23e-05	6.26286	0.0135543	4.9949	0.0291972	15.228	0.00013216	16.459	8.32e-05	4.60075e+34	4.24176e+27	458.654	1757.82	gb:BF199967 DB_XREF=gi:11114323 DB_XREF=WHE2251_D04_G07ZE CLONE=WHE2251_D04_G07 NOTE=Non-UniGene sequence merged into UniGene cluster TID=Ta.7022.2 CNT=9 FEA=EST TIER=ConsEnd STK=0 UG=Ta.7022 UG_TITLE=Transcribed sequence with strong similarity	Phenylalanine ammonia-lyase (Fragment) n=1 Tax=Triticum aestivum RepID=Q43211_WHEAT
Ta.20429.1.S1_at	41.097	1.81e-06	35.9201	3.97e-06	14.1078	0.000382705	4.55971	0.0383216	1.7345	0.940132	1.95605	0.681018	8.49503	0.00230772	11.8111	0.000513736	7.06788e+11	1.67565e+10	48.9346	-152.361	gb:CK197611 DB_XREF=gi:39560001 DB_XREF=FGAS006089 TID=Ta.20429.1 CNT=19 FEA=mRNA TIER=ConsEnd STK=0 UG=Ta.20429 UG_TITLE=Phenylalanine ammonia-lyase (wali4) mRNA, 3 end, partial cds	Phenylalanine ammonia-lyase (Fragment) n=2 Tax=BEP clade RepID=Q43664_WHEAT
TaAffx.131379.1.A1_at	129.162	5.16e-09	109.075	1.48e-08	20.7884	1.81e-05	8.81028	0.00105886	1.4558	0.999966	1.01601	0.999998	1.74846	0.625341	3.31661	0.0636473	2.77677e+38	3.3796e+32	539004	45.0567	gb:CK198174 DB_XREF=gi:39560564 DB_XREF=FGAS006657 TID=TaAffx.131379.1 CNT=4 FEA=EST TIER=ConsEnd STK=0 NOTE=sequence(s) not in UniGene	Phenylalanine ammonia-lyase (Fragment) n=2 Tax=BEP clade RepID=Q43664_WHEAT
TaAffx.92008.1.A1_at	4.81568	1.16e-06	4.58507	2.43e-06	1.92839	0.0295274	1.63099	0.114791	1.03727	0.999966	1.08063	0.999998	1.69859	0.0786942	1.96435	0.0181573	13.722	11.3486	1.17267	-1.25995	gb:CK163994 DB_XREF=gi:38994795 DB_XREF=FGAS016638 TID=TaAffx.92008.1 CNT=2 FEA=EST TIER=ConsEnd STK=0 NOTE=sequence(s) not in UniGene	Phenylalanine ammonia-lyase (Fragment) n=2 Tax=BEP clade RepID=Q43664_WHEAT
TaAffx.92008.1.A1_s_at	92.8896	5.49e-07	71.257	1.77e-06	22.6016	0.000223587	10.907	0.0035106	3.65776	0.210128	4.17533	0.119201	23.8318	0.000125921	10.5148	0.00261171	7.26886e+26	1.56173e+20	-2.34604	1.31245	gb:CK163994 DB_XREF=gi:38994795 DB_XREF=FGAS016638 TID=TaAffx.92008.1 CNT=2 FEA=EST TIER=ConsEnd STK=0 NOTE=sequence(s) not in UniGene	Phenylalanine ammonia-lyase (Fragment) n=2 Tax=BEP clade RepID=Q43664_WHEAT
Ta.7022.3.S1_at	67.6257	4.2e-07	67.4289	5.8e-07	15.1187	0.000381707	18.503	0.000197034	3.97314	0.112204	2.7165	0.305964	10.9721	0.000996701	9.42195	0.00175235	1.44987e+19	3.02254e+19	17.7107	541.583	gb:BJ319555 DB_XREF=gi:20123511 DB_XREF=BJ319555 CLONE=whyf9b18 TID=Ta.7022.3 CNT=5 FEA=EST TIER=ConsEnd STK=1 UG=Ta.7022 UG_TITLE=Transcribed sequence with strong similarity to protein sp:Q9SS45 (A.thaliana) PAL4_ARATH Probable phenylalanine am	Phenylalanine ammonia-lyase (Fragment) n=2 Tax=Hordeum vulgare RepID=O04875_HORVU
Ta.9220.1.S1_a_at	339.894	1.28e-06	358.3	1.51e-06	141.163	3.32e-05	45.6609	0.000803891	3.56194	0.514368	2.00144	0.999998	4.71579	0.211869	2.25598	0.708468	1.76223e+101	1.80513e+107	1.18781e+41	1.16464e+13	gb:CK210556 DB_XREF=gi:39572946 DB_XREF=FGAS022377 TID=Ta.9220.1 CNT=23 FEA=EST TIER=ConsEnd STK=0 UG=Ta.9220 UG_TITLE=Transcribed sequence with moderate similarity to protein ref:NP_181241.1 (A.thaliana) phenylalanine ammonia lyase	Phenylalanine ammonia-lyase (Fragment) n=2 Tax=Hordeum vulgare RepID=O04875_HORVU
TaAffx.24244.1.S1_at	3.07272	2.23e-07	2.3435	1.45e-05	1.221	0.47123	1.00769	0.990873	-1.03756	0.999966	1.02666	0.999998	1.27761	0.273496	-1.03063	0.999965	17.271	2.49119	-1.04002	4.10767	gb:CA723299 DB_XREF=gi:25445092 DB_XREF=wdr1f.pk002.d17 CLONE=wdr1f.pk002.d17 TID=TaAffx.24244.1 CNT=1 FEA=EST TIER=ConsEnd STK=0 NOTE=sequence(s) not in UniGene	Phenylalanine ammonia-lyase (Fragment) n=2 Tax=Hordeum vulgare RepID=O04875_HORVU
TaAffx.45277.1.S1_x_at	217.938	1.54e-10	179.853	4.96e-10	40.33	2.17e-07	4.3447	0.0125965	1.35873	0.999966	1.20733	0.999998	1.833	0.472534	1.53468	0.715133	1.57352e+65	5.99399e+53	3.87936e+11	7.01294	gb:BJ231180 DB_XREF=gi:23078758 DB_XREF=BJ231180 CLONE=whdl25m11 TID=TaAffx.45277.1 CNT=4 FEA=EST TIER=ConsEnd STK=1 NOTE=sequence(s) not in UniGene	Phenylalanine ammonia-lyase (Fragment) n=2 Tax=Hordeum vulgare RepID=O04875_HORVU
Ta.9220.3.S1_x_at	2.40942	5.12e-05	1.17344	0.426105	1.7266	0.0135409	-1.14113	0.650679	-1.01735	0.999966	1.00132	0.999998	-1.07097	0.865049	1.0172	0.999965	10.7537	1.12671	6.9527	-4.46396	gb:BJ278326 DB_XREF=gi:20101374 DB_XREF=BJ278326 CLONE=whr15l09 TID=Ta.9220.3 CNT=3 FEA=EST TIER=ConsEnd STK=0 UG=Ta.9220 UG_TITLE=Transcribed sequence with moderate similarity to protein ref:NP_181241.1 (A.thaliana) phenylalanine ammonia lyase	Phenylalanine ammonia-lyase n=6 Tax=BEP clade RepID=PAL2_ORYSJ
TaAffx.119254.1.S1_at	2.12837	1.02e-06	1.06746	0.628938	-1.0052	0.982563	-1.0131	0.972587	-1.00329	0.999966	1.0241	0.999998	-1.01863	0.956368	-1.00772	0.999965	8.76441	1.03051	1.00935	-1.00374	gb:BQ839170 DB_XREF=gi:22143492 DB_XREF=WHE4163_B07_C13ZS CLONE=WHE4163_B07_C13 TID=TaAffx.119254.1 CNT=3 FEA=EST TIER=ConsEnd STK=0 NOTE=sequence(s) not in UniGene	Phenylalanine ammonia-lyase n=6 Tax=BEP clade RepID=PAL2_ORYSJ
TaAffx.45277.2.S1_at	2.45948	4.62e-06	3.19457	1.59e-07	1.113	0.715295	-1.00167	0.997994	-1.00634	0.999966	1.00692	0.999998	1.00031	0.998925	1.04813	0.999965	11.0488	4.55563	1.08124	-4.14048	gb:BJ269597 DB_XREF=gi:23140494 DB_XREF=BJ269597 CLONE=whoh22k18 TID=TaAffx.45277.2 CNT=1 FEA=EST TIER=ConsEnd STK=0 NOTE=sequence(s) not in UniGene	Phenylalanine ammonia-lyase n=6 Tax=BEP clade RepID=PAL2_ORYSJ
TaAffx.84154.1.S1_at	13.9997	9.6e-11	11.416	6.84e-10	5.51252	3.71e-07	1.07711	0.868916	1.22323	0.994255	1.15452	0.999998	1.33515	0.47367	-1.00085	0.999965	7016.29	1227.51	18.0931	4.2221	gb:BJ285801 DB_XREF=gi:20105559 DB_XREF=BJ285801 CLONE=whr9p17 TID=TaAffx.84154.1 CNT=5 FEA=EST TIER=ConsEnd STK=1 NOTE=sequence(s) not in UniGene	Phenylalanine ammonia-lyase n=6 Tax=BEP clade RepID=PAL2_ORYSJ
Genes involved in reduction/oxidation (redox)
	Incomptable interactions (Molly)								Compatible interactions (Newton)								Incompatible/Compatible Ratio (I/C ratio)
	6 h		12 h		24 h		72 h		6 h		12 h		24 h		72 h		6 h	12 h	24 h	72 h
	Fold change	adj.P-Value	Fold change	adj.P-Value	Fold change	adj.P-Value	Fold change	adj.P-Value	Fold change	adj.P-Value	Fold change	adj.P-Value	Fold change	adj.P-Value	Fold change	adj.P-Value					description	UniProt Desc
Ta.22545.3.S1_x_at	4.75752	7.97e-06	2.78516	0.0013928	1.5466	0.300704	-1.02799	0.976645	-1.03979	0.999966	1.00187	0.999998	-1.00927	0.988626	1.00185	0.999965	55.6114	3.44212	5.88023	-4.0836	gb:CA723231 DB_XREF=gi:25445024 DB_XREF=wdr1f.pk002.e23 CLONE=wdr1f.pk002.e23 TID=Ta.22545.3 CNT=1 FEA=EST TIER=ConsEnd STK=0 UG=Ta.22545 UG_TITLE=Transcribed sequence with weak similarity to protein ref:NP_177313.1 (A.thaliana) peroxidase ATP4a	Peroxidase (Fragment) n=4 Tax=Triticeae RepID=A9ZPL2_HORVU
TaAffx.6469.1.S1_at	34.8599	7.44e-10	25.5634	5.78e-09	10.6613	1.29e-06	-1.01147	0.994099	1.00409	0.999966	1.00803	0.999998	-1.00913	0.99069	1.00068	0.999965	1.55463e+10	2.46544e+07	3259.47	-4.03383	gb:CA685359 DB_XREF=gi:25273714 DB_XREF=wlm96.pk029.e18 CLONE=wlm96.pk029.e18 TID=TaAffx.6469.1 CNT=1 FEA=EST TIER=ConsEnd STK=0 NOTE=sequence(s) not in UniGene	Peroxidase (Fragment) n=4 Tax=Triticeae RepID=A9ZPL2_HORVU
Ta.23365.1.A1_at	-1.02546	0.999985	2.82574	0.108517	-1.00161	0.99837	1.2049	0.856816	-6.7586	0.00581907	-6.67905	0.00543945	-6.81596	0.00267436	-1.05965	0.999965	53.1919	726.487	56.2722	4.80503	gb:CA747360 DB_XREF=gi:25566957 DB_XREF=wri2s.pk008.h18.f CLONE=wri2s.pk008.h18.f TID=Ta.23365.1 CNT=1 FEA=EST TIER=ConsEnd STK=1 UG=Ta.23365 UG_TITLE=Transcribed sequence	Peroxidase 1 (Fragment) n=1 Tax=Lupinus albus RepID=Q8GZR9_LUPAL
Ta.14580.1.S1_at	-1.59548	0.755639	-1.68388	0.389431	-1.53604	0.703291	-1.37663	0.720324	-3.92428	0.0676742	-10.2183	0.00088189	-9.10152	0.000747564	-1.66566	0.676071	5.02387	370.779	189.425	1.22182	gb:CK199688 DB_XREF=gi:39562078 DB_XREF=FGAS008195 TID=Ta.14580.1 CNT=27 FEA=EST TIER=ConsEnd STK=0 UG=Ta.14580 UG_TITLE=Transcribed sequence with weak similarity to protein ref:NP_188814.1 (A.thaliana) putative peroxidase (Arabidopsis thaliana)	Peroxidase 1 n=3 Tax=Oryza sativa RepID=PER1_ORYSJ
Ta.9288.1.S1_x_at	-1.31435	0.957796	1.125	0.841877	1.34734	0.734756	-2.02023	0.292604	-8.22801	0.000542418	-8.18408	0.000572741	-13.0198	2.66e-05	-7.19556	0.000511147	120.564	634.325	21131.7	36.135	gb:CK152619 DB_XREF=gi:38971848 DB_XREF=FGAS035693 TID=Ta.9288.1 CNT=16 FEA=EST TIER=ConsEnd STK=0 UG=Ta.9288 UG_TITLE=Transcribed sequence with weak similarity to protein ref:NP_188814.1 (A.thaliana) putative peroxidase (Arabidopsis thaliana)	Peroxidase 1 n=3 Tax=Oryza sativa RepID=PER1_ORYSJ
Ta.9288.2.S1_x_at	-1.46273	0.685164	-1.01284	0.978157	1.16623	0.842555	-1.02702	0.986729	-8.63996	5.74e-05	-7.82036	0.000121029	-14.5294	1.7e-06	1.01512	0.999965	144.73	112.013	53069.3	-4.11857	gb:CA608439 DB_XREF=gi:25163601 DB_XREF=wr1.pk0088.b12 CLONE=wr1.pk0088.b12 TID=Ta.9288.2 CNT=1 FEA=EST TIER=ConsEnd STK=0 UG=Ta.9288 UG_TITLE=Transcribed sequence with weak similarity to protein ref:NP_188814.1 (A.thaliana) putative peroxidase	Peroxidase 1 n=3 Tax=Oryza sativa RepID=PER1_ORYSJ
Ta.9288.3.S1_x_at	-1.19785	0.994114	1.33675	0.47317	1.43898	0.643614	-1.00521	0.997447	-9.07521	8.76e-06	-10.1899	5.54e-06	-10.2326	2.46e-06	-1.01584	0.999965	235.137	2950.34	3261.99	1.0074	gb:BJ256761 DB_XREF=gi:20080217 DB_XREF=BJ256761 CLONE=whh18a23 TID=Ta.9288.3 CNT=1 FEA=EST TIER=ConsEnd STK=0 UG=Ta.9288 UG_TITLE=Transcribed sequence with weak similarity to protein ref:NP_188814.1 (A.thaliana) putative peroxidase (Arabidopsis	Peroxidase 1 n=3 Tax=Oryza sativa RepID=PER1_ORYSJ
TaAffx.86697.1.S1_x_at	-1.23223	0.999985	1.22433	0.811152	1.34796	0.814196	1.08236	0.971245	-12.9598	0.003324	-12.3572	0.00360002	-36.6254	3.7e-05	-1.73362	0.782422	3391.19	12258.7	2.69848e+11	7.04199	gb:CA602476 DB_XREF=gi:25157638 DB_XREF=wr1.pk0009.d12 CLONE=wr1.pk0009.d12 TID=TaAffx.86697.1 CNT=1 FEA=EST TIER=ConsEnd STK=0 NOTE=sequence(s) not in UniGene	Peroxidase 1 n=3 Tax=Oryza sativa RepID=PER1_ORYSJ
Ta.24106.1.S1_x_at	1.95116	0.00444187	2.31654	0.000565865	1.47052	0.181676	1.02995	0.961799	1.01762	0.999966	-1.02811	0.999998	-1.06867	0.893744	-1.52238	0.105731	1.90996	10.1587	5.81264	5.8658	gb:CA665159 DB_XREF=gi:25243684 DB_XREF=wlk1.pk0009.b11 CLONE=wlk1.pk0009.b11 TID=Ta.24106.1 CNT=4 FEA=mRNA TIER=ConsEnd STK=0 UG=Ta.24106 UG_TITLE=Triciticum aestivum pathogen inducible mRNA fragment for putative peroxidase	Peroxidase 1 n=5 Tax=Triticeae RepID=PER1_HORVU
Ta.5385.1.S1_at	26.5531	3.64e-05	54.3285	3.5e-06	85.7601	1.42e-06	2.12643	0.469978	-1.00679	0.999966	1.00594	0.999998	-1.01141	0.992979	2.86544	0.236621	1.97857e+08	1.12643e+16	1.32076e+26	-1.66904	gb:X85228.1 DB_XREF=gi:732971 GEN=POX2 TID=Ta.5385.1 CNT=28 FEA=mRNA TIER=ConsEnd STK=0 UG=Ta.5385 DEF=T.aestivum pox2 gene. PROD=peroxidase	Peroxidase 1 n=5 Tax=Triticeae RepID=PER1_HORVU
Ta.16980.1.S1_at	94.1116	1.4e-07	84.8448	2.8e-07	28.1592	3.26e-05	1.59161	0.638926	1.26454	0.999966	1.01557	0.999998	1.1986	0.904202	-1.53206	0.868478	8.90713e+27	1.71831e+25	1.30602e+08	8.71602	gb:CA616358 DB_XREF=gi:25194655 DB_XREF=wr1.pk148.c2 CLONE=wr1.pk148.c2 TID=Ta.16980.1 CNT=1 FEA=EST TIER=ConsEnd STK=0 UG=Ta.16980 UG_TITLE=Transcribed sequence	Peroxidase 10 (Fragment) n=1 Tax=Triticum monococcum RepID=Q5I3E8_TRIMO
Ta.30028.1.S1_s_at	33.6659	1.12e-05	38.3034	8.83e-06	28.1143	6.28e-05	12.8748	0.00139502	1.14791	0.999966	-1.86784	0.834516	1.28549	0.859526	-1.53842	0.889266	6.15004e+09	1.23809e+12	1.19204e+08	21818.1	gb:CK200808 DB_XREF=gi:39563198 DB_XREF=FGAS009325 TID=Ta.30028.1 CNT=6 FEA=EST TIER=ConsEnd STK=0 UG=Ta.30028 UG_TITLE=Transcribed sequence with weak similarity to protein ref:NP_177313.1 (A.thaliana) peroxidase ATP4a (Arabidopsis thaliana)	Peroxidase 10 (Fragment) n=1 Tax=Triticum monococcum RepID=Q5I3E8_TRIMO
Ta.21649.1.A1_at	2.17596	0.0141115	2.36208	0.00722201	1.7767	0.12241	1.72593	0.128432	-1.10556	0.999966	-1.24027	0.999998	-1.25053	0.694822	1.37747	0.51048	9.7238	12.1455	8.15244	1.27321	gb:CA697761 DB_XREF=gi:25419553 DB_XREF=wlk4.pk0010.f3 CLONE=wlk4.pk0010.f3 TID=Ta.21649.1 CNT=4 FEA=EST TIER=ConsEnd STK=1 UG=Ta.21649 UG_TITLE=Transcribed sequences	Peroxidase 16 protein n=3 Tax=Oryza sativa RepID=A7LBL0_ORYSI
Ta.7262.1.A1_x_at	2.63768	0.000935148	2.48326	0.00205313	2.17743	0.0133221	1.31081	0.518102	-1.14954	0.999966	-1.33129	0.697159	-1.22243	0.698427	1.23427	0.770247	13.806	14.07	10.555	1.05448	gb:CD454043 DB_XREF=gi:31368671 DB_XREF=WHE0963_E01_I01ZT CLONE=WHE0963_E01_I01 TID=Ta.7262.1 CNT=4 FEA=EST TIER=ConsEnd STK=0 UG=Ta.7262 UG_TITLE=Transcribed sequence with moderate similarity to protein pir:T48139 (A.thaliana) T48139 copper ami	Peroxidase 16 protein n=3 Tax=Oryza sativa RepID=A7LBL0_ORYSI
Ta.21505.1.S1_at	95.6123	1.41e-11	173.68	2.51e-12	91.5824	2.9e-11	-1.0067	0.996665	1.04455	0.999966	1.0399	0.999998	1.20453	0.797061	1.00079	0.999965	2.93573e+28	9.3309e+51	1.60861e+27	-4.02082	gb:CK213957 DB_XREF=gi:39620061 DB_XREF=FGAS025872 TID=Ta.21505.1 CNT=17 FEA=EST TIER=ConsEnd STK=0 UG=Ta.21505 UG_TITLE=Transcribed sequence with weak similarity to protein ref:NP_196153.1 (A.thaliana) peroxidase (Arabidopsis thaliana)	Peroxidase 4 n=1 Tax=Triticum monococcum RepID=Q5I3F4_TRIMO
Ta.22593.1.A1_at	7.71313	0.00013486	14.8688	4.79e-06	5.0018	0.00374804	1.36268	0.672323	-1.16343	0.999966	-1.15205	0.999998	-1.17486	0.876949	-1.00806	0.999965	470.016	66491.9	72.337	5.17204	gb:CA661280 DB_XREF=gi:25239805 DB_XREF=wlmk1.pk0002.c8 CLONE=wlmk1.pk0002.c8 TID=Ta.22593.1 CNT=3 FEA=EST TIER=ConsEnd STK=0 UG=Ta.22593 UG_TITLE=Transcribed sequence with weak similarity to protein ref:NP_196153.1 (A.thaliana) peroxidase (Arab	Peroxidase 4 n=1 Tax=Triticum monococcum RepID=Q5I3F4_TRIMO
Ta.12472.1.S1_x_at	1.12297	0.999985	10.335	1.06e-05	1.78172	0.406516	-1.26169	0.735284	-8.69717	8.03e-05	-8.60495	9.95e-05	-8.76375	4.29e-05	-1.00568	0.999965	903.974	502906	1494.53	-1.19417	gb:CD876924 DB_XREF=gi:32560740 DB_XREF=AZO3.111F09R011127 CLONE=AZO3111F09 TID=Ta.12472.1 CNT=34 FEA=EST TIER=Stack STK=12 UG=Ta.12472 UG_TITLE=Transcribed sequence with weak similarity to protein ref:NP_196291.1 (A.thaliana) peroxidase (Arabid	Peroxidase 53, putative, expressed (Os10g0109300 protein) (Peroxidase, Class III 125) n=3 Tax=Oryza sativa RepID=Q7XHB3_ORYSJ
Ta.2746.1.S1_a_at	1.0729	0.999985	-1.12498	0.834808	1.43996	0.701292	1.5933	0.532065	-49.1535	4.78e-08	-76.9485	1.36e-08	-61.6521	1.29e-08	-3.57939	0.0167043	1317224613834660	6.68563e+22	9.83092e+18	36.0689	gb:CK198851 DB_XREF=gi:39561241 DB_XREF=FGAS007339 TID=Ta.2746.1 CNT=42 FEA=EST TIER=ConsEnd STK=0 UG=Ta.2746 UG_TITLE=Transcribed sequence with weak similarity to protein ref:NP_181372.1 (A.thaliana) peroxidase (Arabidopsis thaliana)	Peroxidase 53, putative, expressed (Os10g0109300 protein) (Peroxidase, Class III 125) n=3 Tax=Oryza sativa RepID=Q7XHB3_ORYSJ
Ta.2746.1.S1_x_at	-1.16799	0.999985	-1.34411	0.542187	1.17662	0.841827	1.91628	0.273193	-58.2623	7.92e-09	-93.0467	2.56e-09	-80.1686	1.49e-09	-1.83538	0.32702	1.53856e+17	4.02927e+27	3.07154e+24	13.4699	gb:CK198851 DB_XREF=gi:39561241 DB_XREF=FGAS007339 TID=Ta.2746.1 CNT=42 FEA=EST TIER=ConsEnd STK=0 UG=Ta.2746 UG_TITLE=Transcribed sequence with weak similarity to protein ref:NP_181372.1 (A.thaliana) peroxidase (Arabidopsis thaliana)	Peroxidase 53, putative, expressed (Os10g0109300 protein) (Peroxidase, Class III 125) n=3 Tax=Oryza sativa RepID=Q7XHB3_ORYSJ
Ta.2746.2.S1_x_at	-1.11823	0.999985	-1.23107	0.746156	1.19118	0.866167	1.79459	0.492345	-72.4655	1.18e-07	-127.289	2.62e-08	-66.4531	1.11e-07	-3.49954	0.0483844	3.00387e+21	8.85844e+37	2.3066e+20	39.2369	gb:BQ295073 DB_XREF=gi:20810590 DB_XREF=WHE2857_H12_P23ZS CLONE=WHE2857_H12_P23 TID=Ta.2746.2 CNT=9 FEA=EST TIER=ConsEnd STK=0 UG=Ta.2746 UG_TITLE=Transcribed sequence with weak similarity to protein ref:NP_181372.1 (A.thaliana) peroxidase (Arab	Peroxidase 53, putative, expressed (Os10g0109300 protein) (Peroxidase, Class III 125) n=3 Tax=Oryza sativa RepID=Q7XHB3_ORYSJ
Ta.2746.3.S1_x_at	1.05437	0.999985	1.18749	0.770224	1.36012	0.731292	1.33348	0.713248	-25.1784	2.15e-06	-28.737	1.71e-06	-32.164	4.58e-07	-1.0096	0.999965	7.88595e+07	1.01902e+09	1.23527e+10	5.07383	gb:CA612157 DB_XREF=gi:25190454 DB_XREF=wr1.pk0141.a3 CLONE=wr1.pk0141.a3 TID=Ta.2746.3 CNT=5 FEA=EST TIER=ConsEnd STK=0 UG=Ta.2746 UG_TITLE=Transcribed sequence with weak similarity to protein ref:NP_181372.1 (A.thaliana) peroxidase (Arabidopsi	Peroxidase 53, putative, expressed (Os10g0109300 protein) (Peroxidase, Class III 125) n=3 Tax=Oryza sativa RepID=Q7XHB3_ORYSJ
TaAffx.82031.1.S1_s_at	-1.34816	0.940951	2.443	0.129811	1.32188	0.75648	1.90413	0.379798	-77.593	2.63e-08	-64.4295	8.85e-08	-83.1039	1.45e-08	-1.005	0.999965	8.95333e+22	1.35088e+20	2.59823e+25	7.51166	gb:CA678575 DB_XREF=gi:25262443 DB_XREF=wlm4.pk0002.e8 CLONE=wlm4.pk0002.e8 TID=TaAffx.82031.1 CNT=1 FEA=EST TIER=ConsEnd STK=0 NOTE=sequence(s) not in UniGene	Peroxidase 53, putative, expressed (Os10g0109300 protein) (Peroxidase, Class III 125) n=3 Tax=Oryza sativa RepID=Q7XHB3_ORYSJ
Ta.29531.1.S1_x_at	4.32117	0.000167427	4.34604	0.000191912	3.69664	0.00138609	-1.0081	0.995555	-1.07287	0.999966	-1.06581	0.999998	-1.03574	0.972733	1.0009	0.999965	42.0501	42.5726	26.5819	-4.02501	gb:CA685752 DB_XREF=gi:25274524 DB_XREF=wlm96.pk030.i16 CLONE=wlm96.pk030.i16 TID=Ta.29531.1 CNT=5 FEA=EST TIER=ConsEnd STK=0 UG=Ta.29531 UG_TITLE=Transcribed sequence with weak similarity to protein ref:NP_200647.1 (A.thaliana) peroxidase (Arab	Peroxidase 6 n=1 Tax=Triticum monococcum RepID=Q5I3F2_TRIMO
Ta.29531.2.S1_x_at	1.50903	0.166566	2.4168	0.00117439	1.43342	0.320841	-1.00461	0.996575	-1.01058	0.999966	-1.00748	0.999998	-1.00891	0.987428	-1.00002	0.999965	5.73426	10.7352	5.43518	-1.00319	gb:CA662139 DB_XREF=gi:25240664 DB_XREF=wlmk1.pk0015.c3 CLONE=wlmk1.pk0015.c3 NOTE=Non-UniGene sequence merged into UniGene cluster TID=Ta.29531.2 CNT=31 FEA=EST TIER=ConsEnd STK=0 UG=Ta.29531 UG_TITLE=Transcribed sequence with weak similarity	Peroxidase 6 n=1 Tax=Triticum monococcum RepID=Q5I3F2_TRIMO
TaAffx.39568.1.S1_at	3.27499	0.0011885	1.72039	0.160154	1.70152	0.25997	-1.02998	0.978753	-1.00848	0.999966	1.0086	0.999998	-1.01424	0.985789	-1.01697	0.999965	19.4739	1.63783	6.56939	-1.00906	gb:CK163929 DB_XREF=gi:38994662 DB_XREF=FGAS016568 TID=TaAffx.39568.1 CNT=4 FEA=EST TIER=ConsEnd STK=0 NOTE=sequence(s) not in UniGene	Peroxidase 6 n=1 Tax=Triticum monococcum RepID=Q5I3F2_TRIMO
Ta.30674.1.S1_at	1.96139	0.0472907	1.76353	0.105187	2.36238	0.0167458	1.08178	0.899096	1.85736	0.152231	1.35835	0.761215	2.26289	0.018523	3.14152	0.000986437	1.07478	1.32425	1.0714	-4.1691	gb:BQ620409 DB_XREF=gi:21625488 DB_XREF=TaLr1162F11R CLONE=TaLr1162F11R TID=Ta.30674.1 CNT=6 FEA=EST TIER=ConsEnd STK=0 UG=Ta.30674 UG_TITLE=Transcribed sequence with moderate similarity to protein ref:NP_179828.1 (A.thaliana) putative peroxidas	Peroxidase 7 n=1 Tax=Triticum monococcum RepID=Q5I3F1_TRIMO
Ta.29814.1.S1_at	13.328	3.25e-07	12.9514	5.29e-07	12.3311	1.3e-06	2.26406	0.0774611	1.04622	0.999966	-1.19564	0.999998	1.38983	0.680131	3.03586	0.00971304	4979.39	18141.8	1966.36	-1.7074	gb:CK213308 DB_XREF=gi:39619412 DB_XREF=FGAS025216 TID=Ta.29814.1 CNT=2 FEA=EST TIER=ConsEnd STK=0 UG=Ta.29814 UG_TITLE=Transcribed sequence with weak similarity to protein ref:NP_196291.1 (A.thaliana) peroxidase (Arabidopsis thaliana)	Peroxidase 8 n=1 Tax=Triticum monococcum RepID=Q5I3F0_TRIMO
Ta.962.1.A1_at	30.8932	1.58e-08	26.5418	4.91e-08	37.1594	1.43e-08	14.8387	3.03e-06	-1.35058	0.999966	-1.70006	0.520272	-1.20038	0.828099	1.16946	0.999965	5.08566e+09	3.17423e+08	3.52719e+11	13027.2	gb:BQ160711 DB_XREF=gi:20297768 DB_XREF=WHE0286_B06_D12ZT CLONE=WHE0286_B06_D12 TID=Ta.962.1 CNT=6 FEA=EST TIER=ConsEnd STK=0 UG=Ta.962 UG_TITLE=Transcribed sequence with weak similarity to protein ref:NP_196291.1 (A.thaliana) peroxidase (Arabid	Peroxidase 8 n=1 Tax=Triticum monococcum RepID=Q5I3F0_TRIMO
Ta.4876.1.A1_x_at	2.31611	0.042125	2.13273	0.0728921	4.5257	0.000697368	2.58388	0.0310078	-1.23126	0.999966	-1.58689	0.541346	-1.73463	0.291663	-1.03786	0.999965	11.6914	13.1739	76.6559	12.3098	gb:X85230.1 DB_XREF=gi:732975 GEN=pox4 TID=Ta.4876.1 CNT=17 FEA=mRNA TIER=ConsEnd STK=0 UG=Ta.4876 DEF=T.aestivum pox4 gene. PROD=peroxidase	Peroxidase n=1 Tax=Triticum aestivum RepID=Q43220_WHEAT
Ta.5406.1.S1_at	-1.0029	0.999985	1.05506	0.550201	1.01128	0.948675	3.15011	1.06e-11	-1.0156	0.999966	-1.00367	0.999998	-1.01999	0.923483	-1.00199	0.999965	1.00884	4.16621	4.08764	17.779	gb:CK195780 DB_XREF=gi:39558170 DB_XREF=FGAS004224 TID=Ta.5406.1 CNT=15 FEA=EST TIER=ConsEnd STK=0 UG=Ta.5406 UG_TITLE=Transcribed sequence with weak similarity to protein ref:NP_200647.1 (A.thaliana) peroxidase (Arabidopsis thaliana)	Peroxidase n=1 Tax=Zea mays RepID=Q9FEQ8_MAIZE
Ta.13307.1.S1_x_at	4.32004	1.42e-06	3.69492	8.61e-06	1.97154	0.0160365	-1.84549	0.0300472	-1.54784	0.227048	-1.96845	0.0207581	-1.94567	0.0141636	1.00932	0.999965	58.3994	50.6806	15.1077	-7.23411	gb:CK195044 DB_XREF=gi:39557434 DB_XREF=FGAS003482 TID=Ta.13307.1 CNT=43 FEA=EST TIER=ConsEnd STK=0 UG=Ta.13307 UG_TITLE=Transcribed sequence with weak similarity to protein ref:NP_177313.1 (A.thaliana) peroxidase ATP4a (Arabidopsis thaliana)	Peroxidase n=2 Tax=Triticeae RepID=O49866_HORVU
Ta.1588.1.A1_at	4.64226	2.87e-05	5.39183	1.09e-05	1.25445	0.706215	-1.58	0.276597	1.2946	0.999966	1.27534	0.999998	1.11159	0.879023	1.62551	0.233665	10.18	17.3454	1.10409	-9.22476	gb:CD452504 DB_XREF=gi:31367244 DB_XREF=WHE1107_F02_L03ZT CLONE=WHE1107_F02_L03 TID=Ta.1588.1 CNT=2 FEA=EST TIER=ConsEnd STK=0 UG=Ta.1588 UG_TITLE=Transcribed sequence with weak similarity to protein ref:NP_177313.1 (A.thaliana) peroxidase ATP4a	Peroxidase n=2 Tax=Triticeae RepID=O49866_HORVU
Ta.5235.1.S1_at	2.93632	0.00569393	3.15692	0.0036823	3.48294	0.00321139	-1.25097	0.689361	1.21366	0.999966	1.04006	0.999998	-1.03654	0.973626	-1.00253	0.999965	3.30045	4.3375	22.9349	-1.18792	gb:BG606752 DB_XREF=gi:13656735 DB_XREF=WHE2452_F07_K14ZS CLONE=WHE2452_F07_K14 NOTE=Non-UniGene sequence merged into UniGene cluster TID=Ta.5235.1 CNT=6 FEA=EST TIER=ConsEnd STK=0 UG=Ta.5235 UG_TITLE=Transcribed sequence with weak similarity t	Peroxidase n=2 Tax=Triticeae RepID=O49866_HORVU
Ta.5235.1.S1_x_at	33.9614	6.23e-07	31.4399	1.17e-06	22.689	9.46e-06	1.44772	0.660732	1.47862	0.999966	1.03892	0.999998	-1.39769	0.741659	1.07606	0.999965	6.00183e+09	1.41782e+09	1.78164e+07	1.29384	gb:BG606752 DB_XREF=gi:13656735 DB_XREF=WHE2452_F07_K14ZS CLONE=WHE2452_F07_K14 NOTE=Non-UniGene sequence merged into UniGene cluster TID=Ta.5235.1 CNT=6 FEA=EST TIER=ConsEnd STK=0 UG=Ta.5235 UG_TITLE=Transcribed sequence with weak similarity t	Peroxidase n=2 Tax=Triticeae RepID=O49866_HORVU
Ta.9334.1.S1_s_at	-3.88767	0.0469257	-5.40086	0.0122832	-1.35765	0.777444	2.22489	0.35694	-2.6401	0.348708	-3.21089	0.165213	1.41731	0.762499	-1.08881	0.999965	-2.37442	-4.56296	-6.84455	9.94312	gb:BJ284138 DB_XREF=gi:20104635 DB_XREF=BJ284138 CLONE=whr1c08 TID=Ta.9334.1 CNT=26 FEA=EST TIER=ConsEnd STK=1 UG=Ta.9334 UG_TITLE=Transcribed sequence with weak similarity to protein ref:NP_567738.1 (A.thaliana) putative peroxidase (Arabidopsis	Peroxidase n=2 Tax=Triticeae RepID=O49866_HORVU
Ta.9334.1.S1_x_at	-3.31676	0.040577	-4.17746	0.0137619	-1.45594	0.708206	1.09931	0.941677	-2.13396	0.444436	-2.52255	0.221567	1.06679	0.966151	-1.01335	0.999965	-2.27017	-3.14905	-5.74671	4.32486	gb:BJ284138 DB_XREF=gi:20104635 DB_XREF=BJ284138 CLONE=whr1c08 TID=Ta.9334.1 CNT=26 FEA=EST TIER=ConsEnd STK=1 UG=Ta.9334 UG_TITLE=Transcribed sequence with weak similarity to protein ref:NP_567738.1 (A.thaliana) putative peroxidase (Arabidopsis	Peroxidase n=2 Tax=Triticeae RepID=O49866_HORVU
TaAffx.36746.1.S1_at	-1.03675	0.999985	-1.01868	0.96787	-1.04307	0.961626	-3.20092	0.0143542	-1.00238	0.999966	1.01304	0.999998	-1.02215	0.982745	-1.73933	0.328523	-1.02411	-4.08893	-1.0146	-2.75411	gb:BJ316133 DB_XREF=gi:20121506 DB_XREF=BJ316133 CLONE=whyf21k18 TID=TaAffx.36746.1 CNT=1 FEA=EST TIER=ConsEnd STK=0 NOTE=sequence(s) not in UniGene	Peroxidase n=2 Tax=Triticeae RepID=Q84U03_AEGTS
Ta.10662.1.S1_a_at	-1.63028	0.259109	-1.11113	0.788525	1.94482	0.114353	1.06812	0.93136	-9.0647	1.41e-06	-8.47042	3.22e-06	-8.57999	1.24e-06	-1.01055	0.999965	172.974	164.198	1473.27	4.22418	gb:BE445592 DB_XREF=gi:9445154 DB_XREF=WHE1451_D03_G05ZS CLONE=WHE1451_D03_G05 TID=Ta.10662.1 CNT=7 FEA=EST TIER=ConsEnd STK=0 UG=Ta.10662 UG_TITLE=Transcribed sequence with weak similarity to protein ref:NP_179407.1 (A.thaliana) putative peroxi	Peroxidase n=3 Tax=Oryza sativa RepID=A7J0U4_ORYSA
Ta.10662.1.S1_at	-2.33871	0.373732	1.63278	0.493658	3.39517	0.158572	1.45252	0.719732	-21.3728	0.000207526	-16.9087	0.000556388	-18.8872	0.000177143	-7.32905	0.00731962	536813	381537	5.10103e+06	440.065	gb:BE445592 DB_XREF=gi:9445154 DB_XREF=WHE1451_D03_G05ZS CLONE=WHE1451_D03_G05 TID=Ta.10662.1 CNT=7 FEA=EST TIER=ConsEnd STK=0 UG=Ta.10662 UG_TITLE=Transcribed sequence with weak similarity to protein ref:NP_179407.1 (A.thaliana) putative peroxi	Peroxidase n=3 Tax=Oryza sativa RepID=A7J0U4_ORYSA
Ta.8828.1.S1_at	1.29891	0.999985	2.3693	0.206792	2.8156	0.223673	1.00002	0.99999	-13.0655	0.00077793	-5.48604	0.0256448	-15.7113	0.000176419	-5.76335	0.0119066	21092.6	231.575	377715	108.637	gb:CK199508 DB_XREF=gi:39561898 DB_XREF=FGAS008008 TID=Ta.8828.1 CNT=23 FEA=EST TIER=ConsEnd STK=0 UG=Ta.8828 UG_TITLE=Transcribed sequence with moderate similarity to protein ref:NP_201440.1 (A.thaliana) CAA66964.1) (Arabidopsis thaliana)	Peroxidase n=3 Tax=Oryza sativa RepID=A7J0U4_ORYSA
Ta.8828.1.S1_x_at	1.39425	0.925025	2.30725	0.176755	2.83558	0.137193	-1.05094	0.977962	-10.2962	0.00051777	-4.71912	0.0197215	-12.279	0.00011366	-4.3684	0.0160677	3305.09	130.361	35476.7	9.96905	gb:CK199508 DB_XREF=gi:39561898 DB_XREF=FGAS008008 TID=Ta.8828.1 CNT=23 FEA=EST TIER=ConsEnd STK=0 UG=Ta.8828 UG_TITLE=Transcribed sequence with moderate similarity to protein ref:NP_201440.1 (A.thaliana) CAA66964.1) (Arabidopsis thaliana)	Peroxidase n=3 Tax=Oryza sativa RepID=A7J0U4_ORYSA
Ta.8828.2.S1_x_at	1.13951	0.999985	2.00755	0.113569	2.62842	0.0349191	-1.30955	0.649744	-5.36326	0.000395793	-3.81039	0.0039763	-5.13934	0.00026863	1.23653	0.958508	90.6832	56.4125	217.935	-5.84046	gb:CA607227 DB_XREF=gi:25162389 DB_XREF=wr1.pk0067.b4 CLONE=wr1.pk0067.b4 TID=Ta.8828.2 CNT=1 FEA=EST TIER=ConsEnd STK=0 UG=Ta.8828 UG_TITLE=Transcribed sequence with moderate similarity to protein ref:NP_201440.1 (A.thaliana) CAA66964.1) (Arabi	Peroxidase n=3 Tax=Oryza sativa RepID=A7J0U4_ORYSA
Ta.8828.3.S1_a_at	1.45571	0.937631	2.70114	0.172084	3.44125	0.129293	1.36846	0.759162	-19.4751	0.000182971	-10.6304	0.0022559	-22.8089	5.25e-05	-1.00962	0.999965	1.99891e+06	10308.3	7.98134e+07	5.19845	gb:CA615420 DB_XREF=gi:25193717 DB_XREF=wr1.pk166.c10 CLONE=wr1.pk166.c10 TID=Ta.8828.3 CNT=1 FEA=EST TIER=ConsEnd STK=0 UG=Ta.8828 UG_TITLE=Transcribed sequence with moderate similarity to protein ref:NP_201440.1 (A.thaliana) CAA66964.1) (Arabi	Peroxidase n=3 Tax=Oryza sativa RepID=A7J0U4_ORYSA
Ta.8828.3.S1_x_at	1.27774	0.94323	2.43694	0.0603326	2.84234	0.0386311	-1.01162	0.994799	-10.7534	1.57e-05	-6.08062	0.000533148	-11.1754	7.43e-06	-1.00597	0.999965	4185.35	366.472	16586.3	-1.00392	gb:CA615420 DB_XREF=gi:25193717 DB_XREF=wr1.pk166.c10 CLONE=wr1.pk166.c10 TID=Ta.8828.3 CNT=1 FEA=EST TIER=ConsEnd STK=0 UG=Ta.8828 UG_TITLE=Transcribed sequence with moderate similarity to protein ref:NP_201440.1 (A.thaliana) CAA66964.1) (Arabi	Peroxidase n=3 Tax=Oryza sativa RepID=A7J0U4_ORYSA
Ta.9451.1.S1_x_at	-2.00642	0.107455	-1.08596	0.853569	1.27038	0.721618	1.67384	0.311578	-2.81195	0.0273792	-1.96443	0.194053	1.2802	0.722837	-1.00046	0.999965	1.74779	1.83843	-1.00683	6.38332	gb:CD492101 DB_XREF=gi:31417140 DB_XREF=WHE2472_A05_A10ZT CLONE=WHE2472_A05_A10 NOTE=Non-UniGene sequence merged into UniGene cluster TID=Ta.9451.1 CNT=31 FEA=EST TIER=ConsEnd STK=0 UG=Ta.9451 UG_TITLE=Transcribed sequence with weak similarity	Peroxidase n=3 Tax=Oryza sativa RepID=A7J0U4_ORYSA
Ta.9451.2.S1_x_at	-1.48627	0.00562657	-1.08409	0.5799	1.10011	0.706215	1.08528	0.691284	-2.00103	4.18e-05	-1.62739	0.00248343	-1.20946	0.315251	-1.09556	0.851868	1.42876	1.4573	4.95735	4.53418	gb:BQ838583 DB_XREF=gi:22142901 DB_XREF=WHE2912_C04_F08ZS CLONE=WHE2912_C04_F08 TID=Ta.9451.2 CNT=1 FEA=EST TIER=ConsEnd STK=0 UG=Ta.9451 UG_TITLE=Transcribed sequence with weak similarity to protein ref:NP_201440.1 (A.thaliana) CAA66964.1) (Ara	Peroxidase n=3 Tax=Oryza sativa RepID=A7J0U4_ORYSA
TaAffx.12173.1.A1_at	-1.09943	0.999985	1.10411	0.834834	1.54127	0.569983	1.30612	0.66437	-4.54875	0.00193282	-4.15566	0.00321239	-4.32987	0.00129296	-1.36687	0.772343	10.9232	38.3131	58.5314	6.37749	gb:BJ284743 DB_XREF=gi:20104968 DB_XREF=BJ284743 CLONE=whr4j19 TID=TaAffx.12173.1 CNT=1 FEA=EST TIER=ConsEnd STK=1 NOTE=sequence(s) not in UniGene	Peroxidase n=3 Tax=Oryza sativa RepID=A7J0U4_ORYSA
Ta.29603.1.A1_at	17.374	7.78e-07	7.61885	9.22e-05	16.1971	2.83e-06	-1.00728	0.997004	1.17952	0.999966	-1.06533	0.999998	1.14693	0.89355	-1.00157	0.999965	74995.5	411.338	33928.4	-1.00397	gb:CD873114 DB_XREF=gi:32556930 DB_XREF=AZO2.122G09R010405 CLONE=AZO2122G09 TID=Ta.29603.1 CNT=5 FEA=EST TIER=ConsEnd STK=0 UG=Ta.29603 UG_TITLE=Transcribed sequence with weak similarity to protein pdb:1QGJ (A.thaliana) A Chain A, Arabidopsis Th	Peroxidase n=5 Tax=Oryza sativa RepID=Q9SMG8_ORYSJ
Ta.8955.1.S1_at	5.47972	0.000417696	3.01577	0.0212128	6.08246	0.000537644	7.0473	0.000258682	-1.35834	0.999966	-2.28213	0.165798	-1.65869	0.504193	-1.00638	0.999965	114.409	39.3394	213.953	265.704	gb:X85227.1 DB_XREF=gi:732969 GEN=pox1 TID=Ta.8955.1 CNT=2 FEA=mRNA TIER=ConsEnd STK=0 UG=Ta.8955 UG_TITLE=T.aestivum pox1 gene DEF=T.aestivum pox1 gene.	Peroxidase, Class III 111 n=6 Tax=Oryza sativa RepID=Q5U1I2_ORYSJ
Ta.18560.1.S1_at	1.87101	0.0637743	1.20769	0.566627	2.28338	0.0197294	-1.04942	0.950442	1.07665	0.999966	-1.00711	0.999998	1.01969	0.980098	-1.0513	0.999965	1.7343	4.64217	2.40108	1.00131	gb:CA643338 DB_XREF=gi:25221634 DB_XREF=wre1n.pk0064.h7 CLONE=wre1n.pk0064.h7 TID=Ta.18560.1 CNT=7 FEA=EST TIER=ConsEnd STK=0 UG=Ta.18560 UG_TITLE=Transcribed sequence with weak similarity to protein pir:T05993 (A.thaliana) T05993 probable perox	Peroxidase, Class III 117 n=4 Tax=Oryza sativa RepID=Q5U1H6_ORYSJ
Ta.30698.1.S1_at	5.64037	4.4e-05	5.59124	5.88e-05	5.17605	0.000221401	1.37314	0.582447	-5.59274	0.000165144	-3.95479	0.00201725	-7.35527	1.42e-05	1.53629	0.45325	2407.15	747.55	5919.74	-1.11973	gb:CN007990 DB_XREF=gi:45798022 DB_XREF=WHE2635_H09_P17ZE CLONE=WHE2635_H09_P17 TID=Ta.30698.1 CNT=2 FEA=EST TIER=ConsEnd STK=0 UG=Ta.30698 UG_TITLE=Transcribed sequence with weak similarity to protein ref:NP_194328.1 (A.thaliana) putative perox	Peroxidase, Class III 137 (Putative uncharacterized protein) (Os12g0191500 protein) (Peroxidase 43, putative, expressed) n=2 Tax=Oryza sativa RepID=Q5U1F6_ORYSJ
Ta.11673.1.A1_at	-3.34629	2.08e-06	-3.00759	9.34e-06	-1.82615	0.0114913	1.23714	0.499689	-1.54049	0.124034	-1.43073	0.21488	-1.8569	0.00698024	1.52774	0.0755389	-3.49622	-2.98321	1.02155	-1.22315	gb:BQ170574 DB_XREF=gi:20332397 DB_XREF=WHE1789_A09_B17ZT CLONE=WHE1789_A09_B17 TID=Ta.11673.1 CNT=5 FEA=EST TIER=ConsEnd STK=0 UG=Ta.11673 UG_TITLE=Transcribed sequence with weak similarity to protein ref:NP_196153.1 (A.thaliana) peroxidase (Ar	Peroxidase, Class III 2 n=2 Tax=Oryza sativa Japonica Group RepID=Q5U1U1_ORYSJ
Ta.7911.1.S1_at	1.3238	0.637025	1.86441	0.0592616	1.32353	0.650692	1.11573	0.831535	-1.07814	0.999966	1.222	0.999998	1.22368	0.714971	4.44048	2.98e-05	5.28515	1.56094	1.07166	-10.0196	gb:CA612722 DB_XREF=gi:25191019 DB_XREF=wr1.pk0129.d11 CLONE=wr1.pk0129.d11 TID=Ta.7911.1 CNT=2 FEA=EST TIER=ConsEnd STK=0 UG=Ta.7911 UG_TITLE=Transcribed sequence with weak similarity to protein ref:NP_196153.1 (A.thaliana) peroxidase (Arabidop	Peroxidase, Class III 26 n=3 Tax=Oryza sativa RepID=Q5U1R7_ORYSJ
Ta.23366.3.A1_at	14.7569	1.25e-07	14.577	1.9e-07	9.92787	3.5e-06	1.21817	0.740215	1.66191	0.503119	1.72153	0.383719	5.46001	0.000137306	6.69399	3e-05	8749.73	7411.31	22.1289	-44.5027	gb:BQ161967 DB_XREF=gi:20299024 DB_XREF=WHE0488_C05_E10ZT CLONE=WHE0488_C05_E10 TID=Ta.23366.3 CNT=9 FEA=EST TIER=ConsEnd STK=0 UG=Ta.23366 UG_TITLE=Transcribed sequence with weak similarity to protein ref:NP_177313.1 (A.thaliana) peroxidase ATP	Peroxidase, Class III 62 n=2 Tax=Oryza sativa Japonica Group RepID=Q5U1N1_ORYSJ
Ta.23366.3.A1_x_at	15.8449	3.45e-07	15.5076	5.35e-07	10.2225	1.1e-05	1.29155	0.688242	1.57791	0.720238	1.56569	0.674348	5.6402	0.000312826	7.66313	4.01e-05	19715	15737.8	23.955	-82.8012	gb:BQ161967 DB_XREF=gi:20299024 DB_XREF=WHE0488_C05_E10ZT CLONE=WHE0488_C05_E10 TID=Ta.23366.3 CNT=9 FEA=EST TIER=ConsEnd STK=0 UG=Ta.23366 UG_TITLE=Transcribed sequence with weak similarity to protein ref:NP_177313.1 (A.thaliana) peroxidase ATP	Peroxidase, Class III 62 n=2 Tax=Oryza sativa Japonica Group RepID=Q5U1N1_ORYSJ
Ta.29637.1.S1_at	1.61934	0.63871	1.99904	0.211181	4.15171	0.016754	3.85659	0.0230706	-10.9703	0.000151732	-7.11656	0.00147477	-6.23713	0.00151296	-1.97153	0.340967	6164.07	554.713	1340.77	56.8115	gb:CK157328 DB_XREF=gi:38981333 DB_XREF=FGAS038430 TID=Ta.29637.1 CNT=6 FEA=EST TIER=ConsEnd STK=0 UG=Ta.29637 UG_TITLE=Transcribed sequence with weak similarity to protein ref:NP_177313.1 (A.thaliana) peroxidase ATP4a (Arabidopsis thaliana)	Peroxidase, Class III 69 (Os05g0135200 protein) n=2 Tax=Oryza sativa RepID=Q5U1M4_ORYSJ
Ta.25918.1.A1_at	-1.22488	0.926169	-1.20593	0.613765	1.07785	0.909156	-1.7424	0.18854	-2.2033	0.072751	-3.09428	0.00512175	-2.80656	0.00613641	-5.33323	3.41e-05	1.97031	3.70211	14.768	12.0489	gb:CD454383 DB_XREF=gi:31369011 DB_XREF=WHE2306_D04_G08ZT CLONE=WHE2306_D04_G08 TID=Ta.25918.1 CNT=2 FEA=EST TIER=ConsEnd STK=0 UG=Ta.25918 UG_TITLE=Transcribed sequence with weak similarity to protein ref:NP_172018.1 (A.thaliana) putative perox	Peroxidase, Class III 97 n=3 Tax=Oryza sativa RepID=Q5U1J6_ORYSJ
Ta.19870.3.S1_x_at	2.45785	8.82e-06	1.97913	0.00032724	1.5019	0.0443585	1.01751	0.974124	1.20109	0.739008	1.1102	0.999998	1.72082	0.00428912	1.46169	0.0503081	2.38959	1.82631	-1.16387	-1.36054	gb:CA613546 DB_XREF=gi:25191830 DB_XREF=wr1.pk0146.f3 CLONE=wr1.pk0146.f3 TID=Ta.19870.3 CNT=1 FEA=EST TIER=ConsEnd STK=0 UG=Ta.19870 UG_TITLE=Transcribed sequence with moderate similarity to protein ref:NP_177873.1 (A.thaliana) thylakoid-bound	Stromal L-ascorbate peroxidase n=4 Tax=core eudicotyledons RepID=Q9SBE2_MESCR
Ta.23079.1.S1_a_at	2.6428	0.000262145	2.6146	0.000354612	2.08409	0.00862864	1.14554	0.71606	1.80679	0.0563812	1.61196	0.133573	2.55269	0.000653737	9.94045	2.66e-09	1.78511	2.00366	-1.38377	-444.153	gb:BJ317746 DB_XREF=gi:23161898 DB_XREF=BJ317746 CLONE=whyf2c01 TID=Ta.23079.1 CNT=265 FEA=EST TIER=Stack STK=6 UG=Ta.23079 UG_TITLE=Transcribed sequence with moderate similarity to protein pir:S20866 (A.thaliana) S20866 L-ascorbate peroxidase	Ascorbate peroxidase n=5 Tax=Poaceae RepID=O23983_HORVU
Ta.23079.1.S1_x_at	3.00185	0.00048059	2.98944	0.000600671	2.18164	0.0203823	1.04956	0.946161	1.88773	0.0993753	1.70205	0.175242	2.9184	0.00103567	8.85951	1.05e-07	2.16463	2.44087	-1.66643	-224.403	gb:BJ317746 DB_XREF=gi:23161898 DB_XREF=BJ317746 CLONE=whyf2c01 TID=Ta.23079.1 CNT=265 FEA=EST TIER=Stack STK=6 UG=Ta.23079 UG_TITLE=Transcribed sequence with moderate similarity to protein pir:S20866 (A.thaliana) S20866 L-ascorbate peroxidase	Ascorbate peroxidase n=5 Tax=Poaceae RepID=O23983_HORVU
Ta.23079.2.S1_at	5.37568	1.79e-05	4.62762	7.37e-05	3.6714	0.000974354	1.23201	0.68557	2.33073	0.0481223	2.00783	0.108971	3.55494	0.000876618	6.58022	7.08e-06	8.25317	6.14661	1.08407	-40.7352	gb:BJ229345 DB_XREF=gi:23077841 DB_XREF=BJ229345 CLONE=whdl19f17 TID=Ta.23079.2 CNT=43 FEA=EST TIER=Stack STK=6 UG=Ta.23079 UG_TITLE=Transcribed sequence with moderate similarity to protein pir:S20866 (A.thaliana) S20866 L-ascorbate peroxidase	Ascorbate peroxidase n=5 Tax=Poaceae RepID=O23983_HORVU
Ta.23079.2.S1_x_at	2.89043	5.26e-05	2.80498	9.29e-05	2.30481	0.00189968	1.12307	0.749746	1.8736	0.0290603	1.76131	0.0466135	2.68359	0.000227335	9.37227	1.89e-09	2.02348	2.06147	-1.30024	-304.269	gb:BJ229345 DB_XREF=gi:23077841 DB_XREF=BJ229345 CLONE=whdl19f17 TID=Ta.23079.2 CNT=43 FEA=EST TIER=Stack STK=6 UG=Ta.23079 UG_TITLE=Transcribed sequence with moderate similarity to protein pir:S20866 (A.thaliana) S20866 L-ascorbate peroxidase	Ascorbate peroxidase n=5 Tax=Poaceae RepID=O23983_HORVU
TaAffx.111345.1.S1_at	1.73041	0.0127589	1.21527	0.366849	1.04758	0.907629	1.09512	0.785775	1.1577	0.999966	1.22826	0.752455	1.15228	0.711955	2.01662	0.00219309	1.48731	-1.00904	-1.07527	-1.89409	gb:CA642853 DB_XREF=gi:25221149 DB_XREF=wre1n.pk0061.c7 CLONE=wre1n.pk0061.c7 TID=TaAffx.111345.1 CNT=1 FEA=EST TIER=ConsEnd STK=0 NOTE=sequence(s) not in UniGene	Ascorbate peroxidase n=5 Tax=Poaceae RepID=O23983_HORVU
Ta.19870.1.S1_a_at	2.59725	2.81e-05	2.17883	0.000395058	1.46973	0.12088	1.20364	0.547484	1.28793	0.549313	1.26365	0.574172	1.9357	0.0027889	1.39832	0.166392	2.47824	1.88581	-1.38125	-1.14447	gb:BQ482857 DB_XREF=gi:21318793 DB_XREF=WHE0573_C10_F19ZE CLONE=WHE0573_C10_F19 NOTE=Non-UniGene sequence merged into UniGene cluster TID=Ta.19870.1 CNT=22 FEA=EST TIER=ConsEnd STK=0 UG=Ta.19870 UG_TITLE=Transcribed sequence with moderate simil	L-ascorbate peroxidase 7, chloroplastic, Probable n=3 Tax=Oryza sativa RepID=APX7_ORYSJ
Ta.19870.1.S1_x_at	2.66212	1.35e-06	2.15044	4.67e-05	1.59115	0.0133245	1.05555	0.851977	1.28766	0.346948	1.30789	0.252042	1.9318	0.000394452	1.45226	0.0414965	2.5927	1.79322	-1.26633	-1.3165	gb:BQ482857 DB_XREF=gi:21318793 DB_XREF=WHE0573_C10_F19ZE CLONE=WHE0573_C10_F19 NOTE=Non-UniGene sequence merged into UniGene cluster TID=Ta.19870.1 CNT=22 FEA=EST TIER=ConsEnd STK=0 UG=Ta.19870 UG_TITLE=Transcribed sequence with moderate simil	L-ascorbate peroxidase 7, chloroplastic, Probable n=3 Tax=Oryza sativa RepID=APX7_ORYSJ
Ta.11386.2.S1_x_at	-1.48812	0.255141	1.07654	0.817576	-1.13475	0.789749	-1.29742	0.539224	-1.24916	0.999966	1.21228	0.999998	-1.01887	0.97923	2.16076	0.0105414	-1.18014	-1.09865	-1.08364	-10.9904	gb:AF532974.1 DB_XREF=gi:25992558 TID=Ta.11386.2 CNT=1 FEA=mRNA TIER=ConsEnd STK=0 UG=Ta.11386 UG_TITLE=Chromosome 6D putative ascorbate peroxidase mRNA, partial cds DEF=Triticum aestivum chromosome 6D putative ascorbate peroxidase mRNA, partial	Thylakoid ascorbate peroxidase n=2 Tax=Triticum aestivum RepID=Q5J331_WHEAT
Ta.18497.1.S1_at	20.6522	1.69e-05	30.9049	4.14e-06	3.71954	0.0724891	3.4139	0.087972	-2.39984	0.415498	-2.38122	0.377264	-2.4394	0.278656	5.68939	0.00902408	8.69699e+06	1.0474e+10	71.4541	-4.84161	gb:CA638066 DB_XREF=gi:25216362 DB_XREF=wre1n.pk0004.d12 CLONE=wre1n.pk0004.d12 TID=Ta.18497.1 CNT=2 FEA=EST TIER=ConsEnd STK=1 UG=Ta.18497 UG_TITLE=Transcribed sequence with weak similarity to protein ref:NP_196153.1 (A.thaliana) peroxidase (Ar	bacterial-induced peroxidase (Os06g0547400 protein) (Peroxidase, Class III 86) n=1 Tax=Oryza sativa Japonica Group RepID=Q5Z7J2_ORYSJ
Ta.21307.1.S1_x_at	1007.24	1.2e-05	1104.72	1.28e-05	104.826	0.00277867	-1.78591	0.790889	2.1896	0.999966	1.95253	0.999998	2.51096	0.712317	3.32779	0.66489	3.54248e+302	Inf	6.30999e+30	-34.6238	gb:CK199589 DB_XREF=gi:39561979 DB_XREF=FGAS008092 TID=Ta.21307.1 CNT=22 FEA=EST TIER=ConsEnd STK=0 UG=Ta.21307 UG_TITLE=Transcribed sequence with weak similarity to protein ref:NP_177313.1 (A.thaliana) peroxidase ATP4a (Arabidopsis thaliana)	peroxidase (Os01g0962700 protein) n=3 Tax=Oryza sativa RepID=Q5JMS4_ORYSJ
Ta.21307.2.S1_x_at	30.7739	1.74e-07	40.7294	7.59e-08	10.9688	7.54e-05	-1.03447	0.985046	1.32119	0.999966	1.05559	0.999998	1.15346	0.899564	1.04402	0.999965	7.34744e+08	8.7699e+11	900.945	-4.22363	gb:CK196925 DB_XREF=gi:39559315 DB_XREF=FGAS005394 TID=Ta.21307.2 CNT=18 FEA=EST TIER=ConsEnd STK=0 UG=Ta.21307 UG_TITLE=Transcribed sequence with weak similarity to protein ref:NP_177313.1 (A.thaliana) peroxidase ATP4a (Arabidopsis thaliana)	peroxidase (Os01g0962700 protein) n=3 Tax=Oryza sativa RepID=Q5JMS4_ORYSJ
TaAffx.29247.1.S1_at	2.02738	0.0261584	1.63158	0.144027	1.3933	0.531155	-1.39041	0.452541	1.00074	0.999966	-1.09621	0.999998	-1.38669	0.533327	-1.529	0.274141	2.03727	6.62441	6.86848	1.10083	gb:CA647133 DB_XREF=gi:25225429 DB_XREF=wre1n.pk0117.e12 CLONE=wre1n.pk0117.e12 TID=TaAffx.29247.1 CNT=1 FEA=EST TIER=ConsEnd STK=0 NOTE=sequence(s) not in UniGene	peroxidase (Os01g0962700 protein) n=3 Tax=Oryza sativa RepID=Q5JMS4_ORYSJ
Ta.1589.1.S1_at	1.50388	0.0873396	2.06436	0.00163519	1.02248	0.960599	2.05551	0.00335858	1.27301	0.672918	1.29344	0.543529	1.41465	0.200137	1.29994	0.39366	1.17354	1.70636	-1.31236	1.6883	gb:BE444907 DB_XREF=gi:9444459 DB_XREF=WHE1129_D01_G01ZS CLONE=WHE1129_D01_G01 TID=Ta.1589.1 CNT=3 FEA=EST TIER=ConsEnd STK=0 UG=Ta.1589 UG_TITLE=Transcribed sequences	peroxidase (Os02g0833900 protein) n=1 Tax=Oryza sativa Japonica Group RepID=Q6EP34_ORYSJ
Ta.17325.1.S1_at	2.33586	0.132763	1.41395	0.501572	1.14388	0.883049	2.27156	0.169892	-2.83007	0.109868	-3.30745	0.0439382	-2.72396	0.075817	-1.19263	0.999965	35.9004	26.3805	14.5995	11.0363	gb:CA619650 DB_XREF=gi:25197946 DB_XREF=wl1n.pk0046.e10 CLONE=wl1n.pk0046.e10 TID=Ta.17325.1 CNT=6 FEA=EST TIER=ConsEnd STK=0 UG=Ta.17325 UG_TITLE=Transcribed sequence with weak similarity to protein ref:NP_174372.1 (A.thaliana) putative peroxid	peroxidase (Os05g0135500 protein) n=3 Tax=Oryza sativa RepID=Q6AVZ3_ORYSJ
Ta.17325.1.S1_x_at	1.96389	0.0660765	1.31379	0.432348	1.50282	0.455961	2.36358	0.0244916	-3.38072	0.00225653	-3.21845	0.00308037	-3.15967	0.0018913	1.13462	0.999965	40.6339	23.1387	25.325	2.34399	gb:CA619650 DB_XREF=gi:25197946 DB_XREF=wl1n.pk0046.e10 CLONE=wl1n.pk0046.e10 TID=Ta.17325.1 CNT=6 FEA=EST TIER=ConsEnd STK=0 UG=Ta.17325 UG_TITLE=Transcribed sequence with weak similarity to protein ref:NP_174372.1 (A.thaliana) putative peroxid	peroxidase (Os05g0135500 protein) n=3 Tax=Oryza sativa RepID=Q6AVZ3_ORYSJ
TaAffx.16965.1.S1_at	-1.18135	0.999985	-1.15283	0.798558	-1.17183	0.856954	1.4992	0.58557	-11.1957	5.42e-05	-11.1276	6.79e-05	-11.3617	2.89e-05	-1.93451	0.307815	1034.23	1006.22	1168.02	10.8056	gb:CK216307 DB_XREF=gi:39622411 DB_XREF=FGAS028294 TID=TaAffx.16965.1 CNT=17 FEA=EST TIER=ConsEnd STK=0 NOTE=sequence(s) not in UniGene	peroxidase (Os05g0135500 protein) n=3 Tax=Oryza sativa RepID=Q6AVZ3_ORYSJ
Ta.5576.2.S1_a_at	2.98804	0.000352859	2.64519	0.00143739	1.35204	0.564335	1.46853	0.30736	-1.5421	0.353944	-1.99828	0.0439734	-1.72241	0.103069	-1.3497	0.517125	23.1051	24.9934	8.42371	7.05296	gb:CA627644 DB_XREF=gi:25205940 DB_XREF=wdr1.pk0002.e10 CLONE=wdr1.pk0002.e10 TID=Ta.5576.2 CNT=1 FEA=EST TIER=ConsEnd STK=1 UG=Ta.5576 UG_TITLE=Transcribed sequence with weak similarity to protein ref:NP_192868.1 (A.thaliana) peroxidase ATP19a	peroxidase (Os06g0681600 protein) n=2 Tax=Oryza sativa Japonica Group RepID=Q653X4_ORYSJ
Ta.952.1.S1_s_at	1.78024	0.0209755	1.57809	0.0798834	1.25097	0.63808	1.60713	0.0873405	-4.27322	2.8e-06	-4.14582	5.2e-06	-4.73741	6.15e-07	-3.1065	4.13e-05	66.4162	52.853	63.4864	26.2389	gb:CK151774 DB_XREF=gi:38970137 DB_XREF=FGAS034490 TID=Ta.952.1 CNT=12 FEA=EST TIER=ConsEnd STK=0 UG=Ta.952 UG_TITLE=Transcribed sequence with weak similarity to protein ref:NP_172018.1 (A.thaliana) putative peroxidase (Arabidopsis thaliana)	peroxidase (Os06g0681600 protein) n=2 Tax=Oryza sativa Japonica Group RepID=Q653X4_ORYSJ
Ta.25946.1.A1_at	-1.11953	0.999985	-2.11802	0.01992	1.66347	0.195375	1.64356	0.178659	1.85945	0.126911	1.5508	0.352935	3.26244	0.000495639	-1.04991	0.999965	-7.88429	-12.7181	-3.02927	6.46867	gb:CD454681 DB_XREF=gi:31369309 DB_XREF=WHE2334_B01_C02ZT CLONE=WHE2334_B01_C02 TID=Ta.25946.1 CNT=1 FEA=EST TIER=ConsEnd STK=0 UG=Ta.25946 UG_TITLE=Transcribed sequence with weak similarity to protein ref:NP_172906.1 (A.thaliana) anionic peroxi	peroxidase (Os10g0536700 protein) (Peroxidase, Class III 128) (Peroxidase family protein, expressed) n=2 Tax=Oryza sativa RepID=Q8W2X2_ORYSJ
Ta.24015.1.A1_at	-1.11891	0.999985	1.9048	0.341786	2.63493	0.294832	-1.20307	0.880287	-12.3824	0.00131564	-6.97795	0.0122529	-9.2685	0.00213644	-3.37918	0.112043	2458.36	472.036	3830.8	4.51935	gb:CA722507 DB_XREF=gi:25444300 DB_XREF=wds1c.pk002.l15.f CLONE=wds1c.pk002.l15.f TID=Ta.24015.1 CNT=1 FEA=EST TIER=ConsEnd STK=1 UG=Ta.24015 UG_TITLE=Transcribed sequence with weak similarity to protein ref:NP_564948.1 (A.thaliana) peroxidase A	peroxidase n=1 Tax=Festuca pratensis RepID=Q5CC42_FESPR
Ta.5358.2.S1_x_at	1.39926	0.0311592	1.50142	0.00893955	1.05101	0.849131	1.15325	0.521536	1.19682	0.576033	1.38764	0.0693121	1.32162	0.104716	2.5161	1.08e-06	1.15065	1.08206	-1.20632	-2.57194	gb:CA625440 DB_XREF=gi:25203736 DB_XREF=wl1n.pk0139.f6 CLONE=wl1n.pk0139.f6 NOTE=Non-UniGene sequence merged into UniGene cluster TID=Ta.5358.2 CNT=5 FEA=EST TIER=ConsEnd STK=0 UG=Ta.5358 UG_TITLE=Transcribed sequence with moderate similarity t	Glutathione peroxidase n=3 Tax=Oryza sativa RepID=A2X822_ORYSI
Ta.303.2.S1_at	2.27714	0.0267609	2.44219	0.016571	1.97709	0.112423	1.83241	0.150966	-2.47788	0.0357417	-3.79455	0.0013021	-2.22456	0.041085	1.41692	0.565791	27.0024	75.4132	18.4001	1.33375	gb:CA668994 DB_XREF=gi:25247708 DB_XREF=wlsu1.pk020.f20 CLONE=wlsu1.pk020.f20 TID=Ta.303.2 CNT=77 FEA=EST TIER=ConsEnd STK=0 UG=Ta.303 UG_TITLE=Transcribed sequence with weak similarity to protein pir:T48065 (A.thaliana) T48065 Glutathione trans	Glutathione S-transferase 1 n=1 Tax=Triticum aestivum RepID=GSTF1_WHEAT
Ta.303.2.S1_x_at	2.82636	0.0262151	3.04573	0.0176463	2.55875	0.074058	1.84715	0.285219	-2.28954	0.181699	-3.60109	0.0135759	-2.31088	0.105622	1.16797	0.999965	34.6768	100.205	29.2351	1.60123	gb:CA668994 DB_XREF=gi:25247708 DB_XREF=wlsu1.pk020.f20 CLONE=wlsu1.pk020.f20 TID=Ta.303.2 CNT=77 FEA=EST TIER=ConsEnd STK=0 UG=Ta.303 UG_TITLE=Transcribed sequence with weak similarity to protein pir:T48065 (A.thaliana) T48065 Glutathione trans	Glutathione S-transferase 1 n=1 Tax=Triticum aestivum RepID=GSTF1_WHEAT
Ta.30726.1.S1_at	1.60676	0.605632	1.27432	0.653922	8.46373	0.000240847	19.9633	4.34e-06	1.58012	0.873685	1.09386	0.999998	1.20181	0.855224	-1.14446	0.999965	1.01864	1.13325	153.482	2.25975e+06	gb:CA676105 DB_XREF=gi:25257543 DB_XREF=wrsu1.pk0001.h10 CLONE=wrsu1.pk0001.h10 TID=Ta.30726.1 CNT=8 FEA=mRNA TIER=ConsEnd STK=0 UG=Ta.30726 UG_TITLE=Clone wre1n.pk0006.a5:fis, full insert mRNA sequence	Glutathione S-transferase 1 n=1 Tax=Triticum monococcum RepID=A0MV39_TRIMO
Ta.303.1.S1_at	3.91632	0.000915974	7.57518	1.02e-05	5.85648	0.000131072	1.18311	0.785702	-1.57664	0.624265	1.32345	0.999998	1.22703	0.773865	1.7561	0.256317	45.0345	76.2005	24.7516	-1.48761	gb:BG906281 DB_XREF=gi:14313957 DB_XREF=TaLr1148B02F CLONE=TaLr1148B02 TID=Ta.303.1 CNT=2 FEA=EST TIER=ConsEnd STK=1 UG=Ta.303 UG_TITLE=Transcribed sequence with weak similarity to protein pir:T48065 (A.thaliana) T48065 Glutathione transferase I	Glutathione S-transferase 2 n=1 Tax=Triticum aestivum RepID=GSTF2_WHEAT
Ta.303.1.S1_x_at	3.48712	0.00112109	7.30575	5.23e-06	6.3169	3.12e-05	1.07175	0.931777	-1.53135	0.620771	1.05621	0.999998	1.03031	0.976289	2.1444	0.0616458	32.4123	76.085	39.0321	-2.10329	gb:BG906281 DB_XREF=gi:14313957 DB_XREF=TaLr1148B02F CLONE=TaLr1148B02 TID=Ta.303.1 CNT=2 FEA=EST TIER=ConsEnd STK=1 UG=Ta.303 UG_TITLE=Transcribed sequence with weak similarity to protein pir:T48065 (A.thaliana) T48065 Glutathione transferase I	Glutathione S-transferase 2 n=1 Tax=Triticum aestivum RepID=GSTF2_WHEAT
Ta.303.3.S1_at	3.86608	0.00595533	3.53002	0.0114619	2.54627	0.102016	-1.00939	0.996096	-1.08103	0.999966	-1.27088	0.999998	1.11287	0.925789	-1.28679	0.958413	30.8481	27.875	2.70084	1.21201	gb:AJ610447 DB_XREF=gi:39727374 DB_XREF=AJ610447 CLONE=02202R NOTE=Non-UniGene sequence merged into UniGene cluster TID=Ta.303.3 CNT=28 FEA=EST TIER=ConsEnd STK=0 UG=Ta.303 UG_TITLE=Transcribed sequence with weak similarity to protein pir:T4806	Glutathione S-transferase 2 n=1 Tax=Triticum aestivum RepID=GSTF2_WHEAT
Ta.303.3.S1_x_at	3.53039	0.00425852	3.30958	0.00743248	2.26679	0.11332	1.12071	0.886276	-1.39867	0.999966	-1.57768	0.649808	-1.35586	0.698824	-1.32897	0.845107	30.4644	29.5947	12.3177	5.46295	gb:AJ610447 DB_XREF=gi:39727374 DB_XREF=AJ610447 CLONE=02202R NOTE=Non-UniGene sequence merged into UniGene cluster TID=Ta.303.3 CNT=28 FEA=EST TIER=ConsEnd STK=0 UG=Ta.303 UG_TITLE=Transcribed sequence with weak similarity to protein pir:T4806	Glutathione S-transferase 2 n=1 Tax=Triticum aestivum RepID=GSTF2_WHEAT
TaAffx.106418.1.S1_at	5.30577	1.61e-08	5.26381	2.79e-08	2.91974	3.25e-05	-1.01311	0.986645	-1.02843	0.999966	-1.29561	0.518413	-1.64363	0.0343375	1.00047	0.999965	80.6835	94.3149	23.6434	-4.03781	gb:CA719063 DB_XREF=gi:25440856 DB_XREF=wkm2n.pk003.n16 CLONE=wkm2n.pk003.n16 TID=TaAffx.106418.1 CNT=1 FEA=EST TIER=ConsEnd STK=0 NOTE=sequence(s) not in UniGene	Glutathione S-transferase GST 22 (Fragment) n=1 Tax=Zea mays RepID=Q9FQB7_MAIZE
TaAffx.106418.1.S1_x_at	6.40194	5.68e-11	6.0746	1.63e-10	3.53398	9.98e-08	-1.00608	0.993033	-1.10427	0.999966	-1.02466	0.999998	-1.57596	0.0146037	1.00651	0.999965	181.8	137.117	34.5337	-4.03508	gb:CA719063 DB_XREF=gi:25440856 DB_XREF=wkm2n.pk003.n16 CLONE=wkm2n.pk003.n16 TID=TaAffx.106418.1 CNT=1 FEA=EST TIER=ConsEnd STK=0 NOTE=sequence(s) not in UniGene	Glutathione S-transferase GST 22 (Fragment) n=1 Tax=Zea mays RepID=Q9FQB7_MAIZE
TaAffx.1140.1.A1_at	3.48908	2.59e-06	4.62885	1.79e-07	1.31167	0.443222	1.07234	0.858246	1.22455	0.879864	-1.08618	0.999998	1.06877	0.89068	1.05996	0.999965	4.80499	52.5287	1.18337	1.00862	gb:CD884266 DB_XREF=gi:32648556 DB_XREF=F1.116B18F010507 CLONE=F1116B18 TID=TaAffx.1140.1 CNT=6 FEA=EST TIER=ConsEnd STK=0 NOTE=sequence(s) not in UniGene	Glutathione S-transferase GST 22 (Fragment) n=1 Tax=Zea mays RepID=Q9FQB7_MAIZE
Ta.3118.1.S1_at	30.365	4.48e-09	12.7805	6.35e-07	15.4718	3.82e-07	2.62818	0.0344065	1.55996	0.680291	-1.16558	0.999998	1.40807	0.675973	1.78336	0.256477	4.6901e+08	15782.8	17123.6	1.79604	gb:BE515437 DB_XREF=gi:9739382 DB_XREF=WHE0613_G11_M21ZA CLONE=WHE0613_G11_M21 TID=Ta.3118.1 CNT=11 FEA=EST TIER=ConsEnd STK=0 UG=Ta.3118 UG_TITLE=Transcribed sequence with weak similarity to protein ref:NP_172507.1 (A.thaliana) putative glutath	Glutathione S-transferase GST 31 n=2 Tax=Zea mays RepID=Q9FQA8_MAIZE
Ta.25522.1.S1_at	14.0303	1.68e-06	12.4647	4.17e-06	4.15318	0.00551455	-1.00143	0.999245	1.03731	0.999966	1.06653	0.999998	1.57141	0.606771	8.43754	4.91e-05	8152.55	2698.99	5.98672	-694.086	gb:CK197714 DB_XREF=gi:39560104 DB_XREF=FGAS006194 TID=Ta.25522.1 CNT=14 FEA=EST TIER=ConsEnd STK=0 UG=Ta.25522 UG_TITLE=Transcribed sequence with weak similarity to protein ref:NP_187538.1 (A.thaliana) putative glutathione transferase (Arabidops	Glutathione S-transferase GST 36 n=2 Tax=Zea mays RepID=Q9FQA3_MAIZE
Ta.237.1.S1_a_at	3.86518	9.15e-06	4.28795	4.38e-06	3.05279	0.000277647	1.33115	0.456675	1.19667	0.999966	2.05986	0.0196303	1.87543	0.0300668	1.754	0.0556601	6.35774	4.68512	2.26162	-1.34056	gb:AF002211.1 DB_XREF=gi:2183248 TID=Ta.237.1 CNT=1 FEA=FLmRNA TIER=FL STK=1 UG=Ta.237 DEF=Triticum aestivum glutathione-S-transferase mRNA, complete cds. PROD=glutathione-S-transferase FL=gb:AF002211.1	Glutathione S-transferase n=2 Tax=Triticum aestivum RepID=GSTZ_WHEAT
Ta.237.1.S1_at	1.5447	0.2637	1.65638	0.141669	1.63454	0.229763	1.64462	0.186462	1.44199	0.607776	2.04047	0.0570071	2.21934	0.0182754	1.78824	0.101673	1.07379	-1.30504	-1.49983	-1.10467	gb:AF002211.1 DB_XREF=gi:2183248 TID=Ta.237.1 CNT=1 FEA=FLmRNA TIER=FL STK=1 UG=Ta.237 DEF=Triticum aestivum glutathione-S-transferase mRNA, complete cds. PROD=glutathione-S-transferase FL=gb:AF002211.1	Glutathione S-transferase n=2 Tax=Triticum aestivum RepID=GSTZ_WHEAT
Ta.237.2.S1_x_at	4.08978	0.000266797	4.6123	0.000124091	3.02012	0.00644146	1.0268	0.983206	1.17696	0.999966	2.25276	0.0636236	1.8328	0.167445	3.25857	0.00242701	7.53088	5.13209	2.27729	-4.69711	gb:AJ611893 DB_XREF=gi:39728820 DB_XREF=AJ611893 CLONE=05730R NOTE=Non-UniGene sequence merged into UniGene cluster TID=Ta.237.2 CNT=61 FEA=mRNA TIER=ConsEnd STK=0 UG=Ta.237 UG_TITLE=Glutathione-S-transferase mRNA, complete cds	Glutathione S-transferase n=2 Tax=Triticum aestivum RepID=GSTZ_WHEAT
TaAffx.56524.1.S1_at	8.25214	8.96e-08	7.35345	2.98e-07	3.87743	0.000128491	-1.09759	0.860731	-1.1786	0.999966	1.76206	0.143187	1.01909	0.980055	1.40292	0.450788	690.14	48.2144	7.25178	-5.65886	gb:CA649877 DB_XREF=gi:25228173 DB_XREF=wre1n.pk0144.f5 CLONE=wre1n.pk0144.f5 TID=TaAffx.56524.1 CNT=1 FEA=EST TIER=ConsEnd STK=0 NOTE=sequence(s) not in UniGene	Glutathione S-transferase n=2 Tax=Triticum aestivum RepID=GSTZ_WHEAT
TaAffx.86428.1.S1_s_at	3.89106	6.73e-06	4.07348	5.53e-06	3.0423	0.000232473	-1.00333	0.997547	1.09259	0.999966	1.75389	0.077074	1.56261	0.152593	1.1917	0.838752	6.95702	4.99191	2.78889	-4.57899	gb:CA608586 DB_XREF=gi:25163748 DB_XREF=wr1.pk0092.h6 CLONE=wr1.pk0092.h6 TID=TaAffx.86428.1 CNT=1 FEA=EST TIER=ConsEnd STK=0 NOTE=sequence(s) not in UniGene	Glutathione S-transferase n=2 Tax=Triticum aestivum RepID=GSTZ_WHEAT
TaAffx.42385.1.S1_at	2.68928	0.0486492	2.72129	0.0468327	3.06382	0.0380462	8.70057	0.000121563	1.46336	0.98786	1.20601	0.999998	1.19664	0.847467	-1.14496	0.999965	2.33905	2.85854	3.64821	920.028	gb:AF004358.1 DB_XREF=gi:2190991 TID=TaAffx.42385.1 CNT=1 FEA=FLmRNA TIER=FL STK=1 NOTE=sequence(s) not in UniGene DEF=Aegilops tauschii glutathione S-transferase TSI-1 mRNA, complete cds. PROD=glutathione S-transferase TSI-1 FL=gb:AF004358.1	Glutathione S-transferase TSI-1 (Glutathione S-transferase 1) n=3 Tax=Triticeae RepID=O04941_AEGTA
Ta.30944.1.S1_s_at	3.72695	8.76e-07	3.25846	5.18e-06	2.794	7.12e-05	4.53968	5.48e-07	1.19643	0.970571	-1.54872	0.108962	-1.57309	0.0638822	-2.09665	0.00165819	5.7778	27.9966	20.6359	99.4797	gb:AJ440791.1 DB_XREF=gi:23504738 GEN=gstf2 TID=Ta.30944.1 CNT=3 FEA=mRNA TIER=ConsEnd STK=0 UG=Ta.30944 DEF=Triticum aestivum mRNA for glutathione transferase F2 (gstf2 gene). PROD=glutathione transferase F2	Glutathione transferase F2 n=1 Tax=Triticum aestivum RepID=Q8GTC1_WHEAT
Ta.5629.1.S1_x_at	19.0154	8.85e-07	16.6167	2.32e-06	7.62581	0.000315203	3.60604	0.0191356	-1.06297	0.999966	-2.26171	0.221457	-1.51319	0.67565	-1.56026	0.626082	1.1071e+06	481914	563.786	35.9096	gb:BT009443.1 DB_XREF=gi:32128994 TID=Ta.5629.1 CNT=51 FEA=mRNA TIER=ConsEnd STK=0 UG=Ta.5629 UG_TITLE=Clone wlmk8.pk0004.c12:fis, full insert mRNA sequence DEF=Triticum aestivum clone wlmk8.pk0004.c12:fis, full insert mRNA sequence.	Glutathione transferase F4 n=1 Tax=Triticum aestivum RepID=Q8GTB9_WHEAT
TaAffx.58957.1.S1_x_at	40.5759	6.08e-09	31.4618	3.04e-08	13.7565	3.4e-06	1.36804	0.637176	-1.03111	0.999966	-2.62096	0.0776395	-1.98552	0.226154	1.03988	0.999965	3.34925e+12	1.81943e+10	54804.4	1.25541	gb:CA611386 DB_XREF=gi:25189683 DB_XREF=wr1.pk0126.d9 CLONE=wr1.pk0126.d9 TID=TaAffx.58957.1 CNT=1 FEA=EST TIER=ConsEnd STK=0 NOTE=sequence(s) not in UniGene	Glutathione transferase F4 n=1 Tax=Triticum aestivum RepID=Q8GTB9_WHEAT
Ta.3418.1.S1_x_at	1.16303	0.551345	1.43973	0.020998	1.0936	0.728644	2.3681	7.15e-06	-1.26652	0.311076	-1.32062	0.152403	-1.65575	0.00198603	-1.50895	0.0104596	5.38726	6.77563	6.72411	14.6929	gb:CK214532 DB_XREF=gi:39620636 DB_XREF=FGAS026459 TID=Ta.3418.1 CNT=25 FEA=mRNA TIER=ConsEnd STK=0 UG=Ta.3418 UG_TITLE=MRNA for glutathione transferase F5 (gstf5 gene)	Glutathione transferase F5 n=1 Tax=Triticum aestivum RepID=Q8GTB8_WHEAT
Ta.28354.1.S1_at	6.13506	4.47e-11	5.34595	3.27e-10	3.54626	5.39e-08	1.93051	0.000596983	-1.10621	0.999966	-2.00924	0.000392745	-1.77535	0.0015106	1.01237	0.999965	151.3	163.731	39.9912	1.88968	gb:BJ267628 DB_XREF=gi:23139879 DB_XREF=BJ267628 CLONE=whoh12i14 TID=Ta.28354.1 CNT=92 FEA=mRNA TIER=Stack STK=14 UG=Ta.28354 UG_TITLE=MRNA for glutathione transferase (gstu3 gene)	Glutathione transferase n=1 Tax=Triticum aestivum RepID=Q8RW00_WHEAT
Ta.28354.3.S1_x_at	9.55376	2.32e-08	8.28931	9.69e-08	5.15859	7.76e-06	2.06863	0.0292089	-1.22296	0.999966	-2.12812	0.0302629	-1.49441	0.324346	1.16689	0.964773	1754.36	1367.6	100.636	1.86832	gb:BQ902312 DB_XREF=gi:22301096 DB_XREF=Ta02_03d12_R CLONE=Ta02_03d12 TID=Ta.28354.3 CNT=38 FEA=EST TIER=Stack STK=7 UG=Ta.28354 UG_TITLE=MRNA for glutathione transferase (gstu3 gene)	Glutathione transferase n=1 Tax=Triticum aestivum RepID=Q8RW00_WHEAT
Ta.28354.4.S1_at	16.9181	1.12e-08	14.3717	4.39e-08	9.33493	1.16e-06	12.0612	4.79e-07	-1.02327	0.999966	-3.07298	0.00618342	-1.59515	0.349965	1.78443	0.16917	251696	178393	1951.12	1240.57	gb:BJ285199 DB_XREF=gi:23146585 DB_XREF=BJ285199 CLONE=whr7a23 TID=Ta.28354.4 CNT=34 FEA=EST TIER=Stack STK=6 UG=Ta.28354 UG_TITLE=MRNA for glutathione transferase (gstu3 gene)	Glutathione transferase n=1 Tax=Triticum aestivum RepID=Q8RW00_WHEAT
Ta.8545.1.S1_at	19.1262	8.06e-11	11.3489	4.37e-09	9.76162	1.58e-08	2.42042	0.00470142	1.94837	0.0532523	-1.12271	0.999998	-1.1084	0.853867	1.47026	0.281875	148265	5679.76	1871.55	1.93209	gb:BQ162041 DB_XREF=gi:20299098 DB_XREF=WHE0492_H02_O04ZT CLONE=WHE0492_H02_O04 TID=Ta.8545.1 CNT=1 FEA=EST TIER=ConsEnd STK=0 UG=Ta.8545 UG_TITLE=Transcribed sequence with weak similarity to protein ref:NP_172507.1 (A.thaliana) putative glutath	Glutathione transferase n=1 Tax=Triticum aestivum RepID=Q8RW00_WHEAT
TaAffx.79276.1.S1_x_at	4.34385	1.71e-05	2.00877	0.0289368	1.29105	0.680568	-1.02063	0.984688	-1.00258	0.999966	1.00616	0.999998	-1.02246	0.9776	1.01939	0.999965	40.6851	2.00363	4.9709	-4.11253	gb:CA718932 DB_XREF=gi:25440725 DB_XREF=wkm2n.pk002.o18 CLONE=wkm2n.pk002.o18 TID=TaAffx.79276.1 CNT=1 FEA=EST TIER=ConsEnd STK=0 NOTE=sequence(s) not in UniGene	Glutathione transferase n=1 Tax=Triticum aestivum RepID=Q8RW00_WHEAT
Ta.28219.1.A1_at	29.4485	1.1e-07	2.80529	0.048431	9.3539	0.000105777	1.30146	0.719254	1.75356	0.632859	-1.01276	0.999998	2.06589	0.250763	1.62723	0.553026	2.17268e+08	14.1041	156.282	-1.25333	gb:CA698466 DB_XREF=gi:25420259 DB_XREF=wlk8.pk0004.c2 CLONE=wlk8.pk0004.c2 TID=Ta.28219.1 CNT=2 FEA=EST TIER=ConsEnd STK=0 UG=Ta.28219 UG_TITLE=Transcribed sequences	Glutathione transferase n=1 Tax=Triticum aestivum RepID=Q8RW01_WHEAT
Ta.3679.1.S1_x_at	17.8885	5.29e-08	14.5859	2.38e-07	7.82294	2.13e-05	1.01124	0.994549	1.13991	0.999966	-1.11934	0.999998	1.4668	0.625292	2.60194	0.0264968	110108	53424.3	81.9195	-3.01194	gb:CA733231 DB_XREF=gi:25548829 DB_XREF=wlp1c.pk008.o24 CLONE=wlp1c.pk008.o24 TID=Ta.3679.1 CNT=44 FEA=mRNA TIER=ConsEnd STK=0 UG=Ta.3679 UG_TITLE=MRNA for glutathione transferase (gstu2 gene)	Glutathione transferase n=1 Tax=Triticum aestivum RepID=Q8RW01_WHEAT
Ta.25779.1.S1_at	-4.00307	1.85e-06	-2.40218	0.000697819	-2.55173	0.000690072	1.42244	0.245231	-1.8614	0.0346303	-2.7205	0.00047115	-2.39477	0.000992305	-1.36637	0.336367	-4.41273	1.24688	-1.11493	6.9106	gb:CD373896 DB_XREF=gi:31158038 DB_XREF=WHE2610_F09_K18ZT CLONE=WHE2610_F09_K18 TID=Ta.25779.1 CNT=3 FEA=EST TIER=ConsEnd STK=0 UG=Ta.25779 UG_TITLE=Transcribed sequence with weak similarity to protein ref:NP_173161.1 (A.thaliana) putative gluta	Glutathione transferase n=1 Tax=Zea mays RepID=O24595_MAIZE
Ta.27148.1.S1_at	2.02995	0.000284026	1.95604	0.000614484	1.57028	0.0301014	1.21992	0.451785	1.05082	0.999966	1.04827	0.999998	-1.05435	0.895375	2.37241	4.17e-05	1.97129	1.87614	6.16727	-2.22297	gb:BJ275296 DB_XREF=gi:20099450 DB_XREF=BJ275296 CLONE=whoh6o21 TID=Ta.27148.1 CNT=27 FEA=mRNA TIER=ConsEnd STK=1 UG=Ta.27148 UG_TITLE=Clone wr1.pk0033.c11:fis, full insert mRNA sequence	Glutathione transferase-like n=1 Tax=Arabidopsis thaliana RepID=Q9FHE1_ARATH
Ta.23704.1.S1_s_at	2.44894	3.3e-06	1.75491	0.00113517	1.71698	0.00310838	1.59631	0.010216	1.53673	0.0288019	-1.08455	0.999998	2.06791	9.67e-05	1.42346	0.0490042	1.88193	7.15754	-1.27538	1.12729	gb:AJ440795.1 DB_XREF=gi:23504746 GEN=gstf6 TID=Ta.23704.1 CNT=123 FEA=mRNA TIER=Stack STK=8 UG=Ta.23704 DEF=Triticum aestivum mRNA for glutathione transferase F6 (gstf6 gene). PROD=glutathione transferase F6	Glutathione-S-transferase 19E50 n=3 Tax=Triticeae RepID=Q8LGN5_WHEAT
Ta.23704.1.S1_x_at	3.85025	6.25e-08	2.68372	7.87e-06	2.44724	6.32e-05	2.10156	0.000620727	1.9799	0.00192966	1.04972	0.999998	3.25908	9.64e-07	1.87945	0.00186297	3.6562	3.10373	-1.75545	1.16644	gb:AJ440795.1 DB_XREF=gi:23504746 GEN=gstf6 TID=Ta.23704.1 CNT=123 FEA=mRNA TIER=Stack STK=8 UG=Ta.23704 DEF=Triticum aestivum mRNA for glutathione transferase F6 (gstf6 gene). PROD=glutathione transferase F6	Glutathione-S-transferase 19E50 n=3 Tax=Triticeae RepID=Q8LGN5_WHEAT
Ta.24150.1.S1_at	1.0163	0.999985	-1.94882	0.000830107	-1.07924	0.810962	1.46923	0.0746207	1.12011	0.999966	-1.61595	0.0294495	1.52143	0.0423378	2.71341	9e-06	-1.07461	-1.25952	-6.0657	-2.36884	gb:AY064481.1 DB_XREF=gi:22022399 TID=Ta.24150.1 CNT=17 FEA=FLmRNA TIER=FL STK=1 UG=Ta.24150 DEF=Triticum aestivum glutathione-S-transferase 19E50 mRNA, complete cds. PROD=glutathione-S-transferase 19E50 FL=gb:AY064481.1	Glutathione-S-transferase 19E50 n=3 Tax=Triticeae RepID=Q8LGN5_WHEAT
Ta.27096.1.S1_at	6.42746	3.37e-05	5.10904	0.000206172	2.45196	0.0553364	1.1418	0.848458	1.81275	0.371364	1.14854	0.999998	4.74574	0.000493119	6.15845	7.52e-05	24.4999	15.5679	-4.9034	-32.3713	gb:CK196245 DB_XREF=gi:39558635 DB_XREF=FGAS004695 TID=Ta.27096.1 CNT=57 FEA=mRNA TIER=ConsEnd STK=0 UG=Ta.27096 UG_TITLE=Clone wre1n.pk0078.d7:fis, full insert mRNA sequence	Glutathione-S-transferase 19E50 n=3 Tax=Triticeae RepID=Q8LGN5_WHEAT
Ta.9599.1.S1_a_at	-4.02088	0.00346757	-3.52454	0.00894677	-1.80185	0.400024	-1.15493	0.858183	-6.67371	0.000474043	-11.78	2.05e-05	-7.3031	0.00014056	-5.6167	0.000615716	6.28901	305.591	45.2941	22.0356	gb:BJ229788 DB_XREF=gi:20048831 DB_XREF=BJ229788 CLONE=whdl20c21 TID=Ta.9599.1 CNT=4 FEA=EST TIER=ConsEnd STK=1 UG=Ta.9599 UG_TITLE=Transcribed sequence with weak similarity to protein pir:T48065 (A.thaliana) T48065 Glutathione transferase III-l	Glutathione-S-transferase 19E50 n=3 Tax=Triticeae RepID=Q8LGN5_WHEAT
Ta.27417.1.S1_at	3.98131	6.86e-08	4.07778	7.81e-08	2.35064	0.000162471	1.60856	0.0294283	-1.05043	0.999966	-1.0678	0.999998	-1.98001	0.00125294	-1.45615	0.0861751	32.712	35.3974	20.1213	8.36697	gb:CK200245 DB_XREF=gi:39562635 DB_XREF=FGAS008754 TID=Ta.27417.1 CNT=24 FEA=mRNA TIER=ConsEnd STK=0 UG=Ta.27417 UG_TITLE=Clone wle1n.pk0060.a11:fis, full insert mRNA sequence	Glutathione-S-transferase Cla47 n=1 Tax=Triticum aestivum RepID=Q8LGN6_WHEAT
Ta.1457.2.S1_at	2.18613	0.000197593	1.89243	0.00200245	1.65269	0.0233396	-1.05153	0.892886	2.95265	1.06e-05	1.67106	0.0254295	3.82177	2.87e-07	1.29692	0.314425	-1.70116	1.16584	-4.49735	-5.09276	gb:BJ294798 DB_XREF=gi:23151730 DB_XREF=BJ294798 CLONE=whsl15k17 TID=Ta.1457.2 CNT=60 FEA=mRNA TIER=Stack STK=9 UG=Ta.1457 UG_TITLE=MRNA for glutathione transferase (gstu1C gene)	Glutathione-S-transferase n=6 Tax=Triticeae RepID=Q3MUP2_HORVU
Ta.3681.1.S1_x_at	2.18401	5.88e-07	1.90751	1.07e-05	1.87442	3.37e-05	1.20189	0.243164	1.50052	0.0060604	-1.0798	0.999998	1.43953	0.0073861	1.38848	0.0152239	1.60602	7.92995	1.35181	-1.13807	gb:BJ229487 DB_XREF=gi:20048677 DB_XREF=BJ229487 CLONE=whdl19p02 TID=Ta.3681.1 CNT=99 FEA=mRNA TIER=Stack STK=17 UG=Ta.3681 UG_TITLE=MRNA for glutathione transferase (gstu1A gene)	Glutathione-S-transferase n=6 Tax=Triticeae RepID=Q3MUP2_HORVU
Ta.8227.1.S1_at	1.06967	0.999985	-1.0091	0.969068	1.00289	0.993726	-1.10444	0.766212	1.00706	0.999966	1.00555	0.999998	1.09377	0.828424	2.40758	0.00024887	1.04436	-4.04082	-1.06502	-11.4084	gb:BQ161623 DB_XREF=gi:20298680 DB_XREF=WHE0463-0466_C07_C07ZT CLONE=WHE0463-0466_C07_C07 TID=Ta.8227.1 CNT=3 FEA=EST TIER=ConsEnd STK=0 UG=Ta.8227 UG_TITLE=Transcribed sequence with weak similarity to protein ref:NP_195452.1 (A.thaliana) cytoch	cytochrome P450 ( uncharacterized protein) n=1 Tax=Oryza sativa Japonica Group RepID=Q94HA6_ORYSJ
Ta.1506.1.A1_x_at	1.04983	0.999985	-1.04862	0.937797	-1.08085	0.942593	-1.48604	0.627248	4.05295	0.0349214	4.27197	0.0230582	8.69903	0.000367658	3.15201	0.0577298	-8.01728	-39.9631	-879.096	-24.8995	gb:BE430555 DB_XREF=gi:9428398 DB_XREF=SUN004.B07R991213 CLONE=SUN004.B07 TID=Ta.1506.1 CNT=28 FEA=EST TIER=ConsEnd STK=0 UG=Ta.1506 UG_TITLE=Transcribed sequence with weak similarity to protein ref:NP_182079.1 (A.thaliana) putative cytochrome P	cytochrome P450 (Os02g0185900 protein) n=1 Tax=Oryza sativa Japonica Group RepID=Q6ZIG8_ORYSJ
Ta.8859.1.S1_at	2.11709	0.00150985	1.48739	0.111099	2.13641	0.00291783	1.17182	0.638249	1.23252	0.865462	1.11681	0.999998	1.38183	0.283947	2.7732	7.78e-05	1.84622	1.29287	1.68714	-3.03434	gb:BQ162524 DB_XREF=gi:20299581 DB_XREF=WHE0428_c12_f24zT CLONE=WHE0428_c12_f24 TID=Ta.8859.1 CNT=16 FEA=EST TIER=ConsEnd STK=0 UG=Ta.8859 UG_TITLE=Transcribed sequence with weak similarity to protein sp:Q9STK8 (A.thaliana) C71P_ARATH Cytochrome	Cytochrome P450 (Os09g0530300 protein) n=2 Tax=Oryza sativa RepID=Q69NF3_ORYSJ
Ta.8564.1.S1_x_at	7.30979	2.79e-06	5.01818	5.62e-05	4.83224	0.000164544	2.3253	0.0369122	1.47969	0.684402	1.23262	0.999998	2.31826	0.0315813	7.68479	3.62e-06	56.8899	13.7901	5.71191	-41.055	gb:CK198913 DB_XREF=gi:39561303 DB_XREF=FGAS007401 TID=Ta.8564.1 CNT=18 FEA=EST TIER=ConsEnd STK=0 UG=Ta.8564 UG_TITLE=Transcribed sequence with weak similarity to protein ref:NP_176674.1 (A.thaliana) cytochrome p450, putative (Arabidopsis thalia	cytochrome P450 (Os10g0515200 protein) (Transposon protein, , unclassified, expressed) n=3 Tax=Oryza sativa RepID=Q9FW92_ORYSJ
Ta.21438.1.A1_at	1.65613	0.0322148	3.6561	2.17e-06	-1.02012	0.965096	-1.02699	0.966313	-1.01252	0.999966	1.00474	0.999998	-1.01236	0.982099	1.00054	0.999965	6.35834	6.28261	-1.00539	-4.07704	gb:CA670189 DB_XREF=gi:25248903 DB_XREF=wlsu1.pk025.l14 CLONE=wlsu1.pk025.l14 TID=Ta.21438.1 CNT=5 FEA=EST TIER=ConsEnd STK=0 UG=Ta.21438 UG_TITLE=Transcribed sequence with weak similarity to protein sp:Q9LIP5 (A.thaliana) C72W_ARATH Cytochrome	cytochrome P450 71C4 (Os08g0105800 protein) n=1 Tax=Oryza sativa Japonica Group RepID=Q6ZD83_ORYSJ
Ta.16847.1.S1_at	-2.64921	2.43e-07	-2.66114	3.16e-07	-1.78807	0.00060799	1.02229	0.952703	-1.08957	0.999966	-1.13167	0.897787	-1.17033	0.545875	1.01757	0.999965	-2.94781	-2.88679	-1.53447	1.00328	gb:CA613713 DB_XREF=gi:25192010 DB_XREF=wr1.pk0145.h8 CLONE=wr1.pk0145.h8 TID=Ta.16847.1 CNT=1 FEA=EST TIER=ConsEnd STK=0 UG=Ta.16847 UG_TITLE=Transcribed sequence	cytochrome P450 n=1 Tax=Lolium rigidum RepID=Q9ATU8_LOLRI
Ta.13841.1.S1_at	4.83854	6.58e-07	4.10164	4.16e-06	3.09879	0.000159704	-1.32458	0.444738	2.28357	0.00602775	1.35911	0.527301	1.80261	0.036147	-1.0151	0.999965	5.87654	6.69244	2.45578	-1.23926	gb:AJ440511 DB_XREF=gi:20196104 DB_XREF=AJ440511 CLONE=PSR72 (forward) TID=Ta.13841.1 CNT=15 FEA=EST TIER=ConsEnd STK=0 UG=Ta.13841 UG_TITLE=Transcribed sequence with weak similarity to protein ref:NP_188087.1 (A.thaliana) putative cytochrome P4	cytochrome P450 n=2 Tax=Lolium rigidum RepID=Q9ATU3_LOLRI
Ta.22998.1.S1_at	4.19482	0.000348898	2.24116	0.0452066	6.58201	3.36e-05	7.54602	1.81e-05	3.24744	0.00798272	1.31208	0.999998	7.20114	1.36e-05	-1.03201	0.999965	1.92837	1.90406	-1.53595	382.159	gb:CA722050 DB_XREF=gi:25443843 DB_XREF=wds1c.pk003.m7.f CLONE=wds1c.pk003.m7.f TID=Ta.22998.1 CNT=2 FEA=EST TIER=ConsEnd STK=1 UG=Ta.22998 UG_TITLE=Transcribed sequence with weak similarity to protein sp:Q9SAE3 (A.thaliana) C72S_ARATH Cytochrom	cytochrome P450 n=2 Tax=Lolium rigidum RepID=Q9ATV2_LOLRI
Ta.27570.1.S1_at	-1.07185	0.999985	-1.06038	0.870927	1.02894	0.964544	1.20222	0.693427	1.29029	0.983197	-1.0591	0.999998	1.49323	0.378126	5.29659	9.45e-06	-5.14134	-1.00088	-1.37964	-17.0817	gb:CD899311 DB_XREF=gi:32673639 DB_XREF=G174.111O18F010827 CLONE=G174111O18 TID=Ta.27570.1 CNT=9 FEA=mRNA TIER=ConsEnd STK=0 UG=Ta.27570 UG_TITLE=Clone wdk1c.pk013.e20:fis, full insert mRNA sequence	Cytochrome P450 (Cytochrome P450 family protein, expressed) n=3 Tax=Oryza sativa RepID=Q5CCK3_ORYSJ
TaAffx.12442.1.A1_at	25.5723	1.11e-10	15.5648	3.58e-09	20.1772	8.39e-10	1.47387	0.355322	-1.00013	0.999966	1.00974	0.999998	-1.02153	0.978876	1.01321	0.999965	9.97912e+07	24071.4	2.40694e+06	1.37617	gb:BJ263377 DB_XREF=gi:20084133 DB_XREF=BJ263377 CLONE=whh15d12 TID=TaAffx.12442.1 CNT=1 FEA=EST TIER=ConsEnd STK=1 NOTE=sequence(s) not in UniGene	Cytochrome P450 71E1, putative (Putative uncharacterized protein) (Os12g0512800 protein) n=2 Tax=Oryza sativa RepID=Q2QPY6_ORYSJ
Ta.18630.1.A1_at	5.22274	2.12e-05	4.92215	4.32e-05	1.94281	0.112293	2.8329	0.00711946	-1.05442	0.999966	1.01087	0.999998	1.75598	0.185009	1.30336	0.756965	77.5558	15.0458	1.13826	2.88694	gb:CK211309 DB_XREF=gi:39617413 DB_XREF=FGAS023146 NOTE=Non-UniGene sequence merged into UniGene cluster TID=Ta.18630.1 CNT=4 FEA=EST TIER=ConsEnd STK=0 UG=Ta.18630 UG_TITLE=Transcribed sequence with weak similarity to protein sp:Q96242 (A.thali	Cytochrome P450 74A1, chloroplastic n=3 Tax=Oryza sativa RepID=C74A1_ORYSJ
Ta.18630.1.A1_x_at	5.80036	2.26e-06	5.45674	4.75e-06	2.05792	0.0434155	1.98489	0.0531853	1.1212	0.999966	1.5806	0.326233	2.16549	0.0223562	1.2701	0.754693	25.6193	14.6837	-1.07741	1.64124	gb:CK211309 DB_XREF=gi:39617413 DB_XREF=FGAS023146 NOTE=Non-UniGene sequence merged into UniGene cluster TID=Ta.18630.1 CNT=4 FEA=EST TIER=ConsEnd STK=0 UG=Ta.18630 UG_TITLE=Transcribed sequence with weak similarity to protein sp:Q96242 (A.thali	Cytochrome P450 74A1, chloroplastic n=3 Tax=Oryza sativa RepID=C74A1_ORYSJ
Ta.18134.1.S1_at	1.3395	0.574024	1.24133	0.481294	-1.06874	0.905669	2.11898	0.0249366	-3.69271	0.000227012	-9.45624	1.5e-07	-6.30795	1.24e-06	-12.873	8.67e-09	32.7225	1660.69	37.7711	32587.4	gb:AL826456 DB_XREF=gi:21837977 DB_XREF=AL826456 CLONE=C01_p537_plate_3 TID=Ta.18134.1 CNT=18 FEA=EST TIER=ConsEnd STK=0 UG=Ta.18134 UG_TITLE=Transcribed sequence with weak similarity to protein sp:Q96242 (A.thaliana) CP74_ARATH Allene oxide syn	Cytochrome P450 74A4 n=3 Tax=Oryza sativa RepID=C74A4_ORYSJ
TaAffx.107979.1.S1_at	47.6007	1.52e-06	44.9118	2.5e-06	8.72182	0.00367972	1.00085	0.999601	1.01022	0.999966	1.01042	0.999998	1.11739	0.948934	-1.00523	0.999965	105957022234411	1.643e+13	194.609	4.01691	gb:CA692409 DB_XREF=gi:25414188 DB_XREF=wlm96.pk055.a16 CLONE=wlm96.pk055.a16 TID=TaAffx.107979.1 CNT=2 FEA=EST TIER=ConsEnd STK=0 NOTE=sequence(s) not in UniGene	Cytochrome P450 CYP51H10 n=1 Tax=Avena strigosa RepID=A1BQV1_9POAL
TaAffx.28047.1.S1_at	22.1127	7.08e-06	22.7074	8.04e-06	7.28998	0.00298311	-1.0138	0.995433	-1.01361	0.999966	-1.00058	0.999998	1.20216	0.885309	1.0184	0.999965	9.15619e+06	1.37032e+07	68.0167	-4.09029	gb:CA665990 DB_XREF=gi:25244527 DB_XREF=wlk1.pk0024.e3 CLONE=wlk1.pk0024.e3 TID=TaAffx.28047.1 CNT=6 FEA=EST TIER=ConsEnd STK=0 NOTE=sequence(s) not in UniGene	Cytochrome P450 CYP51H11 n=1 Tax=Avena strigosa RepID=A1BQV5_9POAL
Ta.25469.1.S1_at	3.46234	0.000115568	2.10907	0.0167974	1.18459	0.737262	1.01263	0.991543	1.54985	0.371364	1.218	0.999998	1.50927	0.30759	1.03336	0.999965	3.76457	1.85454	-1.25239	-1.01448	gb:AY437442.1 DB_XREF=gi:38112706 TID=Ta.25469.1 CNT=19 FEA=FLmRNA TIER=FL STK=1 UG=Ta.25469 DEF=Triticum aestivum cultivar Ning 7840 cytochrome P450 mRNA, complete cds. PROD=cytochrome P450 FL=gb:AY437442.1	Cytochrome P450 CYP709C1 n=2 Tax=Triticum aestivum RepID=Q6DV71_WHEAT
TaAffx.109794.1.S1_x_at	1.60943	0.00357636	2.1341	2.56e-05	1.17332	0.588141	-1.00535	0.993364	1.00372	0.999966	1.00741	0.999998	-1.00885	0.981863	1.03118	0.999965	1.52173	2.18358	4.53836	-4.10258	gb:CA668708 DB_XREF=gi:25247415 DB_XREF=wlsu1.pk021.p13 CLONE=wlsu1.pk021.p13 TID=TaAffx.109794.1 CNT=1 FEA=EST TIER=ConsEnd STK=0 NOTE=sequence(s) not in UniGene	Cytochrome P450 family protein (Putative uncharacterized protein) n=1 Tax=Oryza sativa Japonica Group RepID=Q10P24_ORYSJ
TaAffx.59478.1.S1_at	-1.05577	0.999985	1.64705	0.288537	2.63889	0.0741834	1.60286	0.487967	-4.73334	0.00401889	-4.40469	0.00551907	-4.74867	0.00190671	-1.27341	0.963238	12.7955	66.337	167.447	7.34248	gb:CA597281 DB_XREF=gi:25149906 DB_XREF=wpa1c.pk016.h16 CLONE=wpa1c.pk016.h16 TID=TaAffx.59478.1 CNT=2 FEA=EST TIER=ConsEnd STK=0 NOTE=sequence(s) not in UniGene	Cytochrome P450 family protein, expressed (Os10g0486100 protein) n=3 Tax=Oryza sativa RepID=Q7XD91_ORYSJ
TaAffx.66699.1.S1_at	-1.96038	0.0217128	-1.34528	0.300353	-1.71446	0.1135	1.50237	0.249775	-1.34715	0.722247	-1.42928	0.469702	-2.01781	0.0217763	-1.01134	0.999965	-1.52968	1.05995	1.23401	5.71084	gb:CA742365 DB_XREF=gi:25558188 DB_XREF=wfl1c.pk001.i13 CLONE=wfl1c.pk001.i13 TID=TaAffx.66699.1 CNT=9 FEA=EST TIER=ConsEnd STK=0 NOTE=sequence(s) not in UniGene	Cytochrome P450 family protein, expressed (Os10g0546600 protein) n=2 Tax=Oryza sativa Japonica Group RepID=Q336V3_ORYSJ
Ta.5658.1.A1_at	2.39316	4.45e-05	2.28015	0.000111373	1.16401	0.695387	1.00254	0.997473	1.02786	0.999966	1.04274	0.999998	1.00413	0.991503	1.00331	0.999965	2.5763	2.35776	1.1172	-1.00053	gb:BJ288128 DB_XREF=gi:20106793 DB_XREF=BJ288128 CLONE=whsl12o24 TID=Ta.5658.1 CNT=3 FEA=EST TIER=ConsEnd STK=0 UG=Ta.5658 UG_TITLE=Transcribed sequence with weak similarity to protein ref:NP_180337.1 (A.thaliana) putative cytochrome P450 (Arabi	Cytochrome P450 family protein, expressed (Os12g0150200 protein) n=2 Tax=Oryza sativa RepID=Q2QXN4_ORYSJ
Ta.13364.2.A1_a_at	1.55594	0.0149822	2.14241	8.77e-05	2.1372	0.000197932	1.60829	0.0153991	2.27452	9.59e-05	1.9733	0.000944076	1.85829	0.00121601	-1.32938	0.172827	-1.64556	1.12436	1.21328	7.66172	gb:BJ311437 DB_XREF=gi:20118701 DB_XREF=BJ311437 CLONE=whyd27m22 NOTE=Non-UniGene sequence merged into UniGene cluster TID=Ta.13364.2 CNT=1 FEA=EST TIER=ConsEnd STK=1 UG=Ta.13364 UG_TITLE=Transcribed sequence with weak similarity to protein ref	Cytochrome P450 family protein, expressed (Putative uncharacterized protein) (Os03g0332000 protein) n=2 Tax=Oryza sativa RepID=Q10LX2_ORYSJ
TaAffx.64667.1.S1_at	1.86239	0.0084313	2.7663	6.65e-05	2.84005	0.000107789	1.15315	0.673112	2.87118	0.000118599	2.27539	0.00197879	2.23679	0.00126722	-1.00276	0.999965	-2.01222	1.40533	1.51915	4.45649	gb:BJ282030 DB_XREF=gi:20103459 DB_XREF=BJ282030 CLONE=whr24n17 TID=TaAffx.64667.1 CNT=1 FEA=EST TIER=ConsEnd STK=0 NOTE=sequence(s) not in UniGene	Cytochrome P450 family protein, expressed (Putative uncharacterized protein) (Os03g0332000 protein) n=2 Tax=Oryza sativa RepID=Q10LX2_ORYSJ
Ta.4041.1.S1_at	1.70987	0.15804	2.00113	0.0489947	2.29524	0.0261082	3.23001	0.0017538	-6.21547	1.02e-05	-3.93392	0.000447015	-4.24372	0.000117995	-1.25899	0.815705	243.088	61.1829	92.9872	22.4555	gb:CK215701 DB_XREF=gi:39621805 DB_XREF=FGAS027670 TID=Ta.4041.1 CNT=13 FEA=EST TIER=ConsEnd STK=0 UG=Ta.4041 UG_TITLE=Transcribed sequence with weak similarity to protein pir:T09364 (A.thaliana) T09364 cytochrome P450 homolog F23K16.110 - Arabid	Cytochrome P450 family protein, expressed n=2 Tax=Oryza sativa RepID=Q10S01_ORYSJ
Ta.4041.1.S1_x_at	1.89562	0.0456107	2.00705	0.0287512	2.75802	0.00274721	3.58337	0.000300077	-6.93475	1.16e-06	-5.75015	6.84e-06	-5.26258	6.69e-06	-1.09576	0.999965	455.203	216.346	259.681	25.6189	gb:CK215701 DB_XREF=gi:39621805 DB_XREF=FGAS027670 TID=Ta.4041.1 CNT=13 FEA=EST TIER=ConsEnd STK=0 UG=Ta.4041 UG_TITLE=Transcribed sequence with weak similarity to protein pir:T09364 (A.thaliana) T09364 cytochrome P450 homolog F23K16.110 - Arabid	Cytochrome P450 family protein, expressed n=2 Tax=Oryza sativa RepID=Q10S01_ORYSJ
TaAffx.128418.141.S1_at	-1.00002	0.999985	-1.00948	0.99143	-1.00351	0.997638	-10.0074	0.0143225	-1.00219	0.999966	1.00061	0.999998	-1.00979	0.994694	1.10372	0.999965	1.00151	-4.02807	1.00436	-2211.92	gb:CA678595 DB_XREF=gi:25262479 DB_XREF=wlm4.pk0002.a11 CLONE=wlm4.pk0002.a11 TID=TaAffx.128418.141 CNT=1 FEA=EST TIER=ConsEnd STK=0 NOTE=sequence(s) not in UniGene	Cytochrome P450 like_TBP n=1 Tax=Nicotiana tabacum RepID=O04892_TOBAC
TaAffx.128418.141.S1_x_at	-1.03013	0.999985	-1.04158	0.957757	-1.03364	0.980643	-5.66416	0.0301375	-1.0121	0.999966	-1.00732	0.999998	-1.0208	0.988986	-1.02572	0.999965	-1.01257	-1.02403	-1.00894	-24.9062	gb:CA678595 DB_XREF=gi:25262479 DB_XREF=wlm4.pk0002.a11 CLONE=wlm4.pk0002.a11 TID=TaAffx.128418.141 CNT=1 FEA=EST TIER=ConsEnd STK=0 NOTE=sequence(s) not in UniGene	Cytochrome P450 like_TBP n=1 Tax=Nicotiana tabacum RepID=O04892_TOBAC
TaAffx.54080.1.S1_at	8.84449	3.34e-07	11.2139	9.74e-08	2.01689	0.0795489	-1.01229	0.992781	1.0007	0.999966	1.00687	0.999998	-1.00148	0.997796	-1.00453	0.999965	229.729	1181.99	8.10246	-1.00539	gb:CA686030 DB_XREF=gi:25275076 DB_XREF=wlm96.pk031.l22 CLONE=wlm96.pk031.l22 TID=TaAffx.54080.1 CNT=1 FEA=EST TIER=ConsEnd STK=0 NOTE=sequence(s) not in UniGene	Cytochrome P450 monooxygenase CYP71U4v2 n=2 Tax=Hordeum vulgare RepID=Q52PG2_HORVD
Ta.19609.1.S1_at	60.4485	2.49e-10	53.4755	6.89e-10	16.9474	3e-07	4.08631	0.00248057	1.74776	0.453249	1.36885	0.981647	2.07039	0.134548	1.70048	0.336045	4.6848e+17	4849199241490730	30090.5	5.22644	gb:AJ615628 DB_XREF=gi:39732555 DB_XREF=AJ615628 CLONE=11942R NOTE=Non-UniGene sequence merged into UniGene cluster TID=Ta.19609.1 CNT=2 FEA=EST TIER=ConsEnd STK=0 UG=Ta.19609 UG_TITLE=Transcribed sequence with weak similarity to protein ref:NP	Cytochrome P450 n=1 Tax=Triticum aestivum RepID=Q2V065_WHEAT
Ta.174.1.S1_at	27.7393	5.48e-13	36.4754	2.63e-13	15.641	3.19e-11	1.31544	0.415737	1.00146	0.999966	-1.0247	0.999998	-1.01991	0.976134	3.28704	2.19e-05	1.11918e+08	1.94387e+11	103621	-3.92203	gb:AB036772.1 DB_XREF=gi:13516743 GEN=N-1 TID=Ta.174.1 CNT=2 FEA=FLmRNA TIER=FL STK=1 UG=Ta.174 DEF=Triticum aestivum N-1 mRNA for cytochrome P450, complete cds. PROD=cytochrome P450 FL=gb:AB036772.1	Cytochrome P450 n=1 Tax=Triticum aestivum RepID=Q9AVM3_WHEAT
Ta.25832.1.A1_at	-1.00395	0.999985	-1.01981	0.949008	-1.00957	0.985133	6.38397	9.63e-07	-2.53713	0.00420506	-2.51837	0.00409569	-2.5591	0.00186948	-1.44264	0.31938	2.89423	2.82559	2.92722	227.01	gb:CD453384 DB_XREF=gi:31368124 DB_XREF=WHE1655-1658_B07_B07ZT CLONE=WHE1655-1658_B07_B07 TID=Ta.25832.1 CNT=1 FEA=EST TIER=ConsEnd STK=0 UG=Ta.25832 UG_TITLE=Transcribed sequence with weak similarity to protein sp:Q9LTM0 (A.thaliana) C72N_ARATH	Cytochrome P450 n=1 Tax=Triticum aestivum RepID=Q9AVM3_WHEAT
TaAffx.108741.1.S1_at	2.38155	1.94e-05	8.26773	2.1e-11	1.35025	0.193428	-1.00916	0.989362	-1.00423	0.999966	1.00388	0.999998	-1.00955	0.982641	-1.00158	0.999965	10.4525	153.687	5.13299	-1.00526	gb:CA684706 DB_XREF=gi:25272384 DB_XREF=wlm96.pk027.e2 CLONE=wlm96.pk027.e2 TID=TaAffx.108741.1 CNT=1 FEA=EST TIER=ConsEnd STK=0 NOTE=sequence(s) not in UniGene	Cytochrome P450 n=1 Tax=Triticum aestivum RepID=Q9AVM3_WHEAT
TaAffx.50125.2.S1_at	12.4483	1.25e-05	21.466	1.13e-06	2.37468	0.176843	1.84552	0.375836	1.00086	0.999966	1.00484	0.999998	-1.01358	0.989931	1.15703	0.999965	2792.65	1.44354e+06	10.4705	1.61159	gb:CA745672 DB_XREF=gi:25561495 DB_XREF=wri2s.pk002.c3 CLONE=wri2s.pk002.c3 TID=TaAffx.50125.2 CNT=3 FEA=EST TIER=ConsEnd STK=0 NOTE=sequence(s) not in UniGene	Cytochrome P450 n=1 Tax=Triticum aestivum RepID=Q9AVM3_WHEAT
TaAffx.80752.1.S1_at	2.55321	1.5e-05	4.0261	7.04e-08	1.39053	0.170113	-1.00415	0.995746	-1.01245	0.999966	1.00088	0.999998	-1.02726	0.958006	1.05353	0.999965	11.8405	8.14109	5.34352	-4.16316	gb:CA693111 DB_XREF=gi:25414897 DB_XREF=wlm96.pk061.c21 CLONE=wlm96.pk061.c21 TID=TaAffx.80752.1 CNT=1 FEA=EST TIER=ConsEnd STK=0 NOTE=sequence(s) not in UniGene	Cytochrome P450 n=1 Tax=Triticum aestivum RepID=Q9AVM3_WHEAT
Ta.254.1.S1_s_at	-1.16224	0.695853	-1.36164	0.112428	1.15065	0.6942	2.11321	0.000307387	-1.6293	0.0213331	-1.98974	0.000930665	-1.93935	0.000685305	-2.57805	8.64e-06	1.38228	1.54553	8.51498	25.835	gb:AF123609.1 DB_XREF=gi:10442762 TID=Ta.254.1 CNT=14 FEA=FLmRNA TIER=FL STK=1 UG=Ta.254 DEF=Triticum aestivum clone CYP86-TA cytochrome P450 mRNA, complete cds. PROD=cytochrome P450 FL=gb:AF123609.1	Cytochrome P450 n=2 Tax=BEP clade RepID=Q9FVM8_WHEAT
Ta.253.1.S1_at	2.78221	0.00158667	2.72835	0.00220839	1.90301	0.0807371	-1.19087	0.707225	1.64371	0.299885	1.51265	0.424129	3.87092	0.000131104	3.44545	0.000327027	2.20151	2.32254	-3.91202	-24.8698	gb:AF123608.1 DB_XREF=gi:10442760 TID=Ta.253.1 CNT=37 FEA=FLmRNA TIER=FL STK=0 UG=Ta.253 DEF=Triticum aestivum clone CYP73-TA cytochrome P450 mRNA, complete cds. PROD=cytochrome P450 FL=gb:AF123608.1	Cytochrome P450 n=4 Tax=Poaceae RepID=Q9FVM9_WHEAT
Ta.23822.1.S1_at	1.00063	0.999985	1.03471	0.878696	-1.08953	0.794998	1.76254	0.00945669	-2.23582	0.000477609	-2.16563	0.000760238	-4.32462	7.19e-08	-12.5301	4.54e-12	9.4247	9.19178	9.41582	20069	gb:AF123603.1 DB_XREF=gi:26655532 TID=Ta.23822.1 CNT=12 FEA=FLmRNA TIER=FL STK=1 UG=Ta.23822 DEF=Triticum aestivum clone CYP71C3-TA cytochrome P450 mRNA, complete cds. PROD=cytochrome P450 FL=gb:AF123603.1	Cytochrome P450 n=6 Tax=Triticeae RepID=Q8GZU6_WHEAT
Ta.3380.1.S1_at	-4.95397	0.0093067	-8.25644	0.00087315	-1.13757	0.908556	5.37766	0.0115175	-1.768	0.82659	-5.50652	0.0136789	-2.03335	0.441131	-6.75171	0.00283428	-9.10064	-6.72678	1.86062	4480.27	gb:AB042629.1 DB_XREF=gi:19909889 GEN=CYP71C8v2 TID=Ta.3380.1 CNT=7 FEA=FLmRNA TIER=FL STK=1 UG=Ta.3380 DEF=Triticum aestivum CYP71C8v2 mRNA for P450, complete cds. PROD=P450 FL=gb:AB042629.1	Cytochrome P450 n=6 Tax=Triticeae RepID=Q8GZU6_WHEAT
Ta.2785.1.S1_at	3.46157	8.18e-07	2.41027	0.000101392	1.64782	0.0322435	2.41489	0.000246965	1.78859	0.0170667	1.52221	0.098398	2.51283	8.74e-05	1.8139	0.00659459	3.18872	1.85069	-1.82136	1.51675	gb:CK196460 DB_XREF=gi:39558850 DB_XREF=FGAS004918 TID=Ta.2785.1 CNT=22 FEA=mRNA TIER=ConsEnd STK=0 UG=Ta.2785 UG_TITLE=MRNA for cytochrome P450 reductase (r2 gene)	Cytochrome P450 reductase n=1 Tax=Triticum aestivum RepID=Q8VX49_WHEAT
Ta.5735.1.S1_x_at	-1.0897	0.999985	-1.05212	0.870696	1.41822	0.394634	1.62799	0.125996	-4.50012	1.03e-05	-4.5588	1.15e-05	-4.60452	4.99e-06	-1.85855	0.0363929	10.6326	11.3662	65.0167	11.2087	gb:BJ288719 DB_XREF=gi:20107049 DB_XREF=BJ288719 CLONE=whsl1b17 TID=Ta.5735.1 CNT=2 FEA=EST TIER=ConsEnd STK=0 UG=Ta.5735 UG_TITLE=Transcribed sequence with weak similarity to protein ref:NP_174633.1 (A.thaliana) cytochrome P450, putative (Arabi	Cytochrome P450, putative n=2 Tax=Oryza sativa RepID=Q6ATT7_ORYSJ
TaAffx.12575.1.A1_at	-2.85438	0.00161106	-1.90025	0.0620445	-1.38183	0.588393	1.98179	0.0620692	1.00578	0.999966	-1.35865	0.761215	1.49652	0.389667	-7.51263	8.88e-07	-14.5219	-1.45559	-7.35308	721.281	gb:BJ253107 DB_XREF=gi:20077981 DB_XREF=BJ253107 CLONE=whf27g02 TID=TaAffx.12575.1 CNT=1 FEA=EST TIER=ConsEnd STK=1 NOTE=sequence(s) not in UniGene	Cytochrome P450, putative n=2 Tax=Oryza sativa RepID=Q6ATT7_ORYSJ
TaAffx.93492.1.S1_at	8.65411	4.12e-09	4.44504	1.78e-06	10.1578	2.37e-09	1.01798	0.983974	1.0071	0.999966	1.00142	0.999998	-1.004	0.993017	1.00759	0.999965	200.437	10.88	2291.12	1.00723	gb:BJ313760 DB_XREF=gi:20120084 DB_XREF=BJ313760 CLONE=whyf7e22 TID=TaAffx.93492.1 CNT=4 FEA=EST TIER=ConsEnd STK=0 NOTE=sequence(s) not in UniGene	P450 n=1 Tax=Triticum aestivum RepID=A7U1X5_WHEAT
Ta.3382.1.S1_at	-1.37631	0.606748	-1.30976	0.434027	-1.14146	0.819512	3.08188	0.00315503	-2.43854	0.0288616	-4.16729	0.000375808	-3.03781	0.00242578	-28.4787	7.49e-10	2.08815	7.24774	3.72269	3.16715e+09	gb:AB042627.1 DB_XREF=gi:19909885 GEN=CYP71C6v1 TID=Ta.3382.1 CNT=10 FEA=FLmRNA TIER=FL STK=2 UG=Ta.3382 DEF=Triticum aestivum CYP71C6v1 mRNA for P450, complete cds. PROD=P450 FL=gb:AF123601.1 gb:AB042627.1	P450 n=12 Tax=Triticeae RepID=Q58A30_WHEAT
Ta.1362.1.S1_at	1.82073	0.0829087	2.46233	0.00653829	-1.14712	0.797588	1.00157	0.998939	-2.51756	0.0138918	-1.78685	0.158556	-4.558	4.05e-05	-3.58385	0.000273981	20.2282	19.0166	10.636	24.0076	gb:AB042631.1 DB_XREF=gi:19909893 GEN=CYP71C9v2 TID=Ta.1362.1 CNT=18 FEA=FLmRNA TIER=FL STK=5 UG=Ta.1362 DEF=Triticum aestivum CYP71C9v2 mRNA for P450, complete cds. PROD=P450 FL=gb:AB042631.1 gb:AB042630.1	P450 n=5 Tax=Triticeae RepID=Q58A34_WHEAT
Ta.1875.2.S1_at	5.28175	1.14e-09	3.05794	9.12e-07	1.26753	0.383922	-1.00146	0.998245	1.04716	0.999966	1.00543	0.999998	-1.00968	0.982629	-1.00285	0.999965	18.8252	4.14826	4.84741	1.00096	gb:CA699330 DB_XREF=gi:25421123 DB_XREF=wlk8.pk0018.b8 CLONE=wlk8.pk0018.b8 NOTE=Non-UniGene sequence merged into UniGene cluster TID=Ta.1875.2 CNT=1 FEA=EST TIER=ConsEnd STK=0 UG=Ta.1875 UG_TITLE=Transcribed sequence with weak similarity to pr	P450 n=6 Tax=Lolium rigidum RepID=Q6F4F2_LOLRI
Ta.1875.2.S1_x_at	6.58243	6.13e-13	2.88023	2.86e-08	1.23697	0.239875	-1.0083	0.986729	1.03179	0.999966	1.01717	0.999998	-1.02187	0.951913	-1.00362	0.999965	46.8713	3.63777	4.78607	-1.00324	gb:CA699330 DB_XREF=gi:25421123 DB_XREF=wlk8.pk0018.b8 CLONE=wlk8.pk0018.b8 NOTE=Non-UniGene sequence merged into UniGene cluster TID=Ta.1875.2 CNT=1 FEA=EST TIER=ConsEnd STK=0 UG=Ta.1875 UG_TITLE=Transcribed sequence with weak similarity to pr	P450 n=6 Tax=Lolium rigidum RepID=Q6F4F2_LOLRI
Ta.22756.1.S1_at	1.43477	0.4538	1.39543	0.309424	1.30077	0.689838	1.65871	0.197237	-1.97094	0.105587	-1.86569	0.127687	-3.59107	0.000367483	-1.22473	0.877691	10.5979	9.58726	29.6887	7.37904	gb:CA602673 DB_XREF=gi:25157835 DB_XREF=wr1.pk0019.e10 CLONE=wr1.pk0019.e10 TID=Ta.22756.1 CNT=2 FEA=EST TIER=ConsEnd STK=0 UG=Ta.22756 UG_TITLE=Transcribed sequence with weak similarity to protein ref:NP_195452.1 (A.thaliana) cytochrome p450 -	P450 n=6 Tax=Lolium rigidum RepID=Q6F4F2_LOLRI
Ta.3381.1.S1_at	1.0718	0.999985	1.01226	0.963817	-1.01322	0.978084	4.48609	3.42e-06	-2.89153	0.00028472	-5.29737	8.03e-07	-3.79726	8.67e-06	-5.04606	5.13e-07	15.5984	79.3206	6.88775	740.396	gb:AF123602.1 DB_XREF=gi:26655530 TID=Ta.3381.1 CNT=10 FEA=FLmRNA TIER=FL STK=1 UG=Ta.3381 DEF=Triticum aestivum clone CYP71C2-21TA cytochrome P450 mRNA, complete cds. PROD=cytochrome P450 FL=gb:AB042628.1 gb:AF123602.1	P450 n=6 Tax=Triticeae RepID=Q58A32_WHEAT
Ta.18063.1.S1_at	1.47113	0.247412	1.7365	0.0574946	1.5941	0.171493	-1.35619	0.427457	1.01833	0.999966	1.29557	0.762727	1.04701	0.947841	2.7367	0.000665009	1.36869	1.35748	1.46113	-17.0641	gb:CD863771 DB_XREF=gi:32547587 DB_XREF=AZO1.107O22F010131 CLONE=AZO1107O22 TID=Ta.18063.1 CNT=7 FEA=EST TIER=ConsEnd STK=0 UG=Ta.18063 UG_TITLE=Transcribed sequence with moderate similarity to protein pir:S71250 (A.thaliana) S71250 glutathione	Glutathione peroxidase n=3 Tax=Oryza sativa RepID=Q0DE03_ORYSJ
Ta.12077.1.A1_x_at	1.52521	0.0161347	1.84252	0.000711513	1.22819	0.442474	-1.44032	0.0592301	-1.26941	0.412672	-1.09511	0.999998	-1.33539	0.153838	2.81358	1.34e-06	6.93849	7.6615	5.91172	-19.0788	gb:BQ171531 DB_XREF=gi:20333354 DB_XREF=WHE1409_F12_K23ZT CLONE=WHE1409_F12_K23 TID=Ta.12077.1 CNT=5 FEA=EST TIER=ConsEnd STK=0 UG=Ta.12077 UG_TITLE=Transcribed sequence with weak similarity to protein ref:NP_196885.1 (A.thaliana) putative prote	Glutaredoxin family protein, expressed n=2 Tax=Oryza sativa RepID=Q10L92_ORYSJ
Ta.25672.1.A1_at	1.3238	0.187219	1.90902	0.000782005	1.04346	0.899582	-1.58577	0.0228468	-1.41809	0.152951	-1.00729	0.999998	-1.38062	0.129402	2.48433	1.82e-05	6.68946	7.54916	5.36685	-16.7967	gb:BQ169143 DB_XREF=gi:20315171 DB_XREF=WHE2155_E04_I07ZT CLONE=WHE2155_E04_I07 NOTE=Non-UniGene sequence merged into UniGene cluster TID=Ta.25672.1 CNT=2 FEA=EST TIER=ConsEnd STK=0 UG=Ta.25672 UG_TITLE=Transcribed sequence with weak similarity	Glutaredoxin family protein, expressed n=2 Tax=Oryza sativa RepID=Q10L92_ORYSJ
Ta.1071.1.S1_at	5.03715	4.1e-09	4.19693	4.36e-08	3.75933	2.56e-07	1.78322	0.00666231	1.17041	0.966865	1.12164	0.999998	1.72376	0.00810657	5.15321	8.14e-09	14.5883	8.42859	4.09984	-10.3387	gb:AF542185.1 DB_XREF=gi:32401361 TID=Ta.1071.1 CNT=66 FEA=FLmRNA TIER=FL+Stack STK=6 UG=Ta.1071 DEF=Triticum aestivum glutaredoxin mRNA, complete cds. PROD=glutaredoxin FL=gb:AF542185.1	Glutaredoxin n=1 Tax=Triticum aestivum RepID=Q7XY25_WHEAT
Ta.1071.1.S1_x_at	5.16102	4.67e-09	4.21993	5.72e-08	3.73502	3.89e-07	1.79323	0.00734575	1.25187	0.628203	1.1976	0.796593	1.75415	0.00755496	4.23647	8.76e-08	15.0235	8.12481	3.94734	-5.43861	gb:AF542185.1 DB_XREF=gi:32401361 TID=Ta.1071.1 CNT=66 FEA=FLmRNA TIER=FL+Stack STK=6 UG=Ta.1071 DEF=Triticum aestivum glutaredoxin mRNA, complete cds. PROD=glutaredoxin FL=gb:AF542185.1	Glutaredoxin n=1 Tax=Triticum aestivum RepID=Q7XY25_WHEAT
TaAffx.100459.1.S1_at	1.06309	0.999985	1.18512	0.614258	-2.59114	0.0073184	-1.34143	0.538217	-1.36959	0.788743	-2.37082	0.0195924	-2.04176	0.0409387	1.22999	0.856395	5.39894	11.7611	-1.46346	-5.94398	gb:CA694798 DB_XREF=gi:25416584 DB_XREF=wlmk4.pk0025.g8 CLONE=wlmk4.pk0025.g8 TID=TaAffx.100459.1 CNT=1 FEA=EST TIER=ConsEnd STK=0 NOTE=sequence(s) not in UniGene	Glutaredoxin-C1 n=4 Tax=Oryza sativa RepID=GRXC1_ORYSJ
Ta.8223.1.A1_at	1.34325	0.591264	1.08475	0.815378	1.29072	0.685183	2.78217	0.00310975	1.57143	0.371712	2.5728	0.00785704	3.97597	8.74e-05	2.78966	0.00192785	-1.17136	-2.8051	-6.43193	-1.00521	gb:BQ161619 DB_XREF=gi:20298676 DB_XREF=WHE0463-0466_B01_B01ZT CLONE=WHE0463-0466_B01_B01 TID=Ta.8223.1 CNT=3 FEA=EST TIER=ConsEnd STK=0 UG=Ta.8223 UG_TITLE=Transcribed sequence with weak similarity to protein ref:NP_566405.1 (A.thaliana) hypoth	Glutaredoxin-related-like protein (Os06g0224200 protein) n=3 Tax=Oryza sativa RepID=Q67UI1_ORYSJ
Ta.1869.1.S1_at	1.41601	0.053523	1.31721	0.138824	1.07389	0.80272	-1.03792	0.914266	1.0609	0.999966	1.01099	0.999998	1.12268	0.706023	2.79581	1.42e-06	1.27908	1.23646	-1.0344	-14.2584	gb:CD453046 DB_XREF=gi:31367786 DB_XREF=WHE1455_E11_I21ZT CLONE=WHE1455_E11_I21 TID=Ta.1869.1 CNT=2 FEA=EST TIER=ConsEnd STK=0 UG=Ta.1869 UG_TITLE=Transcribed sequences	glutathione S-transferase OsGSTU13 (Os10g0530500 protein) (Glutathione S-transferase GSTU6, , expressed) ( glutathione S-transferase) n
TaAffx.108154.1.S1_at	4.18108	0.000224293	2.48327	0.0167776	1.46951	0.551113	1.03907	0.971307	-1.0029	0.999966	-1.01405	0.999998	-1.01089	0.988796	1.00653	0.999965	36.3523	11.2928	5.58051	1.02281	gb:CA691163 DB_XREF=gi:25412942 DB_XREF=wlm96.pk054.o6 CLONE=wlm96.pk054.o6 TID=TaAffx.108154.1 CNT=1 FEA=EST TIER=ConsEnd STK=0 NOTE=sequence(s) not in UniGene	glutathione transferase F4 (Os01g0369700 protein) n=3 Tax=Oryza sativa RepID=Q5ZC86_ORYSJ
Ta.5673.1.S1_at	8.71995	6.72e-09	7.48343	3.41e-08	3.44387	7.4e-05	-1.3387	0.437505	1.54255	0.272085	1.50248	0.282507	1.28568	0.629787	1.62324	0.10715	144.748	63.1606	4.46356	-7.79169	gb:BJ229742 DB_XREF=gi:20048803 DB_XREF=BJ229742 CLONE=whdl1p16 TID=Ta.5673.1 CNT=52 FEA=EST TIER=Stack STK=6 UG=Ta.5673 UG_TITLE=Transcribed sequence with moderate similarity to protein pir:T04769 (A.thaliana) T04769 hypothetical protein T16H5.	glutathione transferase n=3 Tax=Oryza sativa RepID=Q6EQX0_ORYSJ
Ta.9097.1.S1_x_at	2.58337	2.63e-08	2.81303	1.07e-08	2.17467	1.5e-06	1.13183	0.506691	-1.23061	0.2688	-1.36957	0.0338727	1.16289	0.432032	1.30923	0.0514752	14.0644	18.1589	2.0164	-1.13084	gb:BJ254939 DB_XREF=gi:23088837 DB_XREF=BJ254939 CLONE=whf7j04 TID=Ta.9097.1 CNT=72 FEA=FLmRNA TIER=Stack STK=6 UG=Ta.9097 UG_TITLE=Glutathione peroxidase-like protein mRNA, partial cds FL=gb:AY364468.1	glutathione peroxidase n=1 Tax=Zea mays RepID=Q7FS88_MAIZE
Ta.2407.1.S1_x_at	5.75951	1.86e-09	2.63091	1.85e-05	7.21422	4.31e-10	-1.27036	0.37193	1.13408	0.999966	-3.13727	6.67e-06	1.11415	0.759431	-1.0935	0.999965	24.6826	54.4999	68.5965	-1.13042	gb:BE490082 DB_XREF=gi:9609615 DB_XREF=WHE0365_F10_L19ZS CLONE=WHE0365_F10_L19 TID=Ta.2407.1 CNT=30 FEA=EST TIER=ConsEnd STK=0 UG=Ta.2407 UG_TITLE=Transcribed sequence with weak similarity to protein ref:NP_177735.1 (A.thaliana) chloroplast drou	thioredoxin-like protein CDSP32 ( uncharacterized protein) (Os07g0476900 protein) (Thioredoxin) n=2 Tax=Oryza sativa RepID=Q84NN4_ORYSJ
Ta.2407.1.S1_a_at	3.98114	7.78e-06	1.63299	0.093521	5.80691	6.18e-07	-1.05775	0.9209	-1.06499	0.999966	-2.64824	0.00177324	-1.27821	0.653644	-1.06112	0.999965	33.0398	19.4438	135.779	1.00234	gb:BE490082 DB_XREF=gi:9609615 DB_XREF=WHE0365_F10_L19ZS CLONE=WHE0365_F10_L19 TID=Ta.2407.1 CNT=30 FEA=EST TIER=ConsEnd STK=0 UG=Ta.2407 UG_TITLE=Transcribed sequence with weak similarity to protein ref:NP_177735.1 (A.thaliana) chloroplast drou	thioredoxin-like protein CDSP32 ( uncharacterized protein) (Os07g0476900 protein) (Thioredoxin) n=2 Tax=Oryza sativa RepID=Q84NN4_ORYSJ
Ta.2407.2.A1_at	3.91603	3.28e-06	1.74419	0.034645	4.6418	1.54e-06	1.62708	0.0902413	1.03097	0.999966	-2.78801	0.000475078	1.23929	0.671633	-1.60981	0.0904773	7.38736	23.1381	10.5744	9.42757	gb:CA623177 DB_XREF=gi:25201473 DB_XREF=wl1n.pk0103.g10 CLONE=wl1n.pk0103.g10 TID=Ta.2407.2 CNT=5 FEA=EST TIER=ConsEnd STK=0 UG=Ta.2407 UG_TITLE=Transcribed sequence with weak similarity to protein ref:NP_177735.1 (A.thaliana) chloroplast drough	thioredoxin-like protein CDSP32 ( uncharacterized protein) (Os07g0476900 protein) (Thioredoxin) n=2 Tax=Oryza sativa RepID=Q84NN4_ORYSJ
TaAffx.12477.4.S1_x_at	-4.7384	4.74e-06	-3.5548	8.32e-05	-3.58863	0.000167924	1.97632	0.038238	-1.48033	0.459154	-1.83149	0.0918704	-2.81761	0.0011191	-1.24601	0.764933	-9.56703	-3.30193	-1.70647	9.33293	gb:CA679592 DB_XREF=gi:25264175 DB_XREF=wlm4.pk0017.e8 CLONE=wlm4.pk0017.e8 TID=TaAffx.12477.4 CNT=1 FEA=EST TIER=ConsEnd STK=0 NOTE=sequence(s) not in UniGene	Thioredoxin-like (Os08g0378900 protein) n=3 Tax=Oryza sativa RepID=Q8H2V6_ORYSJ
TaAffx.12477.1.S1_at	-3.31286	2.76e-06	-2.58472	7.3e-05	-2.49961	0.000241749	1.2268	0.526597	-1.37202	0.373288	-1.43288	0.221004	-2.13138	0.00127591	-2.79738	3.56e-05	-3.83929	-2.22196	-1.29077	16.2704	gb:BJ266273 DB_XREF=gi:20085876 DB_XREF=BJ266273 CLONE=whh25m03 TID=TaAffx.12477.1 CNT=5 FEA=EST TIER=ConsEnd STK=1 NOTE=sequence(s) not in UniGene	Thioredoxin-like (Os08g0378900 protein) n=3 Tax=Oryza sativa RepID=Q8H2V6_ORYSJ
TaAffx.12477.2.S1_s_at	-1.23732	0.958234	-1.25882	0.588526	-1.24509	0.747371	2.56898	0.0387258	-1.19501	0.999966	-1.10112	0.999998	-1.24564	0.761456	-2.18515	0.0864004	-1.02976	-1.11551	1.00038	26.9858	gb:CA678022 DB_XREF=gi:25261401 DB_XREF=wlm12.pk0020.d3 CLONE=wlm12.pk0020.d3 TID=TaAffx.12477.2 CNT=2 FEA=EST TIER=ConsEnd STK=0 NOTE=sequence(s) not in UniGene	Thioredoxin-like (Os08g0378900 protein) n=3 Tax=Oryza sativa RepID=Q8H2V6_ORYSJ
Ta.7069.1.S1_at	1.49642	0.2236	4.20421	7.83e-06	-1.56454	0.204557	-1.40435	0.357613	1.54644	0.300497	1.56749	0.233417	1.34882	0.51841	2.66969	0.000961198	-1.03528	6.21917	-7.53373	-16.8425	gb:CA671403 DB_XREF=gi:25250117 DB_XREF=wlsu2.pk0009.f9 CLONE=wlsu2.pk0009.f9 TID=Ta.7069.1 CNT=23 FEA=EST TIER=ConsEnd STK=0 UG=Ta.7069 UG_TITLE=Transcribed sequence with weak similarity to protein ref:NP_172333.1 (A.thaliana) putative thioredo	Thioredoxin-like 1, putative, expressed n=2 Tax=Oryza sativa RepID=Q10M18_ORYSJ
Ta.7950.1.A1_at	-9.50505	1.07e-08	1.99678	0.0192892	-13.1244	2.22e-09	-1.53779	0.21244	-3.19217	0.000468218	-1.02808	0.999998	-5.75134	1.12e-06	1.88766	0.0387075	-79.5001	8.13904	-165.77	-10.7439	gb:CD862673 DB_XREF=gi:32546489 DB_XREF=AZO1.104E01F010129 CLONE=AZO1104E01 TID=Ta.7950.1 CNT=2 FEA=EST TIER=ConsEnd STK=0 UG=Ta.7950 UG_TITLE=Transcribed sequence with moderate similarity to protein ref:NP_568172.1 (A.thaliana) thioredoxin-like	Thioredoxin-like 5 n=2 Tax=Oryza sativa RepID=A6N1I7_ORYSI
Genes involved in cell wall and cuticle metabolism (Cell Wall)
	Incomptable interactions (Molly)								Compatible interactions (Newton)								Incompatible/Compatible Ratio (I/C ratio)
	6 h		12 h		24 h		72 h		6 h		12 h		24 h		72 h		6 h	12 h	24 h	72 h
	Fold change	adj.P-Value	Fold change	adj.P-Value	Fold change	adj.P-Value	Fold change	adj.P-Value	Fold change	adj.P-Value	Fold change	adj.P-Value	Fold change	adj.P-Value	Fold change	adj.P-Value					description	UniProt Desc
Ta.18905.1.S1_at	1.18845	0.999985	2.15665	0.21	1.54884	0.700355	-1.94313	0.421297	-9.78586	0.000905973	-6.68141	0.0050107	-8.82594	0.000716693	-1.22554	0.999965	2011.86	457.636	1327.76	-1.64444	gb:CA643755 DB_XREF=gi:25222051 DB_XREF=wre1n.pk0077.e8 CLONE=wre1n.pk0077.e8 TID=Ta.18905.1 CNT=1 FEA=EST TIER=ConsEnd STK=0 UG=Ta.18905 UG_TITLE=Transcribed sequence	beta-1,3-glucanase (Os07g0539400 protein) n=3 Tax=Oryza sativa RepID=Q6YVU2_ORYSJ
Ta.6908.1.S1_at	-2.04336	0.00515055	-2.12789	0.00362246	-1.35177	0.440804	1.93631	0.0170762	1.38011	0.497206	1.46233	0.289006	1.28149	0.5941	-1.79731	0.0289005	-10.7292	-12.0438	-6.20425	13.3024	gb:BQ169468 DB_XREF=gi:20331291 DB_XREF=WHE2308_H05_P10ZT CLONE=WHE2308_H05_P10 TID=Ta.6908.1 CNT=6 FEA=EST TIER=ConsEnd STK=0 UG=Ta.6908 UG_TITLE=Transcribed sequence with weak similarity to protein ref:NP_200470.1 (A.thaliana) beta-1,3-glucana	beta-1,3-glucanase n=1 Tax=Oryza sativa Japonica Group RepID=Q84S76_ORYSJ
Ta.2834.1.S1_at	-1.00101	0.999985	-1.02676	0.919504	-1.01221	0.97838	-1.21802	0.572752	1.20999	0.971453	1.18882	0.999998	1.63628	0.0570587	2.73942	0.000114796	-4.62998	-4.6447	-6.27013	-15.5349	gb:CD894938 DB_XREF=gi:32666984 DB_XREF=G118.127I10F010824 CLONE=G118127I10 TID=Ta.2834.1 CNT=11 FEA=EST TIER=ConsEnd STK=0 UG=Ta.2834 UG_TITLE=Transcribed sequence with weak similarity to protein ref:NP_177973.1 (A.thaliana) hypothetical protei	beta-1,3-glucanase n=1 Tax=Sorghum bicolor RepID=Q8W0S9_SORBI
Ta.7451.2.S1_at	1.07729	0.999985	-1.38286	0.282234	-1.22644	0.706215	-1.01219	0.991911	2.32291	0.0165562	1.37828	0.631618	1.17844	0.75654	-1.00798	0.999965	-2.3712	-6.77933	-5.29594	-1.00292	gb:BJ302343 DB_XREF=gi:20113274 DB_XREF=BJ302343 CLONE=whyd14m03 TID=Ta.7451.2 CNT=1 FEA=EST TIER=ConsEnd STK=0 UG=Ta.7451 UG_TITLE=Transcribed sequence with weak similarity to protein ref:NP_187965.1 (A.thaliana) glucan endo-1,3-beta-glucosidas	beta-1,3-glucanase n=1 Tax=Sorghum bicolor RepID=Q8W0S9_SORBI
Ta.1174.1.S1_x_at	84.7193	2.55e-09	69.8718	8.54e-09	101.548	2.42e-09	5.90757	0.00203168	2.56413	0.181448	-1.00536	0.999998	2.06705	0.280283	1.45185	0.784975	5.38467e+24	2.16844e+21	8.8436e+29	21.9435	gb:BJ286329 DB_XREF=gi:23147100 DB_XREF=BJ286329 CLONE=whr21e08 TID=Ta.1174.1 CNT=53 FEA=EST TIER=Stack STK=8 UG=Ta.1174 UG_TITLE=Transcribed sequence with weak similarity to protein pir:T45804 (A.thaliana) T45804 glucan endo-1,3-beta-D-glucosid	CER1 n=1 Tax=Hordeum vulgare subsp. vulgare RepID=A9NJ56_HORVD
Ta.223.1.S1_at	9.66286	1.53e-05	5.57599	0.00053143	10.4271	2.78e-05	2.02889	0.212904	-1.00642	0.999966	1.00454	0.999998	1.00856	0.992176	1.07287	0.999965	1628.45	23.7762	684.306	1.93994	gb:AF112965.1 DB_XREF=gi:4741845 GEN=Glb3 TID=Ta.223.1 CNT=9 FEA=FLmRNA TIER=FL STK=1 UG=Ta.223 DEF=Triticum aestivum beta-1,3-glucanase precursor (Glb3) mRNA, complete cds. PROD=beta-1,3-glucanase precursor FL=gb:AF112965.1	CER1 n=1 Tax=Hordeum vulgare subsp. vulgare RepID=A9NJ56_HORVD
Ta.22427.1.A1_x_at	1.12318	0.816515	1.43712	0.0344516	2.08452	0.000113972	-1.00513	0.993624	-1.01145	0.999966	-1.00293	0.999998	-1.01709	0.970689	1.04051	0.999965	4.39125	5.42662	8.58377	-4.12858	gb:BJ227672 DB_XREF=gi:23076962 DB_XREF=BJ227672 CLONE=whdl15g12 TID=Ta.22427.1 CNT=2 FEA=EST TIER=ConsEnd STK=1 UG=Ta.22427 UG_TITLE=Transcribed sequence with weak similarity to protein pir:T45804 (A.thaliana) T45804 glucan endo-1,3-beta-D-gluc	CER1 n=1 Tax=Hordeum vulgare subsp. vulgare RepID=A9NJ56_HORVD
TaAffx.15830.2.S1_at	1.96967	0.132981	2.49165	0.0303589	2.09685	0.128504	1.16027	0.820876	-3.12706	0.0161242	-3.55249	0.00600286	-2.87032	0.0145493	7.1996	2.27e-05	34.2191	65.9882	31.28	-65.7691	gb:BJ283307 DB_XREF=gi:20104173 DB_XREF=BJ283307 CLONE=whr15g16 TID=TaAffx.15830.2 CNT=1 FEA=EST TIER=ConsEnd STK=1 NOTE=sequence(s) not in UniGene	CER1 n=1 Tax=Hordeum vulgare subsp. vulgare RepID=A9NJ56_HORVD
TaAffx.6809.1.S1_at	3.71529	6.12e-07	3.21452	4.22e-06	2.8874	3.3e-05	3.1691	1.48e-05	1.07595	0.999966	1.11748	0.999998	1.93039	0.00411748	4.29036	2.62e-07	6.23049	4.27831	1.94128	-2.17537	gb:CA651272 DB_XREF=gi:25229797 DB_XREF=wre1n.pk181.f5 CLONE=wre1n.pk181.f5 TID=TaAffx.6809.1 CNT=49 FEA=EST TIER=ConsEnd STK=0 NOTE=sequence(s) not in UniGene	CER1 n=1 Tax=Hordeum vulgare subsp. vulgare RepID=A9NJ56_HORVD
Ta.10331.1.S1_at	-2.03787	0.000139033	-1.32527	0.140076	-1.3977	0.108451	-1.11644	0.666435	-2.77506	4.11e-06	-1.59382	0.0211994	-1.88028	0.00088289	-2.76362	2.41e-06	1.66692	1.2046	1.39724	3.13221	gb:BJ243564 DB_XREF=gi:20056357 DB_XREF=BJ243564 CLONE=whf11m14 NOTE=Non-UniGene sequence merged into UniGene cluster TID=Ta.10331.1 CNT=4 FEA=EST TIER=ConsEnd STK=3 UG=Ta.10331 UG_TITLE=Transcribed sequences	CER1 n=1 Tax=Hordeum vulgare subsp. vulgare RepID=A9NJ56_HORVD
Ta.9047.2.S1_a_at	-1.07581	0.999985	-1.28674	0.243836	1.12054	0.747895	2.10703	0.00180524	-1.22975	0.798585	-1.63917	0.049276	-1.38383	0.220904	-1.94388	0.00320834	1.1126	1.27671	5.67401	16.5747	gb:BJ212533 DB_XREF=gi:19951884 DB_XREF=BJ212533 CLONE=wh17o11 TID=Ta.9047.2 CNT=1 FEA=EST TIER=ConsEnd STK=0 UG=Ta.9047 UG_TITLE=Transcribed sequence with weak similarity to protein ref:NP_177697.1 (A.thaliana) endo-beta-1,4-glucanase, putative	CER1 n=1 Tax=Hordeum vulgare subsp. vulgare RepID=A9NJ56_HORVD
Ta.21120.1.S1_at	37.6724	2.67e-06	20.6647	3.74e-05	8.66532	0.00307705	3.36519	0.109249	1.25609	0.999966	1.00472	0.999998	1.03121	0.98382	1.47102	0.907211	9.17087e+10	828406	198.654	3.7171	gb:CA744576 DB_XREF=gi:25560399 DB_XREF=wri1s.pk008.h13 CLONE=wri1s.pk008.h13 TID=Ta.21120.1 CNT=6 FEA=EST TIER=ConsEnd STK=0 UG=Ta.21120 UG_TITLE=Transcribed sequence with weak similarity to protein ref:NP_568822.1 (A.thaliana) beta-1,3-glucana	CER1 n=1 Tax=Hordeum vulgare subsp. vulgare RepID=A9NJ56_HORVD
Ta.4389.1.S1_s_at	-1.07615	0.999985	-1.33931	0.112934	1.42016	0.0764163	2.78987	3.17e-06	-1.48645	0.0577155	-1.37309	0.140774	-1.05905	0.868183	1.12153	0.830482	1.32896	1.02369	5.57592	3.1785	gb:CA706206 DB_XREF=gi:25427999 DB_XREF=wdk1c.pk023.a17 CLONE=wdk1c.pk023.a17 TID=Ta.4389.1 CNT=13 FEA=EST TIER=ConsEnd STK=0 UG=Ta.4389 UG_TITLE=Transcribed sequence with weak similarity to protein ref:NP_565627.1 (A.thaliana) putative beta-1,3	elicitor inducible beta-1,3-glucanase n=1 Tax=Oryza sativa Japonica Group RepID=Q6ZL97_ORYSJ
Ta.28524.1.A1_at	1.19203	0.434238	-1.00438	0.978444	1.61432	0.00540108	2.3288	1.25e-05	-1.31362	0.213427	-1.03394	0.999998	1.09275	0.745654	1.38268	0.0569275	5.67908	1.0207	1.43551	1.92668	gb:BJ270925 DB_XREF=gi:20096539 DB_XREF=BJ270925 CLONE=whoh23e17 TID=Ta.28524.1 CNT=3 FEA=EST TIER=ConsEnd STK=0 UG=Ta.28524 UG_TITLE=Transcribed sequence with weak similarity to protein ref:NP_565627.1 (A.thaliana) putative beta-1,3-glucanase (	elicitor inducible beta-1,3-glucanase NtEIG-E76 (Os01g0739700 protein) n=3 Tax=Oryza sativa RepID=Q5JNL0_ORYSJ
Ta.28524.1.A1_a_at	1.12179	0.558654	-1.02162	0.871613	1.52603	0.00120886	2.25337	4.58e-07	-1.26316	0.125775	-1.01701	0.999998	1.15202	0.413713	1.32507	0.0237923	5.22327	-1.0032	1.29595	1.90304	gb:BJ270925 DB_XREF=gi:20096539 DB_XREF=BJ270925 CLONE=whoh23e17 TID=Ta.28524.1 CNT=3 FEA=EST TIER=ConsEnd STK=0 UG=Ta.28524 UG_TITLE=Transcribed sequence with weak similarity to protein ref:NP_565627.1 (A.thaliana) putative beta-1,3-glucanase (	glucanase (Os03g0374600 protein) (Glycosyl hydrolases family 17 protein, expressed) n=2 Tax=Oryza sativa Japonica Group RepID=Q7Y157_ORYSJ
Ta.8574.2.A1_at	10.0276	1.35e-07	7.19207	1.88e-06	3.83696	0.000509103	2.06504	0.0607336	-1.04324	0.999966	-1.03673	0.999998	-1.01919	0.981816	1.15049	0.999965	2151.13	299.996	28.9632	1.88499	gb:BQ162077 DB_XREF=gi:20299134 DB_XREF=WHE0495_D03_G05ZT CLONE=WHE0495_D03_G05 TID=Ta.8574.2 CNT=6 FEA=EST TIER=ConsEnd STK=0 UG=Ta.8574 UG_TITLE=Transcribed sequence with weak similarity to protein ref:NP_171821.1 (A.thaliana) unknown protein	pectinacetylesterase (Os01g0319000 protein) n=3 Tax=Oryza sativa RepID=Q94D71_ORYSJ
Ta.20434.1.S1_at	39.5559	3.57e-06	31.4153	1.09e-05	16.918	0.000280037	-2.75111	0.223015	3.03606	0.270894	4.03128	0.0939006	3.01463	0.180037	12.4815	0.000610273	9.85281e+10	1.75153e+08	15322.6	-38500.5	gb:CD910722 DB_XREF=gi:32685046 DB_XREF=G550.001P24F010301 CLONE=G550001P24 TID=Ta.20434.1 CNT=22 FEA=mRNA TIER=ConsEnd STK=0 UG=Ta.20434 UG_TITLE=Clone wlk4.pk0017.d2:fis, full insert mRNA sequence	xylanase inhibitor (Fragment) n=1 Tax=Triticum aestivum RepID=Q38KW7_WHEAT
Ta.13818.1.S1_at	27.8906	9.46e-07	13.2998	3.66e-05	8.76849	0.000611912	2.05617	0.324118	-5.60556	0.00817477	-6.3542	0.00396864	-3.84822	0.0256869	1.27861	0.999965	1.21159e+10	824996	6280.69	1.71422	gb:CD490438 DB_XREF=gi:31417474 DB_XREF=WHE2903_F05_L09ZT CLONE=WHE2903_F05_L09 TID=Ta.13818.1 CNT=5 FEA=EST TIER=ConsEnd STK=0 UG=Ta.13818 UG_TITLE=Transcribed sequence with weak similarity to protein ref:NP_563679.1 (A.thaliana) expressed prot	xylanase inhibitor (Fragment) n=1 Tax=Triticum aestivum RepID=Q38KW7_WHEAT
Ta.13785.2.S1_a_at	4.93669	1.21e-06	3.77836	1.86e-05	1.43285	0.366818	-1.01532	0.987705	-1.01435	0.999966	1.01066	0.999998	-1.01888	0.978647	1.01707	0.999965	61.8648	6.81024	5.47075	-4.09082	gb:CA695001 DB_XREF=gi:25416787 DB_XREF=wlmk4.pk0019.g11 CLONE=wlmk4.pk0019.g11 NOTE=Non-UniGene sequence merged into UniGene cluster TID=Ta.13785.2 CNT=1 FEA=EST TIER=ConsEnd STK=0 UG=Ta.13785 UG_TITLE=Transcribed sequence with weak similarity	xyloglucan fucosyltransferase (Os02g0763200 protein) n=2 Tax=Oryza sativa RepID=Q6Z6F7_ORYSJ
Ta.1200.1.S1_at	55.8727	3.37e-07	64.3403	2.77e-07	17.9545	9.23e-05	-2.22321	0.33664	1.33461	0.999966	2.60656	0.290675	1.77995	0.650439	13.8813	0.000168933	2.61583e+16	3.83461e+18	73964.7	-70461.9	gb:CA665158 DB_XREF=gi:25243683 DB_XREF=wlk1.pk0009.g10 CLONE=wlk1.pk0009.g10 TID=Ta.1200.1 CNT=101 FEA=mRNA TIER=ConsEnd STK=0 UG=Ta.1200 UG_TITLE=MRNA for xylanase inhibitor protein I (xipI gene)	xyloglucan fucosyltransferase (Os02g0763200 protein) n=2 Tax=Oryza sativa RepID=Q6Z6F7_ORYSJ
Ta.1200.1.S1_x_at	53.7893	3.18e-07	59.249	3.04e-07	17.2023	9.4e-05	-2.2669	0.309863	1.46172	0.999966	2.65485	0.263443	1.82331	0.616144	13.163	0.000183032	5651544644371420	1.08779e+17	42611.9	-44141.5	gb:CA665158 DB_XREF=gi:25243683 DB_XREF=wlk1.pk0009.g10 CLONE=wlk1.pk0009.g10 TID=Ta.1200.1 CNT=101 FEA=mRNA TIER=ConsEnd STK=0 UG=Ta.1200 UG_TITLE=MRNA for xylanase inhibitor protein I (xipI gene)	xyloglucan fucosyltransferase (Os02g0763200 protein) n=2 Tax=Oryza sativa RepID=Q6Z6F7_ORYSJ
Ta.30510.1.A1_x_at	-1.25905	0.736044	1.08842	0.793345	-1.09609	0.857366	-1.50042	0.263565	-2.43446	0.00819449	-2.1879	0.0191114	-2.00132	0.02617	1.01273	0.999965	2.25857	9.68881	1.87284	-5.70863	gb:BQ171572 DB_XREF=gi:20333395 DB_XREF=WHE1412_G11_N22ZT CLONE=WHE1412_G11_N22 TID=Ta.30510.1 CNT=3 FEA=EST TIER=ConsEnd STK=0 UG=Ta.30510 UG_TITLE=Transcribed sequence with weak similarity to protein ref:NP_197534.1 (A.thaliana) beta-1,3-gluca	Beta-1,3-glucanase n=1 Tax=Agrostis alba RepID=A4PID2_AGRAL
Ta.21262.1.A1_at	20.178	1.88e-07	21.0421	2.16e-07	10.1337	2.24e-05	-1.30838	0.686935	1.66372	0.649058	2.16995	0.199584	2.27417	0.118239	18.3355	6.34e-07	374414	479823	232.241	-819202	gb:CA642917 DB_XREF=gi:25221213 DB_XREF=wre1n.pk0062.e4 CLONE=wre1n.pk0062.e4 TID=Ta.21262.1 CNT=2 FEA=EST TIER=ConsEnd STK=0 UG=Ta.21262 UG_TITLE=Transcribed sequences	Beta-1,3-glucanase n=1 Tax=Agrostis alba RepID=A4PID2_AGRAL
Ta.21262.1.A1_x_at	20.3428	3.67e-08	20.3078	5.55e-08	10.2012	5.11e-06	-1.43294	0.558047	1.78025	0.407846	2.25527	0.110876	2.37621	0.0564084	16.0402	2.84e-07	387161	271867	226.75	-181944	gb:CA642917 DB_XREF=gi:25221213 DB_XREF=wre1n.pk0062.e4 CLONE=wre1n.pk0062.e4 TID=Ta.21262.1 CNT=2 FEA=EST TIER=ConsEnd STK=0 UG=Ta.21262 UG_TITLE=Transcribed sequences	Beta-1,3-glucanase n=1 Tax=Agrostis alba RepID=A4PID2_AGRAL
TaAffx.119315.2.S1_at	9.17116	6.85e-05	2.70384	0.0702761	6.22687	0.00147021	-1.05185	0.973801	1.20844	0.999966	-1.08067	0.999998	1.11536	0.929871	1.0501	0.999965	249.471	13.7801	34.5715	-4.2929	gb:BJ277428 DB_XREF=gi:20100858 DB_XREF=BJ277428 CLONE=whr11h08 TID=TaAffx.119315.2 CNT=1 FEA=EST TIER=ConsEnd STK=0 NOTE=sequence(s) not in UniGene	Beta-1,3-glucanase n=1 Tax=Triticum aestivum RepID=Q9XEN5_WHEAT
TaAffx.119315.2.S1_x_at	10.6123	1.71e-05	3.70521	0.0100288	9.64566	8.17e-05	-1.01717	0.993033	1.15165	0.999966	1.00362	0.999998	1.21289	0.838634	1.01156	0.999965	704.583	6.50518	345.553	-4.08044	gb:BJ277428 DB_XREF=gi:20100858 DB_XREF=BJ277428 CLONE=whr11h08 TID=TaAffx.119315.2 CNT=1 FEA=EST TIER=ConsEnd STK=0 NOTE=sequence(s) not in UniGene	Beta-1,3-glucanase n=1 Tax=Triticum aestivum RepID=Q9XEN5_WHEAT
Ta.12098.1.S1_at	-1.41556	0.495597	1.01791	0.959765	1.21748	0.72515	1.1164	0.842291	-3.72266	0.000596939	-3.70526	0.000629855	-2.88866	0.00259299	-1.21838	0.896119	4.94887	26.4128	17.2215	5.04475	gb:CA648355 DB_XREF=gi:25226651 DB_XREF=wre1n.pk0134.a9 CLONE=wre1n.pk0134.a9 TID=Ta.12098.1 CNT=2 FEA=EST TIER=ConsEnd STK=0 UG=Ta.12098 UG_TITLE=Transcribed sequences	Beta-1,3-glucanase n=1 Tax=Triticum aestivum RepID=Q9XEN5_WHEAT
Ta.26048.1.S1_x_at	4.04799	0.00581053	3.66758	0.0115052	5.05575	0.00327076	-1.004	0.99824	1.19841	0.999966	1.07687	0.999998	1.21151	0.84211	-1.00388	0.999965	7.2079	6.02392	14.3626	-1.00008	gb:CD454944 DB_XREF=gi:31369572 DB_XREF=WHE2015_H08_P15ZT CLONE=WHE2015_H08_P15 TID=Ta.26048.1 CNT=6 FEA=EST TIER=ConsEnd STK=0 UG=Ta.26048 UG_TITLE=Transcribed sequence with weak similarity to protein pir:T45804 (A.thaliana) T45804 glucan endo-	Beta-1,3-glucanase-like protein (Os07g0633100 protein) n=3 Tax=Oryza sativa RepID=Q7XI50_ORYSJ
Ta.20516.1.S1_at	2.08129	0.0399522	3.64682	0.000375094	1.80332	0.163602	-1.60878	0.268025	-1.21851	0.999966	1.02457	0.999998	-1.73265	0.184877	1.53876	0.344719	9.84779	6.15709	11.5993	-8.86139	gb:CA635174 DB_XREF=gi:25213470 DB_XREF=wle1n.pk0091.e3 CLONE=wle1n.pk0091.e3 TID=Ta.20516.1 CNT=4 FEA=EST TIER=ConsEnd STK=0 UG=Ta.20516 UG_TITLE=Transcribed sequence with weak similarity to protein ref:NP_196304.1 (A.thaliana) AAF69827.1) (Ara	Beta-glucanase n=1 Tax=Hordeum vulgare RepID=Q7M1K2_HORVU
Ta.20516.1.S1_x_at	1.93516	0.13646	3.14742	0.00508087	1.51258	0.553187	1.0802	0.927298	1.00867	0.999966	1.15771	0.999998	-1.19362	0.807831	1.90195	0.165367	1.90064	3.97157	6.52601	-1.76756	gb:CA635174 DB_XREF=gi:25213470 DB_XREF=wle1n.pk0091.e3 CLONE=wle1n.pk0091.e3 TID=Ta.20516.1 CNT=4 FEA=EST TIER=ConsEnd STK=0 UG=Ta.20516 UG_TITLE=Transcribed sequence with weak similarity to protein ref:NP_196304.1 (A.thaliana) AAF69827.1) (Ara	Beta-glucanase n=1 Tax=Hordeum vulgare RepID=Q7M1K2_HORVU
Ta.6184.1.S1_at	1.33643	0.472883	1.3532	0.26408	-1.02357	0.965344	-1.41048	0.324106	1.06332	0.999966	1.26237	0.84663	1.34814	0.489773	2.65879	0.000711139	1.20842	1.06499	-5.17552	-16.787	gb:BJ242002 DB_XREF=gi:20055428 DB_XREF=BJ242002 CLONE=whe22p10 TID=Ta.6184.1 CNT=17 FEA=EST TIER=ConsEnd STK=1 UG=Ta.6184 UG_TITLE=Transcribed sequence with weak similarity to protein pir:T46135 (A.thaliana) T46135 endo-polygalacturonase-like p	Beta-glucanase n=1 Tax=Hordeum vulgare RepID=Q7M1K2_HORVU
Ta.21297.1.S1_at	12.223	7.44e-07	24.3971	2.6e-08	13.6818	9.67e-07	1.85779	0.220349	1.07523	0.999966	1.0871	0.999998	1.17795	0.837393	1.07549	0.999965	2268.85	1.03993e+07	5808.26	1.71987	gb:CA642908 DB_XREF=gi:25221204 DB_XREF=wre1n.pk0062.b3 CLONE=wre1n.pk0062.b3 TID=Ta.21297.1 CNT=5 FEA=EST TIER=ConsEnd STK=0 UG=Ta.21297 UG_TITLE=Transcribed sequence with weak similarity to protein pir:T45805 (A.thaliana) T45805 glucan endo-1,	Beta-glucanase n=1 Tax=Hordeum vulgare RepID=Q7M1K2_HORVU
TaAffx.36894.2.S1_s_at	-3.8844	0.000153596	-3.45461	0.000511166	-2.25166	0.0320871	1.46356	0.415332	-1.85924	0.177915	-2.20202	0.0467355	-3.78303	0.000333268	-2.90503	0.00283191	-4.07037	-2.38269	2.89062	20.6574	gb:BJ303490 DB_XREF=gi:20113918 DB_XREF=BJ303490 CLONE=whyd19m22 TID=TaAffx.36894.2 CNT=1 FEA=EST TIER=ConsEnd STK=0 NOTE=sequence(s) not in UniGene	CER1 protein, putative, expressed n=2 Tax=Oryza sativa Japonica Group RepID=Q109K1_ORYSJ
Ta.6051.1.S1_a_at	19.138	2.25e-09	13.7664	2.48e-08	4.33863	0.000177585	-1.01351	0.992153	-1.0021	0.999966	1.00579	0.999998	-1.01028	0.988626	1.00217	0.999965	1.15549e+06	6939.27	40.7551	-4.0437	gb:CD914245 DB_XREF=gi:32688569 DB_XREF=G550.121F08R010920 CLONE=G550121F08 TID=Ta.6051.1 CNT=31 FEA=EST TIER=ConsEnd STK=0 UG=Ta.6051 UG_TITLE=Transcribed sequence with weak similarity to protein ref:NP_508293.1 (C.elegans) K06A9.1a.p (Caenorha	Chitinase, Class III n=3 Tax=Oryza sativa RepID=Q7G8Q1_ORYSA
TaAffx.65345.1.A1_at	2.09185	0.00306102	1.53418	0.104811	2.40155	0.0013128	1.76281	0.0374653	-1.21247	0.9952	-1.30948	0.599603	-1.19293	0.694822	1.04572	0.999965	9.87872	7.17838	12.0794	1.64386	gb:BJ249481 DB_XREF=gi:20059906 DB_XREF=BJ249481 CLONE=whf11b24 TID=TaAffx.65345.1 CNT=2 FEA=EST TIER=ConsEnd STK=1 NOTE=sequence(s) not in UniGene	Endo-1,3-beta-glucanase (Fragment) n=1 Tax=Hordeum vulgare RepID=O50007_HORVU
TaAffx.36894.2.S1_at	-4.531	0.000486709	-5.38599	0.00017232	-2.50125	0.0535763	1.31147	0.654482	-1.87432	0.335757	-2.60152	0.0519261	-4.49948	0.00084323	-1.03887	0.999965	-6.30581	-6.88986	3.99508	5.09947	gb:BJ303490 DB_XREF=gi:20113918 DB_XREF=BJ303490 CLONE=whyd19m22 TID=TaAffx.36894.2 CNT=1 FEA=EST TIER=ConsEnd STK=0 NOTE=sequence(s) not in UniGene	Endo-1,3-beta-glucanase (Fragment) n=1 Tax=Hordeum vulgare RepID=O50007_HORVU
Ta.1564.1.S1_at	3.53709	4.49e-05	3.17555	0.000163044	2.18678	0.0128429	1.18368	0.684886	-1.78034	0.117112	-1.8823	0.061554	-2.2569	0.00713731	1.52322	0.222082	39.8757	33.3091	21.761	-1.26535	gb:CD878081 DB_XREF=gi:32561897 DB_XREF=AZO4.101N22R011122 CLONE=AZO4101N22 TID=Ta.1564.1 CNT=5 FEA=EST TIER=ConsEnd STK=0 UG=Ta.1564 UG_TITLE=Transcribed sequence with weak similarity to protein pir:T00429 (A.thaliana) T00429 probable pectinest	Endoglucanase 12 n=5 Tax=Oryza sativa RepID=GUN12_ORYSJ
Ta.13308.2.S1_x_at	2.40898	3.56e-06	2.26744	1.19e-05	1.7547	0.00192882	1.15567	0.550713	-1.02394	0.999966	-1.10962	0.999998	-1.20397	0.469665	-1.03126	0.999965	10.7997	10.3896	7.77408	4.55337	gb:CA646875 DB_XREF=gi:25225171 DB_XREF=wre1n.pk0109.d4 CLONE=wre1n.pk0109.d4 TID=Ta.13308.2 CNT=1 FEA=EST TIER=ConsEnd STK=0 UG=Ta.13308 UG_TITLE=Transcribed sequence with moderate similarity to protein ref:NP_566842.1 (A.thaliana) putative pec	Endoglucanase 17 n=3 Tax=Oryza sativa RepID=GUN17_ORYSJ
TaAffx.99157.1.S1_at	1.61277	6.12e-05	1.47821	0.000748425	1.63435	0.00012079	1.27272	0.0512813	-1.49709	0.00152817	-1.43402	0.00415819	-2.00584	7.35e-07	1.04401	0.999965	8.63301	7.52778	12.4683	1.17179	gb:CK211986 DB_XREF=gi:39618090 DB_XREF=FGAS023849 TID=TaAffx.99157.1 CNT=6 FEA=EST TIER=ConsEnd STK=0 NOTE=sequence(s) not in UniGene	Endoglucanase 24 n=2 Tax=Oryza sativa Japonica Group RepID=GUN24_ORYSJ
Ta.13308.2.S1_a_at	2.76872	2.97e-08	2.55514	1.61e-07	1.81503	0.000169042	1.12824	0.555456	-1.2384	0.309615	-1.55031	0.00520581	-1.7405	0.000264016	-1.04697	0.999965	16.0792	17.2132	11.7577	4.51651	gb:CA646875 DB_XREF=gi:25225171 DB_XREF=wre1n.pk0109.d4 CLONE=wre1n.pk0109.d4 TID=Ta.13308.2 CNT=1 FEA=EST TIER=ConsEnd STK=0 UG=Ta.13308 UG_TITLE=Transcribed sequence with moderate similarity to protein ref:NP_566842.1 (A.thaliana) putative pec	Expansin EXPA7 n=1 Tax=Triticum aestivum RepID=Q6QFA6_WHEAT
Ta.4447.2.S1_x_at	2.01471	8.33e-06	1.62097	0.000885796	1.53787	0.00489154	1.87474	0.000116182	-1.06611	0.999966	-1.19312	0.449755	1.21749	0.273538	1.49996	0.0055295	8.46094	7.03276	1.24866	1.29664	gb:CA607764 DB_XREF=gi:25162926 DB_XREF=wr1.pk0082.h9 CLONE=wr1.pk0082.h9 TID=Ta.4447.2 CNT=18 FEA=EST TIER=ConsEnd STK=0 UG=Ta.4447 UG_TITLE=Transcribed sequence with moderate similarity to protein ref:NP_194967.1 (A.thaliana) cellulose synthas	Expansin EXPB2 n=1 Tax=Triticum aestivum RepID=Q6QFA2_WHEAT
Ta.4321.1.A1_at	-1.15397	0.998596	1.05268	0.889492	1.3579	0.630976	-1.49742	0.354358	-9.84902	2.66e-07	-10.1266	3.31e-07	-11.9816	4.96e-08	-5.74128	7.48e-06	414.448	2318.97	10365.7	18.9466	gb:CK165915 DB_XREF=gi:38998448 DB_XREF=FGAS049943 TID=Ta.4321.1 CNT=25 FEA=EST TIER=ConsEnd STK=0 UG=Ta.4321 UG_TITLE=Transcribed sequence with moderate similarity to protein ref:NP_567564.1 (A.thaliana) cellulose synthase - like protein (Arabid	Expansin EXPB2 n=1 Tax=Triticum aestivum RepID=Q6QFA2_WHEAT
Ta.13308.1.S1_at	4.18987	4.96e-08	3.63031	3.6e-07	2.64802	3.84e-05	1.9503	0.002687	-1.21569	0.789894	-1.67025	0.0265911	-1.57764	0.0348652	1.3644	0.190582	42.3874	39.412	18.709	1.50098	gb:CD868083 DB_XREF=gi:32551899 DB_XREF=AZO2.107P23F001110 CLONE=AZO2107P23 TID=Ta.13308.1 CNT=11 FEA=EST TIER=ConsEnd STK=0 UG=Ta.13308 UG_TITLE=Transcribed sequence with moderate similarity to protein ref:NP_566842.1 (A.thaliana) putative pect	Expansin EXPB2 n=1 Tax=Triticum aestivum RepID=Q6QFA2_WHEAT
TaAffx.52653.3.A1_x_at	2.2235	0.000623658	2.31692	0.000432528	3.03918	3.23e-05	-1.02741	0.964983	-1.06313	0.999966	-1.00089	0.999998	-1.23649	0.629264	1.00067	0.999965	9.75829	9.97149	19.369	-4.07862	gb:BJ220737 DB_XREF=gi:19958994 DB_XREF=BJ220737 CLONE=wh21i11 TID=TaAffx.52653.3 CNT=1 FEA=EST TIER=ConsEnd STK=1 NOTE=sequence(s) not in UniGene	Expansin EXPB9 n=2 Tax=Triticum aestivum RepID=Q6QF96_WHEAT
Ta.10214.1.S1_at	-1.05891	0.999985	1.1191	0.801468	1.55221	0.516501	-1.44582	0.535851	-7.80171	2.51e-05	-7.31546	4.75e-05	-9.28192	4.89e-06	-2.10527	0.0982799	107.099	345.983	1825.57	1.57948	gb:BJ250123 DB_XREF=gi:20060301 DB_XREF=BJ250123 CLONE=whf9d16 TID=Ta.10214.1 CNT=12 FEA=EST TIER=ConsEnd STK=2 UG=Ta.10214 UG_TITLE=Transcribed sequence with strong similarity to protein pir:T51579 (A.thaliana) T51579 cellulose synthase catalyt	Expansin EXPB9 n=2 Tax=Triticum aestivum RepID=Q6QF96_WHEAT
Ta.5571.1.S1_at	-1.18025	0.976963	1.00973	0.978184	1.51361	0.43045	-1.18934	0.732196	-8.50545	1.32e-06	-7.68142	3.85e-06	-7.0011	3.29e-06	-1.67864	0.205526	160.363	413.329	365.749	1.40376	gb:CA626078 DB_XREF=gi:25204374 DB_XREF=wl1n.pk0138.f2 CLONE=wl1n.pk0138.f2 TID=Ta.5571.1 CNT=10 FEA=EST TIER=ConsEnd STK=0 UG=Ta.5571 UG_TITLE=Transcribed sequence with moderate similarity to protein pir:T51579 (A.thaliana) T51579 cellulose syn	Expansin EXPB9 n=2 Tax=Triticum aestivum RepID=Q6QF96_WHEAT
Ta.4447.1.S1_x_at	2.05994	3.9e-07	1.75035	1.75e-05	1.45705	0.00308625	1.43098	0.0048354	-1.15957	0.49389	-1.27194	0.0836437	1.13745	0.484184	1.37631	0.00844091	9.31473	8.12459	1.24798	1.03863	gb:BJ260861 DB_XREF=gi:20082681 DB_XREF=BJ260861 CLONE=whh27d10 TID=Ta.4447.1 CNT=32 FEA=EST TIER=ConsEnd STK=0 UG=Ta.4447 UG_TITLE=Transcribed sequence with moderate similarity to protein ref:NP_194967.1 (A.thaliana) cellulose synthase catalyti	Expansin EXPB9 n=2 Tax=Triticum aestivum RepID=Q6QF96_WHEAT
TaAffx.52653.2.S1_at	3.63186	2.9e-06	3.97073	1.51e-06	1.8843	0.0153524	-1.00525	0.995555	1.04249	0.999966	1.01527	0.999998	-1.16736	0.712179	-1.03626	0.999965	6.01836	7.75677	8.2917	1.02173	gb:CD893536 DB_XREF=gi:32664179 DB_XREF=G118.123O14F010829 CLONE=G118123O14 TID=TaAffx.52653.2 CNT=5 FEA=EST TIER=ConsEnd STK=0 NOTE=sequence(s) not in UniGene	Expansin protein n=1 Tax=Rosa x borboniana RepID=Q2MK82_9ROSA
TaAffx.52653.1.A1_x_at	6.07655	4.05e-08	4.5551	8.31e-07	2.00862	0.0111737	1.04229	0.942792	-1.00513	0.999966	1.11936	0.999998	-1.35639	0.401926	-1.01352	0.999965	135.456	10.8209	10.3032	4.15776	gb:CD492002 DB_XREF=gi:31417032 DB_XREF=WHE2455_D07_G13ZT CLONE=WHE2455_D07_G13 TID=TaAffx.52653.1 CNT=2 FEA=EST TIER=ConsEnd STK=0 NOTE=sequence(s) not in UniGene	Expansin protein n=4 Tax=Triticum aestivum RepID=Q14F61_WHEAT
TaAffx.52653.1.A1_s_at	10.3044	1.09e-07	9.0579	3.62e-07	4.20268	0.000240196	-1.11398	0.853855	1.06615	0.999966	1.4374	0.640033	-1.44919	0.512555	1.03868	0.999965	603.944	196.789	50.2784	-4.44649	gb:CD492002 DB_XREF=gi:31417032 DB_XREF=WHE2455_D07_G13ZT CLONE=WHE2455_D07_G13 TID=TaAffx.52653.1 CNT=2 FEA=EST TIER=ConsEnd STK=0 NOTE=sequence(s) not in UniGene	Expansin-A5 n=4 Tax=Poaceae RepID=EXPA5_ORYSJ
TaAffx.52653.1.A1_at	2.12427	1.52e-08	1.13038	0.220894	1.03903	0.815718	-1.00222	0.995433	1.00096	0.999966	1.01749	0.999998	1.00393	0.985788	-1.02049	0.999965	2.17846	1.08139	1.02463	1.01274	gb:CD492002 DB_XREF=gi:31417032 DB_XREF=WHE2455_D07_G13ZT CLONE=WHE2455_D07_G13 TID=TaAffx.52653.1 CNT=2 FEA=EST TIER=ConsEnd STK=0 NOTE=sequence(s) not in UniGene	Expansin-Alpha EXPA1 n=1 Tax=Triticum aestivum RepID=Q56TP6_WHEAT
Ta.14349.3.S1_at	3.21422	5.07e-08	5.6623	1.08e-10	1.76688	0.00170669	-1.0302	0.933647	-1.01423	0.999966	1.03707	0.999998	1.00907	0.981816	-1.01136	0.999965	18.7453	24.6793	1.69092	-1.01315	gb:CA702474 DB_XREF=gi:25424267 DB_XREF=wdk1c.pk005.n14 CLONE=wdk1c.pk005.n14 TID=Ta.14349.3 CNT=1 FEA=EST TIER=ConsEnd STK=0 UG=Ta.14349 UG_TITLE=Transcribed sequence with strong similarity to protein ref:NP_199115.1 (A.thaliana) AAF22524.1) (A	Expansin-Alpha EXPA2 n=2 Tax=Triticum aestivum RepID=Q56TP5_WHEAT
Ta.11801.2.S1_a_at	6.76652	2e-07	7.74923	1.01e-07	3.18815	0.000443625	1.43314	0.35164	1.35027	0.735731	1.50639	0.355962	-1.25693	0.684669	2.91806	0.000654868	42.7025	75.7325	21.7821	-2.79903	gb:CD374112 DB_XREF=gi:31158254 DB_XREF=WHE2632_B09_D18ZT CLONE=WHE2632_B09_D18 TID=Ta.11801.2 CNT=1 FEA=EST TIER=ConsEnd STK=0 UG=Ta.11801 UG_TITLE=Transcribed sequence with weak similarity to protein ref:NP_181306.1 (A.thaliana) CER1-like prot	Expansin-B11 n=3 Tax=Oryza sativa RepID=EXB11_ORYSJ
Ta.11801.1.S1_at	9.65001	1.47e-09	12.3219	4e-10	4.60157	2.03e-06	2.36596	0.00244742	1.08377	0.999966	1.25439	0.823604	-1.21928	0.685688	1.34411	0.412479	379.049	2146.05	56.5264	2.03052	gb:CD921206 DB_XREF=gi:32768970 DB_XREF=G608.119L23F010913 CLONE=G608119L23 TID=Ta.11801.1 CNT=6 FEA=EST TIER=ConsEnd STK=0 UG=Ta.11801 UG_TITLE=Transcribed sequence with weak similarity to protein ref:NP_181306.1 (A.thaliana) CER1-like protein	Expansin-B17 n=1 Tax=Oryza sativa Japonica Group RepID=EXB17_ORYSJ
TaAffx.129196.1.S1_at	-1.11891	0.999221	1.46894	0.168982	-1.05181	0.917148	-1.09791	0.825301	-2.40524	0.00327978	-2.3523	0.00378785	-2.81898	0.000282759	-1.00109	0.999965	2.43906	14.1354	3.40386	-1.06941	gb:CD906901 DB_XREF=gi:32681230 DB_XREF=G468.105K13F011012 CLONE=G468105K13 TID=TaAffx.129196.1 CNT=14 FEA=EST TIER=ConsEnd STK=0 NOTE=sequence(s) not in UniGene	Expansin-Beta EXPB6 (Fragment) n=1 Tax=Triticum aestivum RepID=Q56SA9_WHEAT
TaAffx.99282.1.A1_at	-1.22308	0.989942	-1.32742	0.526652	2.77249	0.0383769	20.8205	4.58e-07	-8.57313	4.26e-05	-9.34289	3.15e-05	-8.09414	3.45e-05	-2.25967	0.095391	163.149	258.76	1867.17	8.86817e+06	gb:CK208158 DB_XREF=gi:39570548 DB_XREF=FGAS019839 TID=TaAffx.99282.1 CNT=1 FEA=EST TIER=ConsEnd STK=0 NOTE=sequence(s) not in UniGene	Expansin-Beta EXPB6 (Fragment) n=1 Tax=Triticum aestivum RepID=Q56SA9_WHEAT
Ta.4199.2.S1_at	1.03104	0.999985	1.24792	0.209938	1.07745	0.793288	-2.12189	0.000165373	-1.84646	0.00189707	-1.75677	0.00389474	-1.84054	0.000964349	1.14041	0.744898	7.34874	8.02607	7.55792	-9.59513	gb:CA601651 DB_XREF=gi:25156813 DB_XREF=wr1.pk0002.c10 CLONE=wr1.pk0002.c10 TID=Ta.4199.2 CNT=3 FEA=EST TIER=ConsEnd STK=0 UG=Ta.4199 UG_TITLE=Transcribed sequence with weak similarity to protein ref:NP_187685.1 (A.thaliana) putative alpha-L-ara	Expansin-Beta TaEXPB3 n=2 Tax=Triticum aestivum RepID=Q56TP9_WHEAT
Ta.25481.2.S1_s_at	8.28307	1.33e-06	7.3935	3.82e-06	5.13888	0.000115035	1.3034	0.622581	2.71178	0.0207289	3.15612	0.00589225	5.11162	8.1e-05	7.84953	3.51e-06	47.5472	18.8615	1.01908	-93.4508	gb:CK205376 DB_XREF=gi:39567766 DB_XREF=FGAS016854 TID=Ta.25481.2 CNT=2 FEA=EST TIER=ConsEnd STK=0 UG=Ta.25481 UG_TITLE=Transcribed sequence with weak similarity to protein pir:T47537 (A.thaliana) T47537 hypothetical protein F16L2.180 - Arabidops	Expansin-Beta TaEXPB4 n=2 Tax=Triticeae RepID=Q56TP8_WHEAT
Ta.25481.2.S1_x_at	6.43801	1.47e-05	5.61104	4.96e-05	3.94728	0.00134796	-1.03614	0.975762	3.01911	0.013795	4.28397	0.00103207	7.21427	1.38e-05	6.75678	1.79e-05	10.6953	2.50892	-9.62636	-221.771	gb:CK205376 DB_XREF=gi:39567766 DB_XREF=FGAS016854 TID=Ta.25481.2 CNT=2 FEA=EST TIER=ConsEnd STK=0 UG=Ta.25481 UG_TITLE=Transcribed sequence with weak similarity to protein pir:T47537 (A.thaliana) T47537 hypothetical protein F16L2.180 - Arabidops	Expansin-Beta TaEXPB4 n=2 Tax=Triticeae RepID=Q56TP8_WHEAT
TaAffx.560.2.S1_at	1.0047	0.999985	1.31919	0.321914	-1.00948	0.985133	-1.01704	0.986438	-2.28392	0.0110959	-2.00326	0.0325475	-2.14308	0.0104289	1.00111	0.999965	9.77178	10.0036	2.19405	-4.05063	gb:CA728894 DB_XREF=gi:25450893 DB_XREF=wdi1c.pk005.f18 CLONE=wdi1c.pk005.f18 TID=TaAffx.560.2 CNT=2 FEA=EST TIER=ConsEnd STK=0 NOTE=sequence(s) not in UniGene	Expansin-Beta TaEXPB4 n=2 Tax=Triticeae RepID=Q56TP8_WHEAT
Ta.14214.1.A1_s_at	1.69463	0.209253	1.83099	0.116296	1.69107	0.269149	1.61794	0.285456	-2.69822	0.0174397	-2.05067	0.0990727	-1.37694	0.655861	-4.57009	0.000118352	21.0077	14.7399	8.38611	72.9091	gb:BQ838005 DB_XREF=gi:22142323 DB_XREF=WHE2905_E01_I01ZS CLONE=WHE2905_E01_I01 TID=Ta.14214.1 CNT=5 FEA=EST TIER=ConsEnd STK=0 UG=Ta.14214 UG_TITLE=Transcribed sequence with weak similarity to protein ref:NP_182036.1 (A.thaliana) putative Expan	Expansin-like A1 n=4 Tax=Oryza sativa RepID=EXLA1_ORYSJ
Ta.2954.1.A1_at	-3.08994	4.67e-05	-2.78446	0.000184378	-1.19598	0.704271	2.10506	0.00799135	-2.3854	0.00307454	-2.43959	0.00222714	-1.98084	0.0117901	-4.80507	9.98e-07	-1.62962	-1.27004	1.72292	120.27	gb:CA631227 DB_XREF=gi:25209523 DB_XREF=wle1n.pk0041.d6 CLONE=wle1n.pk0041.d6 TID=Ta.2954.1 CNT=6 FEA=EST TIER=ConsEnd STK=0 UG=Ta.2954 UG_TITLE=Transcribed sequence with moderate similarity to protein ref:NP_567803.1 (A.thaliana) putative Expan	Expansin-like A1 n=4 Tax=Oryza sativa RepID=EXLA1_ORYSJ
Ta.25481.1.S1_at	1.66077	0.52854	1.60851	0.340803	1.65834	0.576475	-1.14564	0.880344	1.6424	0.773123	3.21958	0.0462393	7.25766	0.000307276	8.52063	0.000111729	1.01282	-3.0548	-48.4799	-812.528	gb:CA646731 DB_XREF=gi:25225027 DB_XREF=wre1n.pk0115.e6 CLONE=wre1n.pk0115.e6 TID=Ta.25481.1 CNT=11 FEA=EST TIER=ConsEnd STK=0 UG=Ta.25481 UG_TITLE=Transcribed sequence with weak similarity to protein pir:T47537 (A.thaliana) T47537 hypothetical	Expansin-like A1 n=4 Tax=Oryza sativa RepID=EXLA1_ORYSJ
Ta.25481.1.S1_x_at	3.32859	0.0136036	3.45427	0.0118432	3.35128	0.0229127	-1.31599	0.694878	4.37828	0.00755374	6.15706	0.000980071	9.41289	4.32e-05	7.14219	0.000182702	-2.07008	-6.51059	-66.7926	-351.695	gb:CA646731 DB_XREF=gi:25225027 DB_XREF=wre1n.pk0115.e6 CLONE=wre1n.pk0115.e6 TID=Ta.25481.1 CNT=11 FEA=EST TIER=ConsEnd STK=0 UG=Ta.25481 UG_TITLE=Transcribed sequence with weak similarity to protein pir:T47537 (A.thaliana) T47537 hypothetical	Expansin-like A1 n=4 Tax=Oryza sativa RepID=EXLA1_ORYSJ
Ta.25481.2.S1_at	5.9106	0.000241327	5.04637	0.000800165	3.45431	0.0148549	-1.31556	0.682738	2.85607	0.0641538	3.41122	0.0203304	5.92223	0.000404736	5.82043	0.000413972	8.30817	3.1062	-5.53248	-140.653	gb:CK205376 DB_XREF=gi:39567766 DB_XREF=FGAS016854 TID=Ta.25481.2 CNT=2 FEA=EST TIER=ConsEnd STK=0 UG=Ta.25481 UG_TITLE=Transcribed sequence with weak similarity to protein pir:T47537 (A.thaliana) T47537 hypothetical protein F16L2.180 - Arabidops	Expansin-like A1 n=4 Tax=Oryza sativa RepID=EXLA1_ORYSJ
Ta.1400.2.S1_a_at	1.49743	0.0217008	1.39233	0.0695539	2.04279	0.000259703	1.41954	0.0712918	-1.27966	0.379026	-1.29585	0.289444	1.15812	0.670474	-1.0216	0.999965	6.85468	6.44499	1.84634	5.4307	gb:BQ839416 DB_XREF=gi:22143738 DB_XREF=WHE4165_H03_P05ZS CLONE=WHE4165_H03_P05 TID=Ta.1400.2 CNT=6 FEA=EST TIER=ConsEnd STK=0 UG=Ta.1400 UG_TITLE=Transcribed sequence with moderate similarity to protein pir:T50654 (A.thaliana) T50654 expansin E	Expansin-like A2 n=3 Tax=Oryza sativa RepID=EXLA2_ORYSJ
Ta.24760.1.S1_at	13.6124	3.38e-08	19.3392	7.39e-09	6.09903	2.19e-05	1.07581	0.921546	1.37956	0.86867	1.68318	0.318438	3.55759	0.000965409	1.34472	0.687375	4813.33	206537	5.8217	-1.2049	gb:AY485121.1 DB_XREF=gi:38710244 TID=Ta.24760.1 CNT=30 FEA=FLmRNA TIER=FL STK=1 UG=Ta.24760 DEF=Triticum aestivum expansin WEXPA1P mRNA, complete cds. PROD=expansin WEXPA1P FL=gb:AY485121.1	Pectinesterase family protein, expressed (Putative uncharacterized protein) (Os10g0407000 protein) n=3 Tax=Oryza sativa RepID=Q7XEU2_ORYSJ
Ta.3274.1.S1_at	1.1323	0.999985	1.50496	0.239495	3.16083	0.00241399	3.24001	0.00209596	-2.52435	0.0217899	-3.18192	0.00306959	-1.6489	0.250763	-1.40935	0.534081	12.6114	25.7568	28.0462	25.0956	gb:AY543538.1 DB_XREF=gi:44894799 TID=Ta.3274.1 CNT=73 FEA=FLmRNA TIER=FL+Stack STK=10 UG=Ta.3274 DEF=Triticum aestivum expansin EXPB3 mRNA, complete cds. PROD=expansin EXPB3 FL=gb:AY543538.1 gb:AY543536.1	Pectinesterase family protein, expressed (Putative uncharacterized protein) (Os10g0407000 protein) n=3 Tax=Oryza sativa RepID=Q7XEU2_ORYSJ
TaAffx.86910.1.S1_at	1.47603	0.492328	1.91315	0.102471	1.74214	0.252549	-1.0073	0.995995	-3.78477	0.001738	-3.25939	0.00488059	-1.58565	0.382583	-1.00572	0.999965	38.3408	36.0652	10.0407	-1.0011	gb:CA599015 DB_XREF=gi:25153743 DB_XREF=wyr1c.pk004.d17 CLONE=wyr1c.pk004.d17 TID=TaAffx.86910.1 CNT=1 FEA=EST TIER=ConsEnd STK=0 NOTE=sequence(s) not in UniGene	Pectinesterase n=1 Tax=Oryza sativa Japonica Group RepID=Q655P5_ORYSJ
Ta.30763.1.S1_x_at	4.61397	6.21e-06	4.73889	6.3e-06	3.33968	0.000333413	1.01928	0.985465	-2.83515	0.00224274	-1.70563	0.15859	-1.30478	0.655476	-1.04955	0.999965	174.746	87.0956	25.0104	4.19548	gb:AY543543.1 DB_XREF=gi:44894809 TID=Ta.30763.1 CNT=8 FEA=FLmRNA TIER=FL STK=1 UG=Ta.30763 DEF=Triticum aestivum expansin EXPB9 mRNA, complete cds. PROD=expansin EXPB9 FL=gb:AY543543.1	Pectinesterase n=1 Tax=Physcomitrella patens subsp. patens RepID=A9SWM6_PHYPA
Ta.30472.1.S1_at	5.93515	1.06e-06	5.16751	4.31e-06	3.66699	0.000190807	1.35498	0.49125	-2.6978	0.0045752	-1.37227	0.658528	-1.25159	0.691308	-2.30784	0.00893355	396.987	93.0402	30.244	12.6654	gb:AB158404.1 DB_XREF=gi:40363748 GEN=expB TID=Ta.30472.1 CNT=8 FEA=FLmRNA TIER=FL STK=1 UG=Ta.30472 DEF=Triticum aestivum expB mRNA for putative Expansin-Beta, complete cds. PROD=putative Expansin-Beta FL=gb:AB158404.1	Pectinesterase n=2 Tax=Oryza sativa Japonica Group RepID=A3B360_ORYSJ
Ta.16369.1.S1_x_at	3.45942	0.000361411	3.69753	0.000240012	2.72256	0.00640696	1.15903	0.771951	-2.99591	0.00425884	-1.46935	0.550572	-1.17198	0.792052	-1.22149	0.89392	87.7506	35.924	14.8721	5.20723	gb:BI751423 DB_XREF=gi:15773225 DB_XREF=Ta01_19h02_R CLONE=Ta01_19h02 TID=Ta.16369.1 CNT=4 FEA=EST TIER=ConsEnd STK=0 UG=Ta.16369 UG_TITLE=Transcribed sequences	Pectinesterase n=2 Tax=Oryza sativa RepID=A2YVS3_ORYSI
Ta.2969.1.A1_at	-1.16708	0.921685	-1.68763	0.0646641	1.36132	0.47246	3.28889	0.00014061	-1.62504	0.1842	-1.59778	0.175845	-1.40479	0.366985	-3.8329	1.53e-05	1.3736	-1.06426	6.80273	139.275	gb:CK165153 DB_XREF=gi:38996915 DB_XREF=FGAS049094 TID=Ta.2969.1 CNT=14 FEA=EST TIER=ConsEnd STK=0 UG=Ta.2969 UG_TITLE=Transcribed sequence with weak similarity to protein ref:NP_182036.1 (A.thaliana) putative Expansin-Beta (Arabidopsis thaliana)	Pectinesterase n=3 Tax=Oryza sativa RepID=A2XW93_ORYSI
Ta.2969.1.A1_x_at	-1.1166	0.96986	-1.31969	0.219177	1.58933	0.0685295	2.78327	8.77e-05	-1.66756	0.0584811	-1.59134	0.0802688	-1.42837	0.179154	-2.61373	9.25e-05	1.46505	1.20719	8.09878	42.1367	gb:CK165153 DB_XREF=gi:38996915 DB_XREF=FGAS049094 TID=Ta.2969.1 CNT=14 FEA=EST TIER=ConsEnd STK=0 UG=Ta.2969 UG_TITLE=Transcribed sequence with weak similarity to protein ref:NP_182036.1 (A.thaliana) putative Expansin-Beta (Arabidopsis thaliana)	Pectinesterase n=3 Tax=Oryza sativa RepID=A2XW93_ORYSI
Ta.24120.1.S1_at	1.04273	0.999985	1.99569	0.112685	3.41589	0.00573606	1.62736	0.366002	-4.58804	0.00106776	-6.57955	9.52e-05	-3.74983	0.00214686	-1.28702	0.871495	49.5484	381.42	143.581	7.53906	gb:AY543541.1 DB_XREF=gi:44894805 TID=Ta.24120.1 CNT=16 FEA=FLmRNA TIER=FL STK=1 UG=Ta.24120 DEF=Triticum aestivum expansin EXPB7 mRNA, complete cds. PROD=expansin EXPB7 FL=gb:AY543541.1	Xet3 protein n=1 Tax=Festuca pratensis RepID=Q949H9_FESPR
Ta.10186.1.S1_at	1.8271	0.000645226	1.04584	0.814323	2.2682	4.66e-05	1.88189	0.00101557	-1.17782	0.808494	-1.81851	0.00219184	-1.13492	0.690315	1.0129	0.999965	8.02733	7.2821	10.579	1.82639	gb:CA611920 DB_XREF=gi:25190217 DB_XREF=wr1.pk0133.a9 CLONE=wr1.pk0133.a9 TID=Ta.10186.1 CNT=4 FEA=EST TIER=ConsEnd STK=0 UG=Ta.10186 UG_TITLE=Transcribed sequence with weak similarity to protein ref:NP_564860.1 (A.thaliana) pollen allergen, put	Xylanase inhibitor (Fragment) n=3 Tax=commelinids RepID=Q6KE42_SECCE
Ta.24423.1.S1_s_at	2.14332	0.0125232	1.20432	0.545954	2.42476	0.00736127	2.68295	0.0030213	-1.16752	0.999966	-1.80693	0.109303	-1.08851	0.895843	-1.16797	0.960348	9.92346	8.06264	11.4183	14.4292	gb:CA638337 DB_XREF=gi:25216633 DB_XREF=wre1n.pk0009.d10 CLONE=wre1n.pk0009.d10 TID=Ta.24423.1 CNT=1 FEA=EST TIER=ConsEnd STK=0 UG=Ta.24423 UG_TITLE=Transcribed sequence with weak similarity to protein ref:NP_182036.1 (A.thaliana) putative Expan	Xylanase inhibitor (Fragment) n=3 Tax=commelinids RepID=Q6KE42_SECCE
Ta.5567.1.S1_at	-1.24547	0.999985	1.04252	0.954684	1.41829	0.755428	2.44432	0.302294	1.47044	0.999966	1.3444	0.999998	6.79196	0.00777905	2.75996	0.212833	-6.5701	-1.23275	-41.4606	-1.24456	gb:AY543529.1 DB_XREF=gi:44894781 TID=Ta.5567.1 CNT=24 FEA=FLmRNA TIER=FL STK=1 UG=Ta.5567 DEF=Triticum aestivum expansin EXPA3 mRNA, complete cds. PROD=expansin EXPA3 FL=gb:AY543529.1	Xylanase inhibitor 725ACCN n=3 Tax=Triticeae RepID=A7UME2_WHEAT
Ta.482.2.A1_x_at	1.12919	0.773608	1.12765	0.460244	1.31893	0.164988	1.15272	0.553185	1.81235	0.00140138	2.06101	0.000157878	1.81059	0.000686329	1.383	0.067244	-1.60566	-1.90973	-1.40607	-1.17307	gb:BQ162584 DB_XREF=gi:20299641 DB_XREF=WHE0435_F08_L15ZT CLONE=WHE0435_F08_L15 TID=Ta.482.2 CNT=1 FEA=EST TIER=ConsEnd STK=0 UG=Ta.482 UG_TITLE=Transcribed sequence with weak similarity to protein ref:NP_194887.1 (A.thaliana) putative protein (	Xylanase inhibitor n=2 Tax=Triticum aestivum RepID=A7BJ77_WHEAT
Ta.20221.1.S1_at	13.6585	2.07e-05	7.80644	0.000459673	4.5664	0.0132072	-1.03083	0.987885	-1.16429	0.999966	-1.24341	0.999998	-1.30792	0.787546	1.07485	0.999965	28979.5	530.002	58.6606	-4.304	gb:CA637685 DB_XREF=gi:25215981 DB_XREF=wre1n.pk0001.h10 CLONE=wre1n.pk0001.h10 TID=Ta.20221.1 CNT=5 FEA=EST TIER=ConsEnd STK=1 UG=Ta.20221 UG_TITLE=Transcribed sequence with weak similarity to protein ref:NP_173446.1 (A.thaliana) expansin S2 pr	Xylanase inhibitor n=2 Tax=Triticum aestivum RepID=A7BJ77_WHEAT
Ta.22524.2.S1_x_at	3.50825	0.00088092	2.85232	0.00546629	2.49918	0.0247052	2.33213	0.0377812	-1.07387	0.999966	-1.03429	0.999998	2.05371	0.0782376	3.76766	0.000744611	23.9526	14.7907	1.36176	-2.70481	gb:CA641288 DB_XREF=gi:25219584 DB_XREF=wre1n.pk0043.h2 CLONE=wre1n.pk0043.h2 TID=Ta.22524.2 CNT=2 FEA=EST TIER=ConsEnd STK=0 UG=Ta.22524 UG_TITLE=Transcribed sequence with weak similarity to protein ref:NP_178421.1 (A.thaliana) unknown protein	Xylanase inhibitor protein 1 n=1 Tax=Triticum aestivum RepID=XIP1_WHEAT
TaAffx.6317.1.A1_at	1.86582	0.0940736	1.29764	0.45168	1.30722	0.694429	3.28149	0.00197236	-1.31699	0.980962	-1.19113	0.999998	-1.11959	0.872142	2.22095	0.0298699	9.08073	5.613	5.37704	2.0857	gb:CA688207 DB_XREF=gi:25278771 DB_XREF=wlm96.pk039.c2 CLONE=wlm96.pk039.c2 TID=TaAffx.6317.1 CNT=2 FEA=EST TIER=ConsEnd STK=0 NOTE=sequence(s) not in UniGene	Xylanase inhibitor protein 1 n=1 Tax=Triticum aestivum RepID=XIP1_WHEAT
Ta.22524.2.S1_at	4.21445	0.00155782	3.32662	0.00859853	2.8398	0.0367414	2.16918	0.13202	-1.12556	0.999966	-1.10864	0.999998	2.32497	0.0920893	4.229	0.00218516	40.5046	21.6344	1.42882	-4.16933	gb:CA641288 DB_XREF=gi:25219584 DB_XREF=wre1n.pk0043.h2 CLONE=wre1n.pk0043.h2 TID=Ta.22524.2 CNT=2 FEA=EST TIER=ConsEnd STK=0 UG=Ta.22524 UG_TITLE=Transcribed sequence with weak similarity to protein ref:NP_178421.1 (A.thaliana) unknown protein	Xylanase inhibitor TAXI-IV n=6 Tax=Triticum aestivum RepID=Q5TMB2_WHEAT
Ta.22524.1.S1_at	4.07934	0.00272817	3.07789	0.0182058	2.33664	0.124401	3.02331	0.0302827	-1.46819	0.943248	-1.84385	0.408248	1.0934	0.936652	6.87258	0.000148654	46.7705	30.3103	2.36731	-14.4127	gb:CK199494 DB_XREF=gi:39561884 DB_XREF=FGAS007994 TID=Ta.22524.1 CNT=7 FEA=EST TIER=ConsEnd STK=0 UG=Ta.22524 UG_TITLE=Transcribed sequence with weak similarity to protein ref:NP_178421.1 (A.thaliana) unknown protein (Arabidopsis thaliana)	Xyloglucan endotransglucosylase/hydrolase protein 28precursor, putative, expressed (Putative uncharacterized protein) (Os10g0577500 protein) (Putative endoxylog
Ta.23754.1.A1_at	3.22555	1.56e-06	2.07132	0.000726062	2.27564	0.000398815	1.76439	0.0118861	-1.26258	0.626335	-1.41823	0.195969	-1.24399	0.528781	1.11943	0.936592	22.442	11.2321	11.4687	1.56369	gb:BJ228146 DB_XREF=gi:23077207 DB_XREF=BJ228146 CLONE=whdl3p16 NOTE=Non-UniGene sequence merged into UniGene cluster TID=Ta.23754.1 CNT=1 FEA=EST TIER=ConsEnd STK=1 UG=Ta.23754 UG_TITLE=Transcribed sequence	Xyloglucan endotransglucosylase/hydrolase, Probable n=2 Tax=Triticeae RepID=XTH_WHEAT
Ta.28766.1.S1_at	4.15901	8.35e-05	3.0768	0.00138839	2.73955	0.00678458	4.25759	0.000214033	1.02654	0.999966	-1.28126	0.999998	1.01282	0.986234	-1.35984	0.614034	8.76932	20.5072	3.30976	49.0926	gb:CN011869 DB_XREF=gi:45801901 DB_XREF=WHE3889_G12_N23ZS CLONE=WHE3889_G12_N23 TID=Ta.28766.1 CNT=36 FEA=EST TIER=ConsEnd STK=0 UG=Ta.28766 UG_TITLE=Transcribed sequence with weak similarity to protein ref:NP_194311.1 (A.thaliana) xyloglucan en	Xyloglucan endotransglycosylase (XET) n=1 Tax=Hordeum vulgare RepID=P93671_HORVU
Ta.28766.1.S1_x_at	4.33658	3.06e-05	3.37661	0.00035396	2.67499	0.00542655	4.47264	8.18e-05	1.15739	0.999966	-1.24058	0.999998	1.06088	0.941068	-1.4271	0.449438	9.05802	24.5422	3.06123	59.7036	gb:CN011869 DB_XREF=gi:45801901 DB_XREF=WHE3889_G12_N23ZS CLONE=WHE3889_G12_N23 TID=Ta.28766.1 CNT=36 FEA=EST TIER=ConsEnd STK=0 UG=Ta.28766 UG_TITLE=Transcribed sequence with weak similarity to protein ref:NP_194311.1 (A.thaliana) xyloglucan en	Xyloglucan endotransglycosylase (XET) n=1 Tax=Hordeum vulgare RepID=P93671_HORVU
Ta.28766.2.S1_s_at	2.50873	0.00460534	2.33152	0.0100791	1.46264	0.446817	2.09109	0.0380256	1.19555	0.999966	1.27522	0.969753	-1.10424	0.881949	1.22349	0.86655	2.48489	2.0796	5.92531	1.82463	gb:CD492036 DB_XREF=gi:31417069 DB_XREF=WHE2460_B11_C22ZT CLONE=WHE2460_B11_C22 NOTE=Non-UniGene sequence merged into UniGene cluster TID=Ta.28766.2 CNT=36 FEA=EST TIER=ConsEnd STK=0 UG=Ta.28766 UG_TITLE=Transcribed sequence with weak similarit	Xyloglucan endotransglycosylase (XET) n=1 Tax=Hordeum vulgare RepID=P93671_HORVU
Ta.28766.3.S1_at	5.31922	1.65e-06	4.5879	7.6e-06	2.62557	0.00296347	1.57455	0.197237	-1.23848	0.999966	-1.89163	0.069847	-1.59068	0.194665	1.45416	0.333838	94.2035	89.2345	18.5872	1.08703	gb:CA610853 DB_XREF=gi:25189150 DB_XREF=wr1.pk0124.h6 CLONE=wr1.pk0124.h6 TID=Ta.28766.3 CNT=18 FEA=EST TIER=ConsEnd STK=0 UG=Ta.28766 UG_TITLE=Transcribed sequence with weak similarity to protein ref:NP_194311.1 (A.thaliana) xyloglucan endo-1,4	Xyloglucan endotransglycosylase (XET) n=1 Tax=Hordeum vulgare RepID=P93671_HORVU
Ta.29462.1.A1_a_at	7.08786	1.56e-05	6.76827	2.69e-05	2.31578	0.0746206	1.92884	0.171104	1.56139	0.666204	1.36216	0.970507	2.16166	0.0927481	3.56103	0.00309675	46.0928	42.4035	1.11274	-3.09984	gb:CK214572 DB_XREF=gi:39620676 DB_XREF=FGAS026500 TID=Ta.29462.1 CNT=4 FEA=EST TIER=ConsEnd STK=0 UG=Ta.29462 UG_TITLE=Transcribed sequence with weak similarity to protein ref:NP_194311.1 (A.thaliana) xyloglucan endo-1,4-beta-D-glucanase	Xyloglucan endotransglycosylase (XET) n=1 Tax=Hordeum vulgare RepID=P93671_HORVU
Ta.29462.1.A1_at	2.16041	0.0611767	1.67217	0.202876	1.03796	0.962502	1.18555	0.775541	1.24432	0.999966	1.12983	0.999998	1.3946	0.670668	4.52454	0.000358907	1.88699	1.45634	-1.28043	-10.119	gb:CK214572 DB_XREF=gi:39620676 DB_XREF=FGAS026500 TID=Ta.29462.1 CNT=4 FEA=EST TIER=ConsEnd STK=0 UG=Ta.29462 UG_TITLE=Transcribed sequence with weak similarity to protein ref:NP_194311.1 (A.thaliana) xyloglucan endo-1,4-beta-D-glucanase	Xyloglucan endotransglycosylase (XET) n=1 Tax=Hordeum vulgare RepID=P93671_HORVU
Ta.29462.1.A1_x_at	6.94043	2.91e-05	6.543	5.46e-05	2.34244	0.0837144	1.94058	0.187186	1.38781	0.999966	1.36251	0.999998	2.08681	0.134006	6.42446	8.07e-05	46.9359	36.2646	1.19386	-22.376	gb:CK214572 DB_XREF=gi:39620676 DB_XREF=FGAS026500 TID=Ta.29462.1 CNT=4 FEA=EST TIER=ConsEnd STK=0 UG=Ta.29462 UG_TITLE=Transcribed sequence with weak similarity to protein ref:NP_194311.1 (A.thaliana) xyloglucan endo-1,4-beta-D-glucanase	Xyloglucan endotransglycosylase (XET) n=1 Tax=Hordeum vulgare RepID=P93671_HORVU
TaAffx.15847.2.S1_at	4.29025	7.32e-06	3.82253	2.76e-05	2.20555	0.0120919	1.56581	0.187288	-1.43182	0.517653	-2.59552	0.00340581	-1.98909	0.0246122	-1.09637	0.999965	52.7856	85.5114	18.311	6.32988	gb:CA721853 DB_XREF=gi:25443646 DB_XREF=wds1c.pk001.k21.f CLONE=wds1c.pk001.k21.f TID=TaAffx.15847.2 CNT=1 FEA=EST TIER=ConsEnd STK=1 NOTE=sequence(s) not in UniGene	Xyloglucan endotransglycosylase (XET) n=1 Tax=Hordeum vulgare RepID=P93671_HORVU
TaAffx.15847.3.S1_at	5.10468	0.00025504	6.79539	4.53e-05	1.60935	0.495859	-1.82767	0.250661	1.44072	0.9143	2.04106	0.205171	1.34914	0.698427	3.53452	0.00476684	12.6754	26.9897	1.19765	-41.1321	gb:BQ802374 DB_XREF=gi:22017343 DB_XREF=WHE2825_C03_E05ZS CLONE=WHE2825_C03_E05 TID=TaAffx.15847.3 CNT=2 FEA=EST TIER=ConsEnd STK=0 NOTE=sequence(s) not in UniGene	Xyloglucan endotransglycosylase (XET) n=1 Tax=Hordeum vulgare RepID=P93671_HORVU
TaAffx.15847.5.S1_at	4.22252	9.26e-05	5.08071	2.55e-05	2.28117	0.032489	3.88507	0.000532872	1.74354	0.275115	1.97358	0.10872	2.77024	0.0053189	4.86815	4.7e-05	5.57503	8.61666	-1.40353	-1.97668	gb:CK212850 DB_XREF=gi:39618954 DB_XREF=FGAS024742 TID=TaAffx.15847.5 CNT=1 FEA=EST TIER=ConsEnd STK=0 NOTE=sequence(s) not in UniGene	Xyloglucan endotransglycosylase (XET) n=1 Tax=Hordeum vulgare RepID=P93671_HORVU
Ta.9396.1.S1_x_at	1.61615	0.387269	1.34833	0.46393	1.87583	0.228958	3.17539	0.0094621	-1.91639	0.279123	-1.23732	0.999998	-1.29493	0.717974	-1.28078	0.883198	11.5717	6.00287	9.0052	21.9503	gb:CA606310 DB_XREF=gi:25161472 DB_XREF=wr1.pk0066.e1 CLONE=wr1.pk0066.e1 TID=Ta.9396.1 CNT=20 FEA=EST TIER=ConsEnd STK=0 UG=Ta.9396 UG_TITLE=Transcribed sequence with weak similarity to protein pir:S71222 (A.thaliana) S71222 xyloglucan endo-1,4	Xyloglucan endotransglycosylase (XET) n=1 Tax=Hordeum vulgare RepID=P93671_HORVU
Ta.24061.1.A1_x_at	6.75165	2.34e-06	9.33871	3.21e-07	3.01343	0.00369331	1.10527	0.868887	-1.71402	0.302631	-1.48233	0.560519	-2.03381	0.0611912	4.92777	4.31e-05	353.524	1809.08	33.0652	-14.1477	gb:CA722804 DB_XREF=gi:25444597 DB_XREF=wds1c.pk004.c14.f CLONE=wds1c.pk004.c14.f TID=Ta.24061.1 CNT=1 FEA=EST TIER=ConsEnd STK=1 UG=Ta.24061 UG_TITLE=Transcribed sequence with weak similarity to protein ref:NP_194311.1 (A.thaliana) xyloglucan e	Xyloglucan endo-transglycosylase/hydrolase n=1 Tax=Zea mays RepID=Q5JZX2_MAIZE
Ta.30703.1.S1_at	2.04138	0.00855402	2.42042	0.00147158	1.84523	0.0423954	1.42256	0.30237	1.60271	0.205236	1.54706	0.226366	2.2334	0.00465373	3.06293	0.000146939	1.35535	1.83192	-1.30873	-3.11746	gb:D16457.1 DB_XREF=gi:457573 GEN=ext TID=Ta.30703.1 CNT=32 FEA=FLmRNA TIER=FL STK=2 UG=Ta.30703 DEF=Wheat mRNA for endo-xyloglucan transferase, complete cds. PROD=endo-xyloglucan transferase FL=gb:D16457.1	Xyloglucan endotransglycosylase/hydrolase protein 8 n=4 Tax=Oryza sativa RepID=XTH8_ORYSJ
Ta.653.1.S1_at	1.97249	0.0467034	1.86534	0.073045	2.35593	0.0178861	-1.10202	0.865066	-1.40461	0.724098	-1.69224	0.237177	-1.37118	0.610526	1.7052	0.160242	10.3899	11.7744	13.2426	-6.99937	gb:CK196945 DB_XREF=gi:39559335 DB_XREF=FGAS005415 TID=Ta.653.1 CNT=15 FEA=EST TIER=ConsEnd STK=0 UG=Ta.653 UG_TITLE=Transcribed sequence with weak similarity to protein pir:T05036 (A.thaliana) T05036 xyloglucan endo-1,4-beta-D-glucanase	Xyloglucan galactosyltransferase KATAMARI1 homolog n=4 Tax=Oryza sativa RepID=KATAM_ORYSJ
TaAffx.43693.1.S1_at	-2.51987	0.000888269	-2.60095	0.00074216	-2.26102	0.00609599	1.26331	0.559859	-2.43205	0.00424965	-2.28789	0.00708796	-3.23755	0.000106	-3.0769	0.000157453	-1.06276	-1.24234	1.96773	20.2551	gb:BF199968 DB_XREF=gi:11114325 DB_XREF=WHE2251_D05_G09ZE CLONE=WHE2251_D05_G09 TID=TaAffx.43693.1 CNT=1 FEA=EST TIER=ConsEnd STK=0 NOTE=sequence(s) not in UniGene	Xyloglucan glycosyltransferase 8, Probable n=1 Tax=Arabidopsis thaliana RepID=CSLC8_ARATH
Genes encoding various proteases (Proteases)
	Incomptable interactions (Molly)								Compatible interactions (Newton)								Incompatible/Compatible Ratio (I/C ratio)
	6 h		12 h		24 h		72 h		6 h		12 h		24 h		72 h		6 h	12 h	24 h	72 h
	Fold change	adj.P-Value	Fold change	adj.P-Value	Fold change	adj.P-Value	Fold change	adj.P-Value	Fold change	adj.P-Value	Fold change	adj.P-Value	Fold change	adj.P-Value	Fold change	adj.P-Value					description	UniProt Desc
Ta.14480.1.S1_x_at	1.18322	0.415282	1.21704	0.198337	1.10624	0.705279	-1.37924	0.0497941	-1.59208	0.00594599	-1.66949	0.00219434	-2.08306	1.9e-05	-1.28819	0.129341	6.84622	7.39487	9.12164	-1.06514	gb:CD373564 DB_XREF=gi:31157706 DB_XREF=WHE0419_c09_f17zT CLONE=WHE0419_c09_f17 TID=Ta.14480.1 CNT=52 FEA=EST TIER=Stack STK=8 UG=Ta.14480 UG_TITLE=Transcribed sequence with weak similarity to protein ref:NP_567983.1 (A.thaliana) cysteine protea	Cysteine protease CP1 (Os05g0108600 protein) (Cysteine proteinase CP1) n=4 Tax=Oryza sativa RepID=Q7XBA4_ORYSJ
Ta.24636.1.S1_at	-1.20495	0.557419	-1.17787	0.388382	-1.19812	0.616855	-1.44183	0.0905011	-2.14779	0.000512617	-2.11904	0.000638084	-2.97357	2.9e-06	-1.36199	0.162126	1.92231	1.92007	3.42344	-1.0569	gb:CD867959 DB_XREF=gi:32551775 DB_XREF=AZO2.107K10R010328 CLONE=AZO2107K10 TID=Ta.24636.1 CNT=4 FEA=EST TIER=ConsEnd STK=1 UG=Ta.24636 UG_TITLE=Transcribed sequence with weak similarity to protein ref:NP_567983.1 (A.thaliana) cysteine protease	Cysteine protease CP1 (Os05g0108600 protein) (Cysteine proteinase CP1) n=4 Tax=Oryza sativa RepID=Q7XBA4_ORYSJ
Ta.22625.1.A1_s_at	1.79187	0.0133436	2.15562	0.00141693	1.68012	0.0478496	-1.23775	0.533124	-1.5962	0.118079	1.05478	0.999998	1.03172	0.959537	5.10104	1.44e-07	10.4691	2.1448	1.56743	-80.9407	gb:CA666706 DB_XREF=gi:25245291 DB_XREF=wlsu1.pk0001.a10 CLONE=wlsu1.pk0001.a10 TID=Ta.22625.1 CNT=5 FEA=EST TIER=ConsEnd STK=0 UG=Ta.22625 UG_TITLE=Transcribed sequence with weak similarity to protein ref:NP_197712.1 (A.thaliana) serine carboxy	carboxypeptidase D (Os02g0634700 protein) n=1 Tax=Oryza sativa Japonica Group RepID=Q6H7I7_ORYSJ
Ta.8076.1.S1_at	3.03259	0.000573773	3.23039	0.000373068	2.69655	0.00381756	1.12438	0.813878	-1.38921	0.704035	1.37387	0.678671	1.39025	0.532022	8.13169	2.67e-07	21.4335	3.62132	2.47307	-128.65	gb:CA684491 DB_XREF=gi:25271530 DB_XREF=wlm96.pk026.l7 CLONE=wlm96.pk026.l7 TID=Ta.8076.1 CNT=7 FEA=EST TIER=ConsEnd STK=3 UG=Ta.8076 UG_TITLE=Transcribed sequence with weak similarity to protein ref:NP_186860.1 (A.thaliana) putative serine carb	carboxypeptidase D (Os02g0634700 protein) n=1 Tax=Oryza sativa Japonica Group RepID=Q6H7I7_ORYSJ
Ta.30273.1.S1_at	-1.65089	0.00320055	-2.05054	8.28e-05	-1.26639	0.302368	1.71946	0.00342397	1.10141	0.999966	1.03895	0.999998	1.17844	0.597291	-1.43544	0.0453258	-6.7379	-8.51198	-5.44461	8.90674	gb:CA644743 DB_XREF=gi:25223039 DB_XREF=wre1n.pk0092.b8 CLONE=wre1n.pk0092.b8 TID=Ta.30273.1 CNT=4 FEA=EST TIER=ConsEnd STK=0 UG=Ta.30273 UG_TITLE=Transcribed sequence with moderate similarity to protein ref:NP_568577.1 (A.thaliana) DegP proteas	DegP2 protease (Os06g0234100 protein) n=3 Tax=Oryza sativa RepID=Q67VA4_ORYSJ
Ta.23276.1.A1_at	-2.15707	0.000297742	-1.71037	0.0102111	-1.94058	0.0030862	1.00688	0.993252	-1.27226	0.579206	-1.2218	0.714645	-1.87027	0.00370178	-1.75383	0.00852918	-1.84652	-1.40305	-1.04995	6.77731	gb:CK163786 DB_XREF=gi:38994374 DB_XREF=FGAS016419 TID=Ta.23276.1 CNT=8 FEA=EST TIER=ConsEnd STK=0 UG=Ta.23276 UG_TITLE=Transcribed sequence with weak similarity to protein ref:NP_566115.1 (A.thaliana) DegP2 protease (Arabidopsis thaliana)	DegP2 protease n=1 Tax=Oryza sativa Japonica Group RepID=Q6ASR0_ORYSJ
Ta.28316.3.S1_at	2.50351	0.0505234	1.81519	0.200633	3.00783	0.0275329	1.51057	0.53362	-1.77153	0.500595	-3.0529	0.0317413	-1.72396	0.407287	2.23169	0.112043	19.3605	29.2038	26.5711	-1.64845	gb:BJ252450 DB_XREF=gi:23087852 DB_XREF=BJ252450 CLONE=whf24g19 TID=Ta.28316.3 CNT=18 FEA=EST TIER=Stack STK=7 UG=Ta.28316 UG_TITLE=Transcribed sequence with strong similarity to protein ref:NP_565836.1 (A.thaliana) ubiquitin extension protein	metacaspase, having alternative splicing products n=1 Tax=Oryza sativa Japonica Group RepID=Q75LQ0_ORYSJ
Ta.564.3.S1_a_at	1.94583	2.12e-05	2.2404	2.12e-06	1.92208	7.61e-05	1.68592	0.00104996	1.21648	0.415325	1.29435	0.152317	1.29179	0.114915	2.6459	2.03e-07	1.65788	1.92658	1.54787	-1.94528	gb:CD928718 DB_XREF=gi:32776482 DB_XREF=GR45.105M04R010608 CLONE=GR45105M04 TID=Ta.564.3 CNT=5 FEA=EST TIER=ConsEnd STK=0 UG=Ta.564 UG_TITLE=Transcribed sequence with weak similarity to protein ref:NP_564539.1 (A.thaliana) expressed protein (Ara	nucellin-like aspartic protease (Os02g0730700 protein) n=1 Tax=Oryza sativa Japonica Group RepID=Q6YWQ0_ORYSJ
Ta.564.1.S1_x_at	2.18946	1.81e-05	2.40622	5.16e-06	1.9296	0.000415058	1.43087	0.0521665	1.30391	0.276659	1.40036	0.0925375	1.36373	0.0956266	2.418	6.64e-06	1.84748	2.00814	1.48028	-1.98223	gb:BJ249353 DB_XREF=gi:23086634 DB_XREF=BJ249353 CLONE=whf10i24 TID=Ta.564.1 CNT=6 FEA=EST TIER=ConsEnd STK=1 UG=Ta.564 UG_TITLE=Transcribed sequence with weak similarity to protein ref:NP_564539.1 (A.thaliana) expressed protein (Arabidopsis tha	nucellin-like aspartic protease n=1 Tax=Hordeum vulgare RepID=B2CSI3_HORVU
Ta.564.3.S1_at	1.78295	0.00423749	1.81175	0.00377961	1.64436	0.024731	1.4558	0.0984039	1.21088	0.804403	1.36206	0.265589	1.40355	0.146551	2.67057	1.93e-05	1.48665	1.36574	1.18166	-2.32104	gb:CD928718 DB_XREF=gi:32776482 DB_XREF=GR45.105M04R010608 CLONE=GR45105M04 TID=Ta.564.3 CNT=5 FEA=EST TIER=ConsEnd STK=0 UG=Ta.564 UG_TITLE=Transcribed sequence with weak similarity to protein ref:NP_564539.1 (A.thaliana) expressed protein (Ara	nucellin-like aspartic protease n=1 Tax=Hordeum vulgare RepID=B2CSI3_HORVU
Ta.564.3.S1_x_at	1.80825	5.39e-06	2.20448	1.11e-07	1.76024	2.8e-05	1.285	0.048194	1.19986	0.280131	1.36612	0.0163021	1.32445	0.0204644	2.63621	6.96e-09	1.52456	1.78801	1.35265	-2.55125	gb:CD928718 DB_XREF=gi:32776482 DB_XREF=GR45.105M04R010608 CLONE=GR45105M04 TID=Ta.564.3 CNT=5 FEA=EST TIER=ConsEnd STK=0 UG=Ta.564 UG_TITLE=Transcribed sequence with weak similarity to protein ref:NP_564539.1 (A.thaliana) expressed protein (Ara	nucellin-like aspartic protease n=1 Tax=Hordeum vulgare RepID=B2CSI3_HORVU
Ta.12543.1.S1_at	-2.79086	0.000359079	-1.69901	0.0703751	-1.17949	0.723659	1.19708	0.653186	-1.35972	0.646574	-1.17595	0.999998	-1.61853	0.132353	-1.05157	0.999965	-2.69661	-1.437	1.3557	4.75238	gb:CA712581 DB_XREF=gi:25434374 DB_XREF=wdk3c.pk006.o5 CLONE=wdk3c.pk006.o5 TID=Ta.12543.1 CNT=21 FEA=EST TIER=ConsEnd STK=0 UG=Ta.12543 UG_TITLE=Transcribed sequence with moderate similarity to protein ref:NP_180005.1 (A.thaliana) putative prol	prolylcarboxypeptidase isoform 1 (Os06g0647400 protein) n=1 Tax=Oryza sativa Japonica Group RepID=Q67WZ5_ORYSJ
Ta.10909.1.S1_s_at	1.05941	0.999985	-1.1449	0.496845	1.16789	0.692061	1.01051	0.988292	1.12612	0.999966	1.35462	0.268675	2.06162	0.000659217	1.15821	0.760956	-1.04733	-5.65497	-1.85797	-1.1078	gb:CD883155 DB_XREF=gi:32646324 DB_XREF=F1.112G21F010502 CLONE=F1112G21 TID=Ta.10909.1 CNT=11 FEA=EST TIER=ConsEnd STK=0 UG=Ta.10909 UG_TITLE=Transcribed sequence with weak similarity to protein pir:T06752 (A.thaliana) T06752 carboxy-terminal pr	protease (Os06g0318600 protein) n=1 Tax=Oryza sativa Japonica Group RepID=Q5ZA08_ORYSJ
TaAffx.10325.2.S1_at	1.13104	0.987111	1.79441	0.0337465	1.27566	0.635652	1.13589	0.74734	1.59294	0.206049	2.20879	0.00846496	2.1491	0.00636153	5.56647	4.55e-07	-1.37736	-1.33273	-1.83202	-21.5645	gb:BJ314917 DB_XREF=gi:20120774 DB_XREF=BJ314917 CLONE=whyf14p22 TID=TaAffx.10325.2 CNT=1 FEA=EST TIER=ConsEnd STK=0 NOTE=sequence(s) not in UniGene	puromycin-sensitive aminopeptidase metalloproteinase MP100 (Os09g0362500 protein) Tax=n=1 RepID=Q6K4E8_ORYSJ
Ta.5148.1.S1_a_at	34.6881	6.67e-05	35.932	7.35e-05	12.565	0.00539265	-1.52308	0.730666	-1.54642	0.999966	-1.59011	0.999998	-1.76345	0.702341	1.08368	0.999965	8.08507e+10	1.97375e+11	20572.9	-6.09135	gb:CK195059 DB_XREF=gi:39557449 DB_XREF=FGAS003497 TID=Ta.5148.1 CNT=99 FEA=EST TIER=ConsEnd STK=0 UG=Ta.5148 UG_TITLE=Transcribed sequence with weak similarity to protein ref:NP_568651.1 (A.thaliana) senescence-specific cysteine protease SAG12 (	SAG12 protein ( uncharacterized protein) (Os01g0348000 protein) (Os01g0347500 protein) n=1 Tax=Oryza sativa Japonica Group RepID=Q93VV8_ORYSJ
Ta.5148.3.S1_x_at	2.9372	0.216593	4.91455	0.0385716	3.15728	0.225075	-1.01229	0.996693	-1.00447	0.999966	-1.00179	0.999998	-1.01371	0.991978	1.04451	0.999965	15.366	60.3943	18.0133	-4.16064	gb:CA640435 DB_XREF=gi:25218731 DB_XREF=wre1n.pk0035.d3 CLONE=wre1n.pk0035.d3 TID=Ta.5148.3 CNT=3 FEA=EST TIER=ConsEnd STK=0 UG=Ta.5148 UG_TITLE=Transcribed sequence with weak similarity to protein ref:NP_568651.1 (A.thaliana) senescence-specifi	SAG12 protein ( uncharacterized protein) (Os01g0348000 protein) (Os01g0347500 protein) n=1 Tax=Oryza sativa Japonica Group RepID=Q93VV8_ORYSJ
Ta.3507.1.S1_at	4.25422	0.000132947	4.90693	5.24e-05	1.75109	0.220995	1.19355	0.739161	-2.89686	0.0100892	-4.27708	0.000458688	-5.43338	3.71e-05	-1.00252	0.999965	142.131	581.654	145.46	4.5823	gb:BQ172406 DB_XREF=gi:20334229 DB_XREF=WHE2060_D08_G16ZT CLONE=WHE2060_D08_G16 TID=Ta.3507.1 CNT=7 FEA=EST TIER=ConsEnd STK=0 UG=Ta.3507 UG_TITLE=Transcribed sequence with weak similarity to protein ref:NP_566414.1 (A.thaliana) serine carboxype	serine carboxypeptidase (Os02g0687900 protein) n=1 Tax=Oryza sativa Japonica Group RepID=Q6ZH05_ORYSJ
Ta.3507.2.S1_a_at	3.76373	0.000604207	4.07987	0.000378754	1.68622	0.310078	2.25788	0.0514567	-3.90398	0.00154288	-4.16215	0.000928487	-11.1792	5.18e-07	-1.33774	0.733777	203.335	302.757	7462.43	12.089	gb:BJ265270 DB_XREF=gi:20085262 DB_XREF=BJ265270 CLONE=whh21f12 NOTE=Non-UniGene sequence merged into UniGene cluster TID=Ta.3507.2 CNT=1 FEA=EST TIER=ConsEnd STK=1 UG=Ta.3507 UG_TITLE=Transcribed sequence with weak similarity to protein ref:NP	serine carboxypeptidase (Os02g0687900 protein) n=1 Tax=Oryza sativa Japonica Group RepID=Q6ZH05_ORYSJ
TaAffx.50705.1.S1_at	1.1107	0.945694	1.31636	0.181655	1.21567	0.577781	2.02976	0.00113842	-2.50448	6.56e-05	-2.2007	0.000456375	-3.20004	1.46e-06	-2.10489	0.00038722	12.2541	11.4483	21.3433	17.5653	gb:CA736682 DB_XREF=gi:25552280 DB_XREF=wpi1s.pk008.o21 CLONE=wpi1s.pk008.o21 TID=TaAffx.50705.1 CNT=1 FEA=EST TIER=ConsEnd STK=0 NOTE=sequence(s) not in UniGene	serine carboxypeptidase (Os02g0687900 protein) n=1 Tax=Oryza sativa Japonica Group RepID=Q6ZH05_ORYSJ
Ta.15867.1.S1_at	1.46714	0.289982	1.05128	0.87775	1.14295	0.779355	2.86635	0.00117524	-1.60402	0.263585	-2.05181	0.0317839	-2.09545	0.0161413	-2.27361	0.00682673	8.40452	8.59254	9.43749	35.26	gb:BJ318585 DB_XREF=gi:20122947 DB_XREF=BJ318585 CLONE=whyf12f23 TID=Ta.15867.1 CNT=3 FEA=EST TIER=ConsEnd STK=1 UG=Ta.15867 UG_TITLE=Transcribed sequence with moderate similarity to protein ref:NP_194790.1 (A.thaliana) SERINE CARBOXYPEPTIDASE I	serine carboxypeptidase II ( uncharacterized protein) (Os02g0794500 protein) n=3 Tax=Oryza sativa RepID=Q6K673_ORYSJ
TaAffx.5381.1.S1_at	-2.99731	6.63e-06	-2.77662	2.16e-05	-1.96565	0.00411374	-1.008	0.992483	-1.17138	0.999966	-1.54752	0.0926747	-1.57974	0.0498135	1.02318	0.999965	-3.54535	-2.34421	-1.30668	-4.08738	gb:CA712883 DB_XREF=gi:25434676 DB_XREF=wdk3c.pk015.b15 CLONE=wdk3c.pk015.b15 TID=TaAffx.5381.1 CNT=1 FEA=EST TIER=ConsEnd STK=0 NOTE=sequence(s) not in UniGene	serine carboxypeptidase II (Os05g0158500 protein) n=1 Tax=Oryza sativa Japonica Group RepID=Q5W727_ORYSJ
Ta.19158.1.A1_at	1.12735	0.999985	1.40162	0.25873	1.22763	0.705279	1.02525	0.978238	-3.78387	0.000135998	-2.96944	0.00137998	-3.11047	0.000448399	-1.23811	0.786785	30.0902	20.6928	20.2254	4.8011	gb:CD373689 DB_XREF=gi:31157831 DB_XREF=WHE1212_C03_F06ZT CLONE=WHE1212_C03_F06 TID=Ta.19158.1 CNT=2 FEA=EST TIER=ConsEnd STK=0 UG=Ta.19158 UG_TITLE=Transcribed sequence with weak similarity to protein ref:NP_565330.1 (A.thaliana) subtilisin-lik	subtilisin-like proteinase ( uncharacterized protein) (Os02g0779200 protein) n=1 Tax=Oryza sativa Japonica Group RepID=Q6K7G5_ORYSJ
Ta.15910.1.S1_at	-1.14382	0.886206	-1.04606	0.853141	-1.43057	0.184235	-1.17216	0.616769	-1.14439	0.999966	-1.02219	0.999998	-2.38093	0.000259207	-2.01117	0.00220034	1.00039	-1.01668	1.93235	1.78882	gb:CA500397 DB_XREF=gi:24991357 DB_XREF=WHE4018_H10_O20ZT CLONE=WHE4018_H10_O20 TID=Ta.15910.1 CNT=3 FEA=EST TIER=ConsEnd STK=0 UG=Ta.15910 UG_TITLE=Transcribed sequence with weak similarity to protein pir:S52770 (A.thaliana) S52770 subtilisin-l	subtilisin-like proteinase ( uncharacterized protein) (Os02g0779200 protein) n=1 Tax=Oryza sativa Japonica Group RepID=Q6K7G5_ORYSJ
TaAffx.130775.1.S1_at	2.02044	0.0793179	4.67092	0.000136592	11.321	5.85e-07	1.31828	0.616075	-2.03993	0.152427	-1.8129	0.24678	-1.8202	0.185257	1.27973	0.841358	16.6838	89.5002	9034.53	1.02708	gb:BJ284851 DB_XREF=gi:20105030 DB_XREF=BJ284851 CLONE=whr5e12 TID=TaAffx.130775.1 CNT=2 FEA=EST TIER=ConsEnd STK=1 NOTE=sequence(s) not in UniGene	subtilisin-like proteinase ( uncharacterized protein) (Os05g0435800 protein) n=1 Tax=Oryza sativa Japonica Group RepID=Q6I5K9_ORYSJ
Ta.4188.1.A1_at	-2.16988	0.0066655	-1.84787	0.0367623	-1.87255	0.0494905	1.09573	0.847457	-1.1769	0.999966	-1.10897	0.999998	-1.10567	0.856991	-1.1462	0.985381	-1.99029	-1.6689	-1.70159	4.7303	gb:BJ260418 DB_XREF=gi:20082400 DB_XREF=BJ260418 CLONE=whh24o08 TID=Ta.4188.1 CNT=3 FEA=EST TIER=ConsEnd STK=1 UG=Ta.4188 UG_TITLE=Transcribed sequence with weak similarity to protein pir:T51335 (A.thaliana) T51335 subtilisin-like proteinase AIR	subtilisin-like proteinase AIR3 (Os02g0198700 protein) n=2 Tax=Oryza sativa RepID=Q6H733_ORYSJ
Ta.26911.1.S1_at	83.535	5.29e-07	65.7015	1.6e-06	44.6756	1.24e-05	2.52088	0.321183	3.89748	0.15763	2.385	0.503113	5.97887	0.0200661	1.62128	0.831075	9.40365e+23	1.1486e+19	4.45545e+11	1.86555	gb:CD373512 DB_XREF=gi:31157654 DB_XREF=WHE0366_E02_J04ZT CLONE=WHE0366_E02_J04 TID=Ta.26911.1 CNT=12 FEA=EST TIER=ConsEnd STK=0 UG=Ta.26911 UG_TITLE=Transcribed sequence with weak similarity to protein pir:S38165 (S. cerevisiae) S38165 hypothet	Zn-dependent protease with chaperone function (Os02g0735100 protein) n=1 Tax=Oryza sativa Japonica Group RepID=Q6Z754_ORYSJ
Ta.30798.2.S1_at	1.58483	0.357721	1.99262	0.0865197	1.4546	0.586171	1.10968	0.877205	1.427	0.820362	1.85391	0.221457	3.51236	0.00177155	6.94332	1.1e-05	1.11561	1.10092	-4.16337	-57.0295	gb:CK162752 DB_XREF=gi:38992277 DB_XREF=FGAS015351 TID=Ta.30798.2 CNT=63 FEA=EST TIER=ConsEnd STK=0 UG=Ta.30798 UG_TITLE=Transcribed sequence with moderate similarity to protein ref:NP_195020.1 (A.thaliana) gamma-VPE	Asparaginyl endopeptidase n=2 Tax=Oryza sativa RepID=Q9SSZ4_ORYSA
Ta.9156.2.A1_a_at	4.00096	5.88e-05	5.10426	9.18e-06	2.39834	0.0131141	1.83393	0.0961573	-1.31973	0.904401	-1.04358	0.999998	1.16191	0.795781	6.96089	1.18e-06	39.9658	70.9064	2.35615	-34.9436	gb:CD870512 DB_XREF=gi:32554328 DB_XREF=AZO2.114K07R010522 CLONE=AZO2114K07 TID=Ta.9156.2 CNT=8 FEA=EST TIER=ConsEnd STK=0 UG=Ta.9156 UG_TITLE=Transcribed sequence with weak similarity to protein ref:NP_172655.1 (A.thaliana) putative aspartic pr	Aspartic proteinase n=1 Tax=Triticum aestivum RepID=Q401N6_WHEAT
Ta.664.1.S1_at	1.19833	0.78548	1.24018	0.378622	1.29352	0.546119	-1.00314	0.997499	-1.14122	0.999966	1.04465	0.999998	1.08226	0.875281	2.91299	8.82e-05	5.06145	1.14514	1.15771	-15.0965	gb:CK153186 DB_XREF=gi:38972998 DB_XREF=FGAS031765 TID=Ta.664.1 CNT=24 FEA=EST TIER=ConsEnd STK=0 UG=Ta.664 UG_TITLE=Transcribed sequence with weak similarity to protein ref:NP_172655.1 (A.thaliana) putative aspartic proteinase (Arabidopsis thali	Aspartic proteinase n=4 Tax=Oryza sativa RepID=ASPRX_ORYSJ
Ta.4014.2.S1_at	6.29783	2.12e-06	6.0538	3.75e-06	2.04798	0.0568176	2.50913	0.0111414	-1.31344	0.949763	-1.19034	0.999998	1.23149	0.720138	1.91224	0.0746202	195.533	151.602	1.76111	1.51246	gb:CK162579 DB_XREF=gi:38991931 DB_XREF=FGAS015176 TID=Ta.4014.2 CNT=35 FEA=EST TIER=ConsEnd STK=0 UG=Ta.4014 UG_TITLE=Transcribed sequence with moderate similarity to protein sp:P42762 (A.thaliana) ERD1_ARATH ERD1 protein, chloroplast precursor	ATP-dependent Clp protease ATP-binding subunit (Os02g0526400 protein) n=3 Tax=Oryza sativa RepID=Q6H795_ORYSJ
Ta.878.1.S1_at	1.34629	0.0536319	1.85145	0.000109389	1.27457	0.187255	-1.07662	0.734764	-1.20002	0.529049	1.23218	0.342227	1.07077	0.798	2.17578	7.71e-06	5.84138	1.53609	1.15173	-9.52951	gb:CK198916 DB_XREF=gi:39561306 DB_XREF=FGAS007404 TID=Ta.878.1 CNT=51 FEA=mRNA TIER=ConsEnd STK=0 UG=Ta.878 UG_TITLE=Clone wlm96.pk032.n8:fis, full insert mRNA sequence	ATP-dependent Clp protease ATP-binding subunit clpA CD4B,chloroplast, putative, expressed (Os12g0230100 protein) n=3 Tax=Oryza sativa RepID=Q2QVG9_ORYSJ
Ta.494.1.S1_at	-2.108	4.21e-06	-1.47633	0.00704447	-1.85046	0.000143506	-1.04021	0.87501	-1.20871	0.44124	-1.12612	0.869114	-1.53315	0.00417575	-1.34618	0.0509593	-1.86515	-1.27475	-1.24601	1.23625	gb:CK155824 DB_XREF=gi:38978309 DB_XREF=FGAS036688 TID=Ta.494.1 CNT=28 FEA=mRNA TIER=ConsEnd STK=0 UG=Ta.494 UG_TITLE=Clone wle1n.pk0042.f7:fis, full insert mRNA sequence	ATP-dependent Clp protease proteolytic subunit (Fragment) n=2 Tax=Oryza sativa Japonica Group RepID=Q0DSH2_ORYSJ
Ta.13241.1.S1_at	-2.11536	3.9e-06	-1.40531	0.018939	-1.81768	0.000199431	-1.08397	0.694737	-1.4437	0.0270113	-1.19327	0.460174	-1.94072	3.94e-05	-1.47343	0.00866527	-1.5929	-1.15833	1.08903	1.3099	gb:AJ611854 DB_XREF=gi:39728781 DB_XREF=AJ611854 CLONE=05555R NOTE=Non-UniGene sequence merged into UniGene cluster TID=Ta.13241.1 CNT=6 FEA=EST TIER=ConsEnd STK=0 UG=Ta.13241 UG_TITLE=Transcribed sequence with weak similarity to protein ref:NP	ATP-dependent Clp protease proteolytic subunit n=1 Tax=Oryza sativa Japonica Group RepID=Q6L4S1_ORYSJ
Ta.13241.2.S1_at	-2.17622	1.66e-05	-1.45068	0.0273014	-1.94421	0.000310461	-1.08994	0.718828	-1.23801	0.468619	-1.0893	0.999998	-1.87172	0.00040582	-1.51395	0.0155618	-1.91615	-1.28465	-1.05153	1.34165	gb:BQ171831 DB_XREF=gi:20333654 DB_XREF=WHE1663-1666_K22_K22ZT CLONE=WHE1663-1666_K22_K22 TID=Ta.13241.2 CNT=16 FEA=EST TIER=ConsEnd STK=0 UG=Ta.13241 UG_TITLE=Transcribed sequence with weak similarity to protein ref:NP_564560.1 (A.thaliana) ATP	ATP-dependent Clp protease proteolytic subunit n=1 Tax=Oryza sativa Japonica Group RepID=Q6L4S1_ORYSJ
TaAffx.113323.1.S1_at	-2.65163	0.000625767	-1.74348	0.0558716	-1.71204	0.0972199	1.177	0.685193	-1.49874	0.358973	-1.48249	0.338479	-2.09582	0.011581	-1.14773	0.974176	-2.22359	-1.1983	1.30475	5.00971	gb:CA615382 DB_XREF=gi:25193679 DB_XREF=wr1.pk164.h12 CLONE=wr1.pk164.h12 TID=TaAffx.113323.1 CNT=1 FEA=EST TIER=ConsEnd STK=0 NOTE=sequence(s) not in UniGene	ATP-dependent Clp protease proteolytic subunit n=1 Tax=Oryza sativa Japonica Group RepID=Q852G0_ORYSJ
TaAffx.3720.7.S1_at	-1.91792	0.305078	-3.05702	0.031635	-1.74989	0.496031	-1.10296	0.926328	-1.87459	0.516065	-1.03286	0.999998	-3.02947	0.0405168	1.22094	0.999965	-1.03048	-4.06756	2.42769	-5.00683	gb:CA607537 DB_XREF=gi:25162699 DB_XREF=wr1.pk0079.b3 CLONE=wr1.pk0079.b3 TID=TaAffx.3720.7 CNT=1 FEA=EST TIER=ConsEnd STK=0 NOTE=sequence(s) not in UniGene	ATP-dependent Clp protease proteolytic subunit n=16 Tax=Poaceae RepID=CLPP_HORVU
Ta.23768.1.A1_at	-2.03977	1.5e-05	-1.52614	0.00539016	-1.76774	0.000596796	1.00829	0.987531	-1.34091	0.127125	-1.16195	0.683106	-1.84963	0.000174994	-2.13503	1.15e-05	-1.62322	-1.28716	1.0584	8.83559	gb:CK171507 DB_XREF=gi:39009800 DB_XREF=FGAS046792 TID=Ta.23768.1 CNT=10 FEA=EST TIER=ConsEnd STK=0 UG=Ta.23768 UG_TITLE=Transcribed sequence with weak similarity to protein ref:NP_567521.1 (A.thaliana) ATP-dependent Clp protease proteolytic subu	ATP-dependent Clp protease proteolytic subunit n=2 Tax=Oryza sativa Japonica Group RepID=Q0JNQ7_ORYSJ
Ta.3667.2.A1_a_at	-2.6328	7.25e-07	-1.81474	0.000457641	-2.09967	7.69e-05	-1.0721	0.777978	-1.50688	0.0324787	-1.36203	0.122939	-1.90989	0.000262912	-1.55271	0.00937163	-2.1824	-1.3686	-1.14059	1.39533	gb:BJ262592 DB_XREF=gi:20083680 DB_XREF=BJ262592 CLONE=whh19h09 TID=Ta.3667.2 CNT=3 FEA=EST TIER=ConsEnd STK=1 UG=Ta.3667 UG_TITLE=Transcribed sequence with weak similarity to protein ref:NP_563836.1 (A.thaliana) ATP-dependent Clp protease prote	ATP-dependent Clp protease proteolytic subunit n=3 Tax=Oryza sativa RepID=A2XGL5_ORYSI
Ta.11.3.S1_a_at	-1.02124	0.999985	1.32143	0.0889116	1.24114	0.301892	1.15095	0.534226	-1.22157	0.473499	-1.11625	0.999998	1.18865	0.473183	2.92462	1.51e-07	1.14896	5.4177	1.03705	-3.41924	gb:BJ240848 DB_XREF=gi:23083146 DB_XREF=BJ240848 CLONE=whe17j04 TID=Ta.11.3 CNT=22 FEA=EST TIER=Stack STK=9 UG=Ta.11 UG_TITLE=T.aestivum mRNA 1 for cathepsin B (2529)	Cathepsin B n=2 Tax=Triticeae RepID=Q711Q3_HORVU
Ta.11.2.S1_a_at	-1.08842	0.988707	1.3252	0.156184	1.28174	0.337132	1.57019	0.0259536	-1.21636	0.694169	-1.19081	0.75031	1.1738	0.665074	2.69686	5.84e-06	1.09273	5.71997	1.07769	-2.18355	gb:CB307838 DB_XREF=gi:37209156 DB_XREF=HFIG823 TID=Ta.11.2 CNT=7 FEA=mRNA TIER=ConsEnd STK=0 UG=Ta.11 UG_TITLE=T.aestivum mRNA 1 for cathepsin B (2529)	Cathepsin B n=2 Tax=Triticeae RepID=Q711Q3_HORVU
Ta.9514.1.S1_a_at	-1.54977	0.0224317	-1.9915	0.000489042	-1.30393	0.299508	1.66887	0.0128251	1.20005	0.790804	1.30581	0.340494	1.52844	0.0357835	2.17958	0.000157453	-6.72632	-9.83077	-7.12239	-1.42475	gb:BJ266107 DB_XREF=gi:20085763 DB_XREF=BJ266107 CLONE=whh24n15 TID=Ta.9514.1 CNT=8 FEA=EST TIER=ConsEnd STK=1 UG=Ta.9514 UG_TITLE=Transcribed sequence with moderate similarity to protein pir:T02738 (A.thaliana) T02738 hypothetical protein T9I4.	Cell division protease ftsH homolog 3, mitochondrial n=2 Tax=Oryza sativa RepID=FTSH3_ORYSJ
Ta.9514.1.S1_at	-1.5734	0.0708168	-2.04495	0.00328548	-1.19736	0.695859	1.0578	0.901222	1.31972	0.58889	1.42969	0.286106	1.70702	0.0356615	1.85353	0.0130338	-7.42874	-11.1166	-7.48699	-1.73596	gb:BJ266107 DB_XREF=gi:20085763 DB_XREF=BJ266107 CLONE=whh24n15 TID=Ta.9514.1 CNT=8 FEA=EST TIER=ConsEnd STK=1 UG=Ta.9514 UG_TITLE=Transcribed sequence with moderate similarity to protein pir:T02738 (A.thaliana) T02738 hypothetical protein T9I4.	Cell division protease ftsH homolog 3, mitochondrial n=2 Tax=Oryza sativa RepID=FTSH3_ORYSJ
Ta.9514.2.A1_at	-1.84283	0.105406	-2.73908	0.00469531	-1.10349	0.873575	1.24939	0.657678	1.53115	0.53802	1.65775	0.31735	2.12178	0.045538	2.54376	0.0103188	-10.3674	-21.0657	-9.35194	-2.45271	gb:BJ308485 DB_XREF=gi:20116931 DB_XREF=BJ308485 CLONE=whyd16c13 TID=Ta.9514.2 CNT=1 FEA=EST TIER=ConsEnd STK=1 UG=Ta.9514 UG_TITLE=Transcribed sequence with moderate similarity to protein pir:T02738 (A.thaliana) T02738 hypothetical protein T9I4	Cell division protease ftsH homolog 3, mitochondrial n=2 Tax=Oryza sativa RepID=FTSH3_ORYSJ
Ta.25741.1.A1_at	-2.03105	0.00762557	-2.69481	0.000353823	-1.26651	0.647109	1.6391	0.0981256	1.39512	0.503832	1.55973	0.197177	1.88832	0.0231141	3.76984	1.36e-05	-10.7492	-19.0872	-8.90631	-4.37944	gb:CD373716 DB_XREF=gi:31157858 DB_XREF=WHE0479_F02_K03ZT CLONE=WHE0479_F02_K03 TID=Ta.25741.1 CNT=2 FEA=EST TIER=ConsEnd STK=0 UG=Ta.25741 UG_TITLE=Transcribed sequence with weak similarity to protein pir:T02738 (A.thaliana) T02738 hypothetical	Cell division protease ftsH homolog 3, mitochondrial n=2 Tax=Oryza sativa RepID=FTSH3_ORYSJ
Ta.1670.1.S1_at	-1.43808	0.406791	-1.28272	0.4279	-1.45075	0.44793	1.74073	0.124747	-2.33269	0.0216013	-2.32858	0.0186177	-2.38735	0.00888052	-1.04821	0.999965	1.85911	2.06459	1.91402	6.91121	gb:BE443659 DB_XREF=gi:9443194 DB_XREF=WHE1121_G03_M05ZS CLONE=WHE1121_G03_M05 TID=Ta.1670.1 CNT=2 FEA=EST TIER=ConsEnd STK=1 UG=Ta.1670 UG_TITLE=Transcribed sequence with weak similarity to protein ref:NP_563855.1 (A.thaliana) cysteine protease	Cysteine protease n=1 Tax=Triticum aestivum RepID=Q76CZ3_WHEAT
Ta.28764.1.S1_at	-4.25107	0.00337271	-4.17146	0.00429924	-4.22761	0.00703832	2.18023	0.174444	-37.087	8.8e-08	-52.1035	3.37e-08	-38.2652	5.34e-08	-4.24803	0.00467996	7.66637e+09	268517054056799	1.76338e+10	86.1191	gb:AB109216.1 DB_XREF=gi:37991669 TID=Ta.28764.1 CNT=4 FEA=FLmRNA TIER=FL STK=1 UG=Ta.28764 DEF=Triticum aestivum mRNA for cysteine protease, complete cds. PROD=cysteine protease FL=gb:AB109216.1	Cysteine protease n=1 Tax=Triticum aestivum RepID=Q76CZ3_WHEAT
Ta.28764.1.S1_s_at	-1.68684	0.17679	-1.67622	0.156641	-1.68635	0.229726	5.69985	2.3e-05	-11.3862	1.44e-07	-11.8169	1.73e-07	-11.459	9.37e-08	-1.42301	0.496486	831.401	1128.87	874.691	139.379	gb:AB109216.1 DB_XREF=gi:37991669 TID=Ta.28764.1 CNT=4 FEA=FLmRNA TIER=FL STK=1 UG=Ta.28764 DEF=Triticum aestivum mRNA for cysteine protease, complete cds. PROD=cysteine protease FL=gb:AB109216.1	Cysteine protease n=1 Tax=Triticum aestivum RepID=Q76CZ3_WHEAT
TaAffx.107388.2.S1_s_at	-1.25748	0.0653368	-1.27273	0.0507848	-1.26542	0.0853839	1.00124	0.997949	-22.3036	2.6e-18	-22.7845	2.2e-18	-23.1008	1.97e-18	-1.00147	0.999965	2.16526e+06	2.99012e+06	3.7419e+06	4.00752	gb:CA634125 DB_XREF=gi:25212421 DB_XREF=wle1n.pk0082.h6 CLONE=wle1n.pk0082.h6 TID=TaAffx.107388.2 CNT=1 FEA=EST TIER=ConsEnd STK=0 NOTE=sequence(s) not in UniGene	Cysteine protease n=1 Tax=Triticum aestivum RepID=Q76CZ3_WHEAT
Ta.4419.2.S1_x_at	-1.4961	0.219186	-1.24749	0.424509	-1.99053	0.0251638	1.09024	0.855434	-2.94283	0.000728838	-2.88942	0.000870163	-2.87424	0.000453788	1.30841	0.558261	2.72589	3.12084	1.84511	-1.16326	gb:CA640149 DB_XREF=gi:25218445 DB_XREF=wre1n.pk0031.e6 CLONE=wre1n.pk0031.e6 TID=Ta.4419.2 CNT=2 FEA=EST TIER=ConsEnd STK=0 UG=Ta.4419 UG_TITLE=Transcribed sequence with moderate similarity to protein ref:NP_567489.1 (A.thaliana) cysteine prote	Cysteine protease n=2 Tax=Triticeae RepID=Q5MB22_WHEAT
Ta.9616.1.S1_a_at	-1.02419	0.999985	-1.05032	0.82475	1.08253	0.811095	1.63799	0.0241401	-2.57241	6.23e-05	-2.52104	9.61e-05	-2.19132	0.000312518	-1.13464	0.860855	2.92456	2.77159	9.67221	6.83351	gb:BJ252729 DB_XREF=gi:20061868 DB_XREF=BJ252729 CLONE=whf25k23 TID=Ta.9616.1 CNT=4 FEA=EST TIER=ConsEnd STK=1 UG=Ta.9616 UG_TITLE=Transcribed sequence with weak similarity to protein ref:NP_568136.1 (A.thaliana) putative protein (Arabidopsis th	Cysteine protease-like, OTU-like n=2 Tax=Oryza sativa RepID=Q6K722_ORYSJ
TaAffx.49829.1.S1_at	-1.24612	0.346536	-1.13355	0.48504	-1.11755	0.715396	1.18221	0.521377	-1.54885	0.0400574	-2.03395	0.000557217	-1.61059	0.0114333	1.00388	0.999965	1.23348	1.86659	1.4074	1.13158	gb:CA742719 DB_XREF=gi:25558542 DB_XREF=wri1s.pk001.p9 CLONE=wri1s.pk001.p9 TID=TaAffx.49829.1 CNT=1 FEA=EST TIER=ConsEnd STK=0 NOTE=sequence(s) not in UniGene	Cysteine protease-like, OTU-like n=2 Tax=Oryza sativa RepID=Q6K722_ORYSJ
Ta.18342.1.A1_at	-1.39898	0.0879523	-1.26552	0.210536	-1.38564	0.141048	1.56144	0.0273619	1.75554	0.00770026	1.81711	0.00408163	2.00413	0.000476067	-1.3242	0.195915	-8.9044	-8.47159	-10.4814	7.39032	gb:CD867576 DB_XREF=gi:32551392 DB_XREF=AZO2.106K08R010329 CLONE=AZO2106K08 TID=Ta.18342.1 CNT=5 FEA=EST TIER=ConsEnd STK=0 UG=Ta.18342 UG_TITLE=Transcribed sequence with weak similarity to protein ref:NP_564320.1 (A.thaliana) cysteine protease	Cysteine proteinase n=1 Tax=Triticum aestivum RepID=Q1EPL9_WHEAT
Ta.14496.2.A1_at	1.01294	0.999985	1.04933	0.790652	1.09254	0.744023	1.63696	0.0061467	1.58047	0.0166149	1.61816	0.00977297	1.63475	0.00461531	3.51468	3.66e-08	-1.48199	-1.48332	-1.45621	-3.67493	gb:BJ294280 DB_XREF=gi:23151423 DB_XREF=BJ294280 CLONE=whsl11o16 TID=Ta.14496.2 CNT=8 FEA=EST TIER=ConsEnd STK=1 UG=Ta.14496 UG_TITLE=Transcribed sequence with moderate similarity to protein ref:NP_176458.1 (A.thaliana) beta-VPE (Arabidopsis tha	Cysteine proteinase, C13
TaAffx.17242.1.A1_at	-4.02717	0.0146961	-2.71042	0.0977463	-1.5367	0.695665	-1.00436	0.99825	-1.17435	0.999966	-1.8623	0.591326	-1.15914	0.905592	1.00195	0.999965	-7.22412	-1.80015	-1.29914	-4.01753	gb:CK207540 DB_XREF=gi:39569930 DB_XREF=FGAS019171 TID=TaAffx.17242.1 CNT=4 FEA=EST TIER=ConsEnd STK=0 NOTE=sequence(s) not in UniGene	Eukaryotic aspartyl protease family protein (Putative uncharacterized protein) n=2 Tax=Oryza sativa RepID=Q10MA1_ORYSJ
Ta.29492.1.S1_at	-1.02245	0.999985	1.06896	0.832499	1.24383	0.694443	1.39757	0.376268	1.02491	0.999966	1.02384	0.999998	1.44018	0.349749	2.99839	0.000329842	-4.1335	1.03176	-1.1458	-3.03315	gb:CK211680 DB_XREF=gi:39617784 DB_XREF=FGAS023534 TID=Ta.29492.1 CNT=4 FEA=EST TIER=ConsEnd STK=0 UG=Ta.29492 UG_TITLE=Transcribed sequence with weak similarity to protein ref:NP_567922.1 (A.thaliana) nucellin -like protein (Arabidopsis thaliana	Eukaryotic aspartyl protease family protein, expressed n=3 Tax=Oryza sativa RepID=Q2QWY6_ORYSJ
Ta.7820.1.S1_at	1.12219	0.999985	2.00021	0.0125307	-1.18065	0.718427	-2.55244	0.00185721	-1.32122	0.729939	1.25363	0.877891	1.0508	0.94111	3.01	0.000194375	5.43925	1.67781	-4.69606	-47.2563	gb:CA639095 DB_XREF=gi:25217391 DB_XREF=wre1n.pk0019.e10 CLONE=wre1n.pk0019.e10 TID=Ta.7820.1 CNT=20 FEA=EST TIER=ConsEnd STK=0 UG=Ta.7820 UG_TITLE=Transcribed sequence with moderate similarity to protein ref:NP_565799.1 (A.thaliana) expressed p	ICE-like protease p20 domain containing protein, expressed (Os10g0565000 protein) n=2 Tax=Oryza sativa RepID=Q7XC25_ORYSJ
Ta.9039.1.S1_at	3.14781	0.00469085	3.18624	0.00485651	1.98948	0.161904	1.67621	0.316067	-1.86155	0.306477	-1.23939	0.999998	-1.80795	0.238434	-1.4775	0.554549	32.2082	21.4905	13.904	8.89939	gb:BQ162805 DB_XREF=gi:20299862 DB_XREF=WHE1215_G11_N21ZT CLONE=WHE1215_G11_N21 TID=Ta.9039.1 CNT=2 FEA=EST TIER=ConsEnd STK=0 UG=Ta.9039 UG_TITLE=Transcribed sequences	Intracellular protease, PfpI family protein, expressed (Os11g0591600 protein) n=2 Tax=Oryza sativa RepID=Q2R1V5_ORYSJ
Ta.9039.2.S1_x_at	2.23486	1.12e-06	1.22635	0.169508	2.06894	1.24e-05	1.20233	0.29287	1.64044	0.00182235	-1.09754	0.999998	1.14286	0.608057	-1.30816	0.078009	1.50987	5.0068	1.90011	5.69812	gb:CA662338 DB_XREF=gi:25240863 DB_XREF=wlmk1.pk0019.c8 CLONE=wlmk1.pk0019.c8 NOTE=Non-UniGene sequence merged into UniGene cluster TID=Ta.9039.2 CNT=1 FEA=EST TIER=ConsEnd STK=0 UG=Ta.9039 UG_TITLE=Transcribed sequences	Intracellular protease, PfpI family protein, expressed (Os11g0591600 protein) n=2 Tax=Oryza sativa RepID=Q2R1V5_ORYSJ
TaAffx.66205.2.S1_s_at	2.55087	0.00105248	1.53039	0.157777	2.30556	0.00641413	1.49599	0.237275	1.942	0.04922	-1.197	0.999998	1.13188	0.807906	-1.2948	0.597139	1.52507	6.62259	2.25587	6.92011	gb:CA641710 DB_XREF=gi:25220006 DB_XREF=wre1n.pk0049.h6 CLONE=wre1n.pk0049.h6 TID=TaAffx.66205.2 CNT=4 FEA=EST TIER=ConsEnd STK=0 NOTE=sequence(s) not in UniGene	Intracellular protease, PfpI family protein, expressed (Os11g0591600 protein) n=2 Tax=Oryza sativa RepID=Q2R1V5_ORYSJ
Ta.2656.1.S1_at	1.66228	0.0168963	2.72927	1.93e-05	-1.02192	0.959051	-1.56647	0.0548127	1.23912	0.734013	1.44206	0.174047	1.35693	0.247471	2.252	0.00033541	1.34086	2.44057	-5.20121	-14.1082	gb:AY494984.1 DB_XREF=gi:42541822 TID=Ta.2656.1 CNT=48 FEA=FLmRNA TIER=FL+Stack STK=6 UG=Ta.2656 DEF=Triticum aestivum LON1 protease mRNA, complete cds. PROD=LON1 protease FL=gb:AY494984.1	Lon protease homolog 1, mitochondrial n=6 Tax=Poaceae RepID=LONH1_MAIZE
TaAffx.65605.1.S1_at	-2.03224	0.000915931	-1.97567	0.00160898	-1.66006	0.0289945	1.09506	0.775525	1.37073	0.329103	1.38628	0.255617	1.67348	0.0203578	-1.25503	0.460642	-10.5779	-10.2813	-10.0808	5.09855	gb:CA501500 DB_XREF=gi:24992460 DB_XREF=WHE4034_G08_M16ZT CLONE=WHE4034_G08_M16 TID=TaAffx.65605.1 CNT=4 FEA=EST TIER=ConsEnd STK=0 NOTE=sequence(s) not in UniGene	Lon protease homolog 2, mitochondrial n=1 Tax=Zea mays RepID=LONH2_MAIZE
Ta.10141.1.S1_at	-1.97936	1.72e-06	-2.23413	2.11e-07	-1.49106	0.00271211	1.68377	0.000195863	1.05288	0.999966	1.1423	0.596523	1.21886	0.168535	-2.12119	8.18e-07	-8.18077	-10.385	-6.54285	13.9768	gb:BJ214812 DB_XREF=gi:19953835 DB_XREF=BJ214812 CLONE=wh4d10 TID=Ta.10141.1 CNT=11 FEA=EST TIER=ConsEnd STK=2 UG=Ta.10141 UG_TITLE=Transcribed sequence with moderate similarity to protein ref:NP_568490.1 (A.thaliana) Lon protease homolog 2 prec	Lon protease homolog n=2 Tax=Oryza sativa RepID=A2YQ56_ORYSI
Ta.9634.1.A1_at	-2.15369	0.00557737	-2.29111	0.00322147	-1.48358	0.283546	1.90109	0.0339394	1.01854	0.999966	1.05337	0.999998	1.08759	0.883304	-2.02154	0.0144643	-9.01438	-10.1576	-5.94293	15.1646	gb:CA648473 DB_XREF=gi:25226769 DB_XREF=wre1n.pk0128.e10 CLONE=wre1n.pk0128.e10 NOTE=Non-UniGene sequence merged into UniGene cluster TID=Ta.9634.1 CNT=5 FEA=EST TIER=ConsEnd STK=0 UG=Ta.9634 UG_TITLE=Transcribed sequence with weak similarity t	Metallopeptidase family M24 containing protein, expressed (Os12g0563500 protein) n=2 Tax=Oryza sativa Japonica Group RepID=Q2QNJ1_ORYSJ
TaAffx.107969.1.S1_at	-2.03997	0.0376391	-2.11568	0.0291773	-1.2247	0.719152	1.64731	0.210122	1.06738	0.999966	-1.26091	0.999998	-1.29672	0.684143	-1.7928	0.119078	-8.61796	-1.80848	1.05119	10.8536	gb:BG605499 DB_XREF=gi:13635502 DB_XREF=WHE2332_E12_J24ZS CLONE=WHE2332_E12_J24 TID=TaAffx.107969.1 CNT=7 FEA=EST TIER=ConsEnd STK=0 NOTE=sequence(s) not in UniGene	Metallopeptidase family M24 containing protein, expressed (Os12g0563500 protein) n=2 Tax=Oryza sativa Japonica Group RepID=Q2QNJ1_ORYSJ
Ta.747.1.S1_at	17.7994	3.06e-08	12.8658	2.84e-07	7.27016	2.15e-05	5.51934	0.000173251	1.94505	0.232267	1.35137	0.957254	1.84403	0.199682	7.14365	1.5e-05	59243.5	2925.39	42.9959	-3.08295	gb:CA706200 DB_XREF=gi:25427993 DB_XREF=wdk1c.pk023.p9 CLONE=wdk1c.pk023.p9 TID=Ta.747.1 CNT=20 FEA=EST TIER=ConsEnd STK=0 UG=Ta.747 UG_TITLE=Transcribed sequence with weak similarity to protein ref:NP_567922.1 (A.thaliana) nucellin -like protei	Nucellin-like aspartic protease (Os11g0183900 protein) (Eukaryotic aspartyl protease family protein, expressed) n=1 Tax=Oryza sativa Japonica Group RepID=Q53NE7
TaAffx.131906.1.S1_at	4.50517	4.22e-07	3.71096	4.02e-06	2.70166	0.000291916	-1.01241	0.988996	1.27722	0.749999	1.22934	0.858355	1.69815	0.043343	-1.002	0.999965	9.36933	5.58523	2.00488	-1.00724	gb:CA731673 DB_XREF=gi:25547271 DB_XREF=wlp1c.pk001.b20 CLONE=wlp1c.pk001.b20 TID=TaAffx.131906.1 CNT=1 FEA=EST TIER=ConsEnd STK=0 NOTE=sequence(s) not in UniGene	Nucellin-like aspartic protease-like n=1 Tax=Oryza sativa Japonica Group RepID=Q6K6I0_ORYSJ
Ta.7649.1.S1_at	-2.04082	4.71e-06	-1.40381	0.0151648	-1.78854	0.000181396	-1.12893	0.54615	-1.21306	0.385883	1.00399	0.999998	-1.48988	0.0055495	-1.21454	0.242145	-1.77493	-5.30665	-1.23	1.06114	gb:BJ242983 DB_XREF=gi:20056032 DB_XREF=BJ242983 CLONE=whe25l05 TID=Ta.7649.1 CNT=27 FEA=EST TIER=ConsEnd STK=1 UG=Ta.7649 UG_TITLE=Transcribed sequence with weak similarity to protein ref:NP_563907.1 (A.thaliana) ATP-dependent Clp protease prot	PL5L15 n=2 Tax=Poaceae RepID=A6YSM2_MAIZE
Ta.7649.2.S1_x_at	-2.04642	2.94e-05	-1.37405	0.0536998	-1.94292	0.000203323	-1.10477	0.660732	-1.21665	0.518812	-1.05784	0.999998	-1.58172	0.00571918	-1.41587	0.0384096	-1.77739	-1.24506	-1.28449	1.24066	gb:BJ321934 DB_XREF=gi:20124950 DB_XREF=BJ321934 CLONE=whyf23a09 TID=Ta.7649.2 CNT=7 FEA=EST TIER=ConsEnd STK=2 UG=Ta.7649 UG_TITLE=Transcribed sequence with weak similarity to protein ref:NP_563907.1 (A.thaliana) ATP-dependent Clp protease prot	PL5L15 n=2 Tax=Poaceae RepID=A6YSM2_MAIZE
Ta.7649.3.A1_a_at	-2.10041	5.36e-06	-1.3625	0.0373796	-1.85648	0.00015651	-1.33977	0.0687836	-1.30569	0.162133	-1.18004	0.540173	-1.58973	0.00224226	-1.09882	0.838317	-1.73474	-1.13481	-1.20309	-1.18176	gb:BQ161111 DB_XREF=gi:20298168 DB_XREF=WHE0362_E10_J20ZT CLONE=WHE0362_E10_J20 TID=Ta.7649.3 CNT=7 FEA=EST TIER=ConsEnd STK=0 UG=Ta.7649 UG_TITLE=Transcribed sequence with weak similarity to protein ref:NP_563907.1 (A.thaliana) ATP-dependent Cl	PL5L15 n=2 Tax=Poaceae RepID=A6YSM2_MAIZE
Ta.7649.1.S1_x_at	-2.13985	7.14e-06	-1.40389	0.0284432	-1.83603	0.000327228	-1.10092	0.656706	-1.25457	0.326248	-1.06261	0.999998	-1.54808	0.00572663	-1.35397	0.0630457	-1.84713	-1.26688	-1.22091	1.19172	gb:BJ242983 DB_XREF=gi:20056032 DB_XREF=BJ242983 CLONE=whe25l05 TID=Ta.7649.1 CNT=27 FEA=EST TIER=ConsEnd STK=1 UG=Ta.7649 UG_TITLE=Transcribed sequence with weak similarity to protein ref:NP_563907.1 (A.thaliana) ATP-dependent Clp protease prot	PL5L15 n=2 Tax=Poaceae RepID=A6YSM2_MAIZE
Ta.7649.3.A1_at	-2.33045	5.74e-06	-1.47874	0.0202054	-1.96389	0.000273422	-1.16279	0.531137	-1.35688	0.163064	-1.16878	0.745009	-1.69226	0.00244627	-1.45951	0.0296624	-1.9637	-1.23967	-1.20717	1.22835	gb:BQ161111 DB_XREF=gi:20298168 DB_XREF=WHE0362_E10_J20ZT CLONE=WHE0362_E10_J20 TID=Ta.7649.3 CNT=7 FEA=EST TIER=ConsEnd STK=0 UG=Ta.7649 UG_TITLE=Transcribed sequence with weak similarity to protein ref:NP_563907.1 (A.thaliana) ATP-dependent Cl	PL5L15 n=2 Tax=Poaceae RepID=A6YSM2_MAIZE
Ta.13774.1.S1_at	-1.24353	0.687537	-1.10304	0.727721	1.02466	0.962802	1.62184	0.101875	1.15772	0.999966	1.2292	0.924779	1.46606	0.239796	2.17342	0.00436045	-5.28262	-5.03588	-1.35793	-1.46569	gb:CD923712 DB_XREF=gi:32771476 DB_XREF=G750.109N20F010530 CLONE=G750109N20 TID=Ta.13774.1 CNT=5 FEA=EST TIER=ConsEnd STK=0 UG=Ta.13774 UG_TITLE=Transcribed sequence with weak similarity to protein ref:NP_567999.1 (A.thaliana) Expressed protein	Prolyl carboxypeptidase like protein, putative, expressed (Os10g0511600 protein) n=2 Tax=Oryza sativa Japonica Group RepID=Q337C3_ORYSJ
TaAffx.123151.1.S1_x_at	-1.15219	0.731973	-1.10634	0.583294	-1.06009	0.849962	1.05191	0.872893	-1.78535	0.00468534	-2.08018	0.000412012	-2.10356	0.00016981	-1.08018	0.999965	1.55097	1.96406	2.06117	4.3835	gb:BE427159 DB_XREF=gi:9425002 DB_XREF=PSR6010 CLONE=PSR6010 TID=TaAffx.123151.1 CNT=11 FEA=EST TIER=ConsEnd STK=0 NOTE=sequence(s) not in UniGene	Radc1 (Os03g0186900 protein) (Eukaryotic aspartyl protease family protein, expressed) n=2 Tax=Oryza sativa RepID=Q6F4N5_ORYSJ
TaAffx.123151.1.S1_at	-1.15335	0.392761	-1.14531	0.265688	-1.09022	0.703022	1.11737	0.535877	-1.71888	0.000141883	-2.02445	5.21e-06	-2.07095	1.47e-06	-1.01658	0.999965	1.47994	1.83928	1.97346	4.38916	gb:BE427159 DB_XREF=gi:9425002 DB_XREF=PSR6010 CLONE=PSR6010 TID=TaAffx.123151.1 CNT=11 FEA=EST TIER=ConsEnd STK=0 NOTE=sequence(s) not in UniGene	Radc1 (Os03g0186900 protein) (Eukaryotic aspartyl protease family protein, expressed) n=2 Tax=Oryza sativa RepID=Q6F4N5_ORYSJ
Ta.1953.3.S1_a_at	-1.18734	0.590731	-1.015	0.940154	-1.09893	0.753441	1.46693	0.0607596	-1.63169	0.0219548	-1.51555	0.0519352	-2.19109	0.000114768	-1.55607	0.0216077	1.3607	1.41476	2.13193	8.12855	gb:CK211170 DB_XREF=gi:39617279 DB_XREF=FGAS023007 TID=Ta.1953.3 CNT=1 FEA=EST TIER=ConsEnd STK=0 UG=Ta.1953 UG_TITLE=Transcribed sequence with weak similarity to protein ref:NP_563851.1 (A.thaliana) expressed protein (Arabidopsis thaliana)	Radc1 (Os03g0186900 protein) (Eukaryotic aspartyl protease family protein, expressed) n=2 Tax=Oryza sativa RepID=Q6F4N5_ORYSJ
TaAffx.5891.3.A1_s_at	2.29334	0.0118392	1.74557	0.111086	5.07589	2.58e-05	2.22009	0.0259536	-2.14631	0.0529477	-4.3699	0.000129118	-2.15046	0.0275695	1.81996	0.0989753	21.7003	69.3329	149.743	1.31962	gb:CK208190 DB_XREF=gi:39570580 DB_XREF=FGAS019873 TID=TaAffx.5891.3 CNT=1 FEA=EST TIER=ConsEnd STK=0 NOTE=sequence(s) not in UniGene	Serine carboxypeptidase 1 chain B n=1 Tax=Hordeum vulgare RepID=CBP1_HORVU
Ta.28600.1.S1_at	-1.49543	0.0875772	-1.2435	0.318676	-1.15264	0.710027	-1.06792	0.863118	-3.04918	2.56e-05	-3.52493	6.04e-06	-2.97019	2.07e-05	-3.91303	8.2e-07	2.9358	4.8616	3.52482	7.18558	gb:BE443069 DB_XREF=gi:9442596 DB_XREF=WHE1114_A03_A06ZS CLONE=WHE1114_A03_A06 TID=Ta.28600.1 CNT=25 FEA=EST TIER=ConsEnd STK=0 UG=Ta.28600 UG_TITLE=Transcribed sequence with moderate similarity to protein pir:T48977 (A.thaliana) T48977 carboxyp	Serine carboxypeptidase 3 n=2 Tax=Triticeae RepID=CBP3_HORVU
Ta.28600.2.S1_at	-1.31715	0.145533	-1.14206	0.431959	-1.05203	0.864717	-1.20655	0.422422	-2.84493	1.49e-06	-3.11054	6.53e-07	-2.49379	6.55e-06	-1.1459	0.707337	2.88343	3.91358	2.71653	-1.04294	gb:CA720107 DB_XREF=gi:25441900 DB_XREF=wkm2n.pk006.l3 CLONE=wkm2n.pk006.l3 TID=Ta.28600.2 CNT=10 FEA=EST TIER=ConsEnd STK=0 UG=Ta.28600 UG_TITLE=Transcribed sequence with moderate similarity to protein pir:T48977 (A.thaliana) T48977 carboxypept	Serine carboxypeptidase 3 n=2 Tax=Triticeae RepID=CBP3_HORVU
TaAffx.122846.1.S1_at	3.2656	1.02e-05	4.13101	1.12e-06	1.69737	0.050271	-1.05482	0.909954	-1.49138	0.242874	-1.71056	0.0566102	-2.01567	0.00553271	1.09543	0.999965	27.0393	57.3441	13.114	-4.43902	gb:BJ259558 DB_XREF=gi:20081874 DB_XREF=BJ259558 CLONE=whh21f12 TID=TaAffx.122846.1 CNT=1 FEA=EST TIER=ConsEnd STK=0 NOTE=sequence(s) not in UniGene	Serine carboxypeptidase family protein, expressed (Os03g0730400 protein) n=2 Tax=Oryza sativa Japonica Group RepID=Q10DG3_ORYSJ
TaAffx.122846.2.S1_s_at	3.22506	6.32e-08	3.63274	2.11e-08	1.64297	0.00669678	-1.00562	0.993252	-2.36773	2.05e-05	-2.0764	0.00019305	-2.67624	1.84e-06	1.00232	0.999965	48.2609	52.3146	19.9623	-4.02206	gb:CA616137 DB_XREF=gi:25194434 DB_XREF=wr1.pk181.h7 CLONE=wr1.pk181.h7 TID=TaAffx.122846.2 CNT=1 FEA=EST TIER=ConsEnd STK=0 NOTE=sequence(s) not in UniGene	Serine carboxypeptidase family protein, expressed (Os03g0730400 protein) n=2 Tax=Oryza sativa Japonica Group RepID=Q10DG3_ORYSJ
Ta.17444.1.S1_at	-2.59693	2.32e-05	-1.7757	0.00636796	-1.31522	0.345733	1.26655	0.396867	-2.68523	5.24e-05	-3.36275	4.08e-06	-2.44461	0.000100656	-1.11287	0.957207	1.06312	3.00436	2.18766	5.20327	gb:CA620923 DB_XREF=gi:25199219 DB_XREF=wl1n.pk0068.h3 CLONE=wl1n.pk0068.h3 TID=Ta.17444.1 CNT=2 FEA=EST TIER=ConsEnd STK=0 UG=Ta.17444 UG_TITLE=Transcribed sequence with weak similarity to protein ref:NP_189169.1 (A.thaliana) serine carboxypept	Serine carboxypeptidase family protein, expressed (Os10g0101100 protein) n=1 Tax=Oryza sativa Japonica Group RepID=Q33BK5_ORYSJ
TaAffx.59343.1.S1_at	31.5548	3.39e-07	17.2328	6.88e-06	4.65756	0.0105183	2.29759	0.204231	-1.00223	0.999966	1.00284	0.999998	-1.01021	0.991978	1.20069	0.999965	6.31889e+09	76859.9	50.8359	2.13895	gb:CA602787 DB_XREF=gi:25157949 DB_XREF=wr1.pk0008.e8 CLONE=wr1.pk0008.e8 TID=TaAffx.59343.1 CNT=1 FEA=EST TIER=ConsEnd STK=0 NOTE=sequence(s) not in UniGene	Serine carboxypeptidase family protein, expressed (Os10g0101200 protein) n=3 Tax=Oryza sativa RepID=Q10A76_ORYSJ
TaAffx.119683.1.A1_at	-1.07255	0.999985	-1.07984	0.787046	-1.07556	0.873807	2.49892	0.00144245	-5.55029	4.76e-07	-5.51169	7.67e-07	-5.58583	2.99e-07	-1.06257	0.999965	22.281	21.5834	22.789	11.8063	gb:BJ262615 DB_XREF=gi:20083696 DB_XREF=BJ262615 CLONE=whh19j04 TID=TaAffx.119683.1 CNT=1 FEA=EST TIER=ConsEnd STK=1 NOTE=sequence(s) not in UniGene	Serine carboxypeptidase family protein, expressed (Os11g0432900 protein) n=1 Tax=Oryza sativa Japonica Group RepID=Q2R5M2_ORYSJ
TaAffx.56871.1.S1_at	-4.08877	9.7e-05	-4.57398	4.72e-05	-1.38725	0.606413	1.23929	0.661873	-1.43879	0.685329	-1.67593	0.27932	-2.78259	0.00435818	-1.01585	0.999965	-6.27659	-7.45414	2.63051	4.77381	gb:CA642142 DB_XREF=gi:25220438 DB_XREF=wre1n.pk0053.c1 CLONE=wre1n.pk0053.c1 TID=TaAffx.56871.1 CNT=1 FEA=EST TIER=ConsEnd STK=0 NOTE=sequence(s) not in UniGene	Serine carboxypeptidase family protein, expressed n=1 Tax=Oryza sativa Japonica Group RepID=Q2R3G8_ORYSJ
Ta.28493.1.S1_at	1.30208	0.627094	1.21124	0.518304	2.35868	0.00739514	1.1518	0.745511	-1.64227	0.230279	-1.98117	0.0448353	-1.82259	0.0605382	-1.14854	0.991564	7.69729	9.14139	18.1421	4.92574	gb:CA675210 DB_XREF=gi:25255757 DB_XREF=wlsu2.pk028.d13 CLONE=wlsu2.pk028.d13 TID=Ta.28493.1 CNT=17 FEA=EST TIER=ConsEnd STK=0 UG=Ta.28493 UG_TITLE=Transcribed sequence with weak similarity to protein ref:NP_565663.1 (A.thaliana) putative carbox	Serine carboxypeptidase family protein, expressed n=3 Tax=Oryza sativa Japonica Group RepID=Q10K80_ORYSJ
Ta.28493.1.S1_x_at	1.32416	0.547525	1.37035	0.267817	2.05196	0.0220393	1.37618	0.413152	-1.5093	0.366528	-1.61149	0.201588	-1.52519	0.233326	-1.15273	0.972106	7.12781	7.89991	11.9353	5.77133	gb:CA675210 DB_XREF=gi:25255757 DB_XREF=wlsu2.pk028.d13 CLONE=wlsu2.pk028.d13 TID=Ta.28493.1 CNT=17 FEA=EST TIER=ConsEnd STK=0 UG=Ta.28493 UG_TITLE=Transcribed sequence with weak similarity to protein ref:NP_565663.1 (A.thaliana) putative carbox	Serine carboxypeptidase family protein, expressed n=3 Tax=Oryza sativa Japonica Group RepID=Q10K80_ORYSJ
Ta.23832.1.S1_at	5.5825	7.89e-05	3.60796	0.00225881	4.56395	0.000824477	-1.0196	0.989775	-3.23145	0.0131022	-3.21491	0.0116791	-2.89794	0.0137597	-1.00632	0.999965	450.051	113.211	176.3	-1.00925	gb:CA651830 DB_XREF=gi:25230355 DB_XREF=wre1n.pk183.h5 CLONE=wre1n.pk183.h5 TID=Ta.23832.1 CNT=5 FEA=EST TIER=ConsEnd STK=0 UG=Ta.23832 UG_TITLE=Transcribed sequence with weak similarity to protein ref:NP_181121.1 (A.thaliana) putative serine ca	Serine carboxypeptidase II-3 chain B n=1 Tax=Hordeum vulgare RepID=CBP23_HORVU
TaAffx.65171.1.A1_at	4.82685	0.000325342	3.63643	0.00285446	3.45288	0.00726408	-1.14716	0.84584	-3.08129	0.0226763	-3.44834	0.00957233	-2.70046	0.0270012	1.38209	0.739679	240.207	135.746	71.1773	-5.77272	gb:BJ263955 DB_XREF=gi:20084489 DB_XREF=BJ263955 CLONE=whh7d07 TID=TaAffx.65171.1 CNT=1 FEA=EST TIER=ConsEnd STK=1 NOTE=sequence(s) not in UniGene	Serine carboxypeptidase II-3 chain B n=1 Tax=Hordeum vulgare RepID=CBP23_HORVU
Ta.28600.1.S1_a_at	-1.30754	0.593681	-1.17079	0.593612	-1.15638	0.757104	-1.16691	0.711841	-2.89297	0.00119625	-3.63114	0.000134487	-2.94084	0.000493417	-5.31551	1.89e-06	3.00097	5.50352	3.4449	17.7359	gb:BE443069 DB_XREF=gi:9442596 DB_XREF=WHE1114_A03_A06ZS CLONE=WHE1114_A03_A06 TID=Ta.28600.1 CNT=25 FEA=EST TIER=ConsEnd STK=0 UG=Ta.28600 UG_TITLE=Transcribed sequence with moderate similarity to protein pir:T48977 (A.thaliana) T48977 carboxyp	Serine carboxypeptidase n=1 Tax=Prunus mume RepID=Q2Z1Y2_PRUMU
Ta.28600.2.S1_a_at	-1.31213	0.825876	-1.21252	0.640032	-1.09757	0.896928	-1.09612	0.903207	-2.86208	0.0222844	-3.18849	0.00921342	-2.69805	0.0171473	-1.71919	0.266836	2.92807	3.93395	3.03244	1.54014	gb:CA720107 DB_XREF=gi:25441900 DB_XREF=wkm2n.pk006.l3 CLONE=wkm2n.pk006.l3 TID=Ta.28600.2 CNT=10 FEA=EST TIER=ConsEnd STK=0 UG=Ta.28600 UG_TITLE=Transcribed sequence with moderate similarity to protein pir:T48977 (A.thaliana) T48977 carboxypept	Serine carboxypeptidase n=1 Tax=Prunus mume RepID=Q2Z1Y2_PRUMU
Ta.28600.3.S1_x_at	-1.27091	0.378987	-1.15474	0.477665	-1.11155	0.749731	-1.19834	0.542308	-2.49337	0.000110028	-3.07256	8.74e-06	-2.56552	4.14e-05	-1.02096	0.999965	2.33345	3.77851	2.73959	-1.13083	gb:CA641063 DB_XREF=gi:25219359 DB_XREF=wre1n.pk0042.c9 CLONE=wre1n.pk0042.c9 TID=Ta.28600.3 CNT=27 FEA=EST TIER=ConsEnd STK=0 UG=Ta.28600 UG_TITLE=Transcribed sequence with moderate similarity to protein pir:T48977 (A.thaliana) T48977 carboxype	Serine carboxypeptidase n=1 Tax=Prunus mume RepID=Q2Z1Y2_PRUMU
TaAffx.52827.1.S1_s_at	-1.31939	0.309384	-1.03583	0.883533	-1.10896	0.769087	-1.00381	0.996547	-2.91427	3.27e-05	-4.37121	4.35e-07	-3.33735	3.75e-06	-1.00072	0.999965	3.02069	10.0937	4.68612	-1.00215	gb:CA700404 DB_XREF=gi:25422197 DB_XREF=wkm1c.pk005.n1 CLONE=wkm1c.pk005.n1 TID=TaAffx.52827.1 CNT=1 FEA=EST TIER=ConsEnd STK=0 NOTE=sequence(s) not in UniGene	Serine carboxypeptidase n=1 Tax=Prunus mume RepID=Q2Z1Y2_PRUMU
Ta.13505.1.S1_at	-1.40043	0.0140099	1.05556	0.710006	-1.18213	0.409225	1.23134	0.19567	-1.18106	0.533811	1.22038	0.305415	1.19859	0.316531	2.62194	1.11e-07	-1.16422	-1.12103	-5.20795	-2.62188	gb:CA651561 DB_XREF=gi:25230086 DB_XREF=wre1n.pk182.d9 CLONE=wre1n.pk182.d9 TID=Ta.13505.1 CNT=9 FEA=EST TIER=ConsEnd STK=0 UG=Ta.13505 UG_TITLE=Transcribed sequence with moderate similarity to protein prf:1908426A (A.thaliana) 1908426A carboxyp	Serine carboxypeptidase-like n=3 Tax=Oryza sativa RepID=CBPX_ORYSJ
Ta.1151.1.S1_at	2.51685	0.00109378	3.40792	5.34e-05	2.19078	0.00972788	-1.06332	0.91087	-3.72648	6e-05	-1.84196	0.0617132	-4.05077	1.59e-05	1.00558	0.999965	75.7581	38.0513	75.6649	-4.19565	gb:CD875153 DB_XREF=gi:32558969 DB_XREF=AZO3.104G15R011124 CLONE=AZO3104G15 TID=Ta.1151.1 CNT=66 FEA=EST TIER=Stack STK=16 UG=Ta.1151 UG_TITLE=Transcribed sequence with weak similarity to protein ref:NP_568651.1 (A.thaliana) senescence-specific	Thiol protease n=1 Tax=Triticum aestivum RepID=Q41522_WHEAT
Ta.545.2.A1_x_at	-2.00634	2.66e-05	-1.51584	0.00735332	-1.66257	0.00230875	1.02074	0.957866	-1.50961	0.0201216	-1.30265	0.175415	-1.45471	0.0199022	-1.23319	0.265269	-1.41101	-1.15925	-1.15497	4.76979	gb:BG904202 DB_XREF=gi:14311878 DB_XREF=TaLr1130C03F CLONE=TaLr1130C03 TID=Ta.545.2 CNT=1 FEA=EST TIER=ConsEnd STK=1 UG=Ta.545 UG_TITLE=Transcribed sequence with moderate similarity to protein ref:NP_188548.1 (A.thaliana) metalloprotease, putati	Zinc metalloproteinase-like (Os02g0761400 protein) n=1 Tax=Oryza sativa Japonica Group RepID=Q6Z6H5_ORYSJ
Ta.8759.1.S1_at	2.7776	1.79e-07	1.96795	6.81e-05	1.82667	0.000555485	-1.04698	0.865621	1.31248	0.210015	1.14898	0.813151	1.21396	0.381443	2.26875	7.98e-06	2.76088	1.76416	1.52913	-9.95712	gb:BJ255138 DB_XREF=gi:20079224 DB_XREF=BJ255138 CLONE=whf8h16 TID=Ta.8759.1 CNT=64 FEA=EST TIER=Stack STK=7 UG=Ta.8759 UG_TITLE=Transcribed sequence with weak similarity to protein ref:NP_198419.1 (A.thaliana) putative protein (Arabidopsis thal	Zinc metalloproteinase-like (Os08g0500800 protein) n=2 Tax=Oryza sativa RepID=Q6ZK12_ORYSJ
TaAffx.23694.1.S1_s_at	2.33795	4.77e-05	1.41021	0.0963902	1.42635	0.123606	1.23553	0.432373	1.19277	0.853751	1.04696	0.999998	1.20457	0.609352	1.1714	0.695185	2.21174	1.28632	1.16617	1.04546	gb:CA731683 DB_XREF=gi:25547281 DB_XREF=wlp1c.pk001.n24 CLONE=wlp1c.pk001.n24 TID=TaAffx.23694.1 CNT=1 FEA=EST TIER=ConsEnd STK=0 NOTE=sequence(s) not in UniGene	Zinc metalloproteinase-like (Os08g0500800 protein) n=2 Tax=Oryza sativa RepID=Q6ZK12_ORYSJ
Genes involved in regulation of gene expression and or signal transduction (Regulation)
	Incomptable interactions (Molly)								Compatible interactions (Newton)								Incompatible/Compatible Ratio (I/C ratio)
	6 h		12 h		24 h		72 h		6 h		12 h		24 h		72 h		6 h	12 h	24 h	72 h
	Fold change	adj.P-Value	Fold change	adj.P-Value	Fold change	adj.P-Value	Fold change	adj.P-Value	Fold change	adj.P-Value	Fold change	adj.P-Value	Fold change	adj.P-Value	Fold change	adj.P-Value					description	UniProt Desc
Ta.9448.1.A1_at	-1.40371	0.32506	-1.85699	0.0250396	1.06491	0.897915	2.74594	0.000803891	1.0097	0.999966	-1.27318	0.800375	1.0855	0.883304	-2.34467	0.00249178	-5.3273	-1.4988	-1.01437	34.0741	gb:BJ300181 DB_XREF=gi:20112012 DB_XREF=BJ300181 CLONE=whsl17o07 TID=Ta.9448.1 CNT=6 FEA=EST TIER=ConsEnd STK=3 UG=Ta.9448 UG_TITLE=Transcribed sequence with weak similarity to protein ref:NP_200941.1 (A.thaliana) putative protein (Arabidopsis t	apoptosis antagonizing transcription factor (Os01g0526200 protein) n=1 Tax=Oryza sativa Japonica Group RepID=Q8L4B1_ORYSJ
Ta.27017.1.S1_at	-2.58114	0.00425143	-2.781	0.00245507	-1.67666	0.215839	2.51465	0.0101898	1.00496	0.999966	-1.00678	0.999998	1.04856	0.955858	-1.55306	0.288646	-12.0095	-3.42053	-6.6126	16.7688	gb:CD453557 DB_XREF=gi:31368297 DB_XREF=WHE0806_B05_C10ZT CLONE=WHE0806_B05_C10 TID=Ta.27017.1 CNT=2 FEA=EST TIER=ConsEnd STK=0 UG=Ta.27017 UG_TITLE=Transcribed sequence with weak similarity to protein ref:NP_200941.1 (A.thaliana) putative prote	apoptosis antagonizing transcription factor (Os01g0526200 protein) n=1 Tax=Oryza sativa Japonica Group RepID=Q8L4B1_ORYSJ
TaAffx.32003.1.S1_at	-1.1879	0.137314	-1.20599	0.0927878	-1.1556	0.313642	-1.01293	0.963319	1.03948	0.999966	1.03207	0.999998	2.26785	2.31e-08	-1.00294	0.999965	-4.68283	-4.71763	-10.729	-1.00695	gb:CA603292 DB_XREF=gi:25158454 DB_XREF=wr1.pk0028.h1 CLONE=wr1.pk0028.h1 TID=TaAffx.32003.1 CNT=1 FEA=EST TIER=ConsEnd STK=0 NOTE=sequence(s) not in UniGene	bZIP protein (Os02g0669900 protein) n=1 Tax=Oryza sativa Japonica Group RepID=Q6ESQ5_ORYSJ
Ta.11513.1.S1_s_at	1.73672	0.760328	1.93986	0.35718	2.46948	0.401996	-2.45342	0.343203	1.47907	0.999966	1.9564	0.772613	6.7137	0.0129865	15.1749	0.000479917	1.19552	-1.01154	-18.9513	-202602	gb:BQ170258 DB_XREF=gi:20332081 DB_XREF=WHE1759-1762_L23_L23ZT CLONE=WHE1759-1762_L23_L23 TID=Ta.11513.1 CNT=11 FEA=EST TIER=ConsEnd STK=0 UG=Ta.11513 UG_TITLE=Transcribed sequence with weak similarity to protein ref:NP_177672.1 (A.thaliana) bZI	bZIP transcription factor (Os09g0306400 protein) n=1 Tax=Oryza sativa Japonica Group RepID=Q69KN5_ORYSJ
Ta.11513.1.S1_a_at	1.15056	0.999985	1.1165	0.804146	1.34449	0.699376	-1.46143	0.517695	1.02196	0.999966	1.41084	0.851066	3.63045	0.00242976	3.38339	0.00374726	1.09323	-1.22633	-4.8769	-28.7366	gb:BQ170258 DB_XREF=gi:20332081 DB_XREF=WHE1759-1762_L23_L23ZT CLONE=WHE1759-1762_L23_L23 TID=Ta.11513.1 CNT=11 FEA=EST TIER=ConsEnd STK=0 UG=Ta.11513 UG_TITLE=Transcribed sequence with weak similarity to protein ref:NP_177672.1 (A.thaliana) bZI	bZIP transcription factor (Os09g0306400 protein) n=1 Tax=Oryza sativa Japonica Group RepID=Q69KN5_ORYSJ
Ta.6358.1.S1_at	-1.53482	0.061142	-1.76567	0.0108199	-1.17089	0.700978	1.96406	0.00476151	1.08845	0.999966	1.17554	0.986218	1.26992	0.495897	-2.31899	0.000351192	-6.16144	-7.68056	-5.42945	19.4682	gb:CD874800 DB_XREF=gi:32558616 DB_XREF=AZO3.103C05R011123 CLONE=AZO3103C05 TID=Ta.6358.1 CNT=10 FEA=EST TIER=ConsEnd STK=0 UG=Ta.6358 UG_TITLE=Transcribed sequence with weak similarity to protein ref:NP_565635.1 (A.thaliana) expressed protein (	C2H2 zinc-finger protein n=1 Tax=Oryza sativa Japonica Group RepID=Q5Z4U6_ORYSJ
TaAffx.49805.1.S1_at	2.20722	0.000163366	1.96858	0.00107401	1.83858	0.00532444	1.4754	0.084205	1.44069	0.17506	1.52787	0.0743092	1.45176	0.0965611	1.20082	0.602757	1.70117	1.35728	1.30751	1.20964	gb:BQ802274 DB_XREF=gi:22017243 DB_XREF=WHE2824_B01_D02ZS CLONE=WHE2824_B01_D02 TID=TaAffx.49805.1 CNT=2 FEA=EST TIER=ConsEnd STK=0 NOTE=sequence(s) not in UniGene	calmodulin binding transporter protein n=1 Tax=Hordeum vulgare RepID=O65816_HORVU
TaAffx.77794.1.S1_at	1.91631	0.00523179	2.27079	0.000669966	1.79394	0.0218021	1.21796	0.562635	1.22061	0.903938	1.20926	0.888517	1.41215	0.228138	1.03681	0.999965	1.61967	2.08714	1.30295	1.13379	gb:CA742726 DB_XREF=gi:25558549 DB_XREF=wri1s.pk001.n17 CLONE=wri1s.pk001.n17 TID=TaAffx.77794.1 CNT=1 FEA=EST TIER=ConsEnd STK=0 NOTE=sequence(s) not in UniGene	calmodulin binding transporter protein n=1 Tax=Hordeum vulgare RepID=O65816_HORVU
TaAffx.112119.1.S1_at	1.40494	0.207035	1.54785	0.0729444	1.18399	0.699789	1.52042	0.110744	1.10044	0.999966	1.11194	0.999998	1.26967	0.546191	2.07411	0.00258763	1.23499	1.35277	-1.06119	-1.46783	gb:CA626894 DB_XREF=gi:25205177 DB_XREF=wl1n.pk0147.e9 CLONE=wl1n.pk0147.e9 TID=TaAffx.112119.1 CNT=4 FEA=EST TIER=ConsEnd STK=0 NOTE=sequence(s) not in UniGene	calmodulin-binding protein phosphatase (Os02g0567200 protein) n=1 Tax=Oryza sativa Japonica Group RepID=Q6YTI2_ORYSJ
Ta.22269.1.A1_a_at	1.66482	0.0143523	1.40883	0.1207	1.61623	0.0365683	1.23398	0.474304	1.38597	0.284312	1.56533	0.0654687	1.95294	0.00214007	3.35066	1.68e-06	1.21322	-1.11458	-1.26287	-4.33693	gb:CA734944 DB_XREF=gi:25550542 DB_XREF=wpi1s.pk002.j18 CLONE=wpi1s.pk002.j18 TID=Ta.22269.1 CNT=5 FEA=EST TIER=ConsEnd STK=0 UG=Ta.22269 UG_TITLE=Transcribed sequence with moderate similarity to protein ref:NP_187044.1 (A.thaliana) putative cas	casein kinase 1, delta isoform 1 (Os07g0171300 protein) n=1 Tax=Oryza sativa Japonica Group RepID=Q6ZA47_ORYSJ
Ta.22269.1.A1_at	1.57803	0.0838643	1.36077	0.219913	1.48578	0.20362	1.11296	0.776291	1.47729	0.289527	1.37782	0.425444	2.23423	0.00216255	1.89227	0.0138378	1.07232	-1.01189	-1.67998	-1.71631	gb:CA734944 DB_XREF=gi:25550542 DB_XREF=wpi1s.pk002.j18 CLONE=wpi1s.pk002.j18 TID=Ta.22269.1 CNT=5 FEA=EST TIER=ConsEnd STK=0 UG=Ta.22269 UG_TITLE=Transcribed sequence with moderate similarity to protein ref:NP_187044.1 (A.thaliana) putative cas	casein kinase 1, delta isoform 1 (Os07g0171300 protein) n=1 Tax=Oryza sativa Japonica Group RepID=Q6ZA47_ORYSJ
Ta.18663.1.S1_at	1.78904	0.000658008	2.20394	2.13e-05	-1.04081	0.89507	1.00348	0.995778	1.0331	0.999966	1.14947	0.871743	-1.0832	0.787371	-1.00029	0.999965	1.68874	2.07695	1.02982	4.01047	gb:CA640258 DB_XREF=gi:25218554 DB_XREF=wre1n.pk0034.d11 CLONE=wre1n.pk0034.d11 TID=Ta.18663.1 CNT=2 FEA=EST TIER=ConsEnd STK=0 UG=Ta.18663 UG_TITLE=Transcribed sequence with weak similarity to protein ref:NP_176899.1 (A.thaliana) hypothetical p	ethylene-induced calmodulin-binding protein 4 (Os01g0923600 protein) n=1 Tax=Oryza sativa Japonica Group RepID=Q5JJP3_ORYSJ
Ta.24988.1.S1_s_at	3.9645	2.62e-05	4.14916	2.17e-05	2.10674	0.0245868	3.51549	0.000254608	1.37012	0.70403	1.26114	0.947384	2.14263	0.0163937	2.52297	0.00322502	6.0393	7.40253	-1.02519	1.98966	gb:CA616376 DB_XREF=gi:25194673 DB_XREF=wr1.pk148.g1 CLONE=wr1.pk148.g1 TID=Ta.24988.1 CNT=27 FEA=EST TIER=ConsEnd STK=0 UG=Ta.24988 UG_TITLE=Transcribed sequence with weak similarity to protein ref:NP_200670.1 (A.thaliana) putative protein (Ara	finger transcription factor n=3 Tax=Oryza sativa RepID=Q688R3_ORYSJ
TaAffx.128556.1.S1_x_at	3.02685	0.0109225	2.83353	0.0184666	1.87194	0.27327	2.03281	0.157108	1.52732	0.774705	1.50242	0.751492	3.09755	0.0129802	2.3689	0.0659335	2.82751	2.51596	-2.33855	-1.26233	gb:BQ801454 DB_XREF=gi:22016423 DB_XREF=WHE2814_E12_I24ZS CLONE=WHE2814_E12_I24 TID=TaAffx.128556.1 CNT=5 FEA=EST TIER=ConsEnd STK=0 NOTE=sequence(s) not in UniGene	finger transcription factor n=3 Tax=Oryza sativa RepID=Q688R3_ORYSJ
Ta.24988.2.S1_x_at	2.84036	9.93e-06	2.1922	0.000403314	1.30102	0.401319	1.06466	0.864	1.13405	0.999966	1.17961	0.936247	1.44021	0.134263	1.06703	0.999965	3.26326	2.01753	-1.10129	-1.00164	gb:CA733207 DB_XREF=gi:25548805 DB_XREF=wlp1c.pk007.h4 CLONE=wlp1c.pk007.h4 TID=Ta.24988.2 CNT=2 FEA=EST TIER=ConsEnd STK=0 UG=Ta.24988 UG_TITLE=Transcribed sequence with weak similarity to protein ref:NP_200670.1 (A.thaliana) putative protein (	finger transcription factor n=3 Tax=Oryza sativa RepID=Q688R3_ORYSJ
TaAffx.128556.1.S1_at	2.06726	0.145291	2.21437	0.0954146	1.64958	0.491268	2.08579	0.157723	1.39116	0.999966	1.72652	0.483348	5.25195	0.000580627	2.88475	0.024743	1.59781	1.40236	-12.1457	-1.73985	gb:BQ801454 DB_XREF=gi:22016423 DB_XREF=WHE2814_E12_I24ZS CLONE=WHE2814_E12_I24 TID=TaAffx.128556.1 CNT=5 FEA=EST TIER=ConsEnd STK=0 NOTE=sequence(s) not in UniGene	finger transcription factor n=3 Tax=Oryza sativa RepID=Q688R3_ORYSJ
TaAffx.78444.3.S1_at	-2.01744	0.00142808	-1.59686	0.0371489	-1.35519	0.301463	-1.1336	0.689361	-1.14169	0.999966	-1.29097	0.518931	-1.28189	0.453665	-1.11607	0.966071	-1.83496	-1.23618	-1.05213	-1.01223	gb:CA678786 DB_XREF=gi:25262858 DB_XREF=wlm4.pk0010.h10 CLONE=wlm4.pk0010.h10 TID=TaAffx.78444.3 CNT=1 FEA=EST TIER=ConsEnd STK=0 NOTE=sequence(s) not in UniGene	finger transcription factor n=3 Tax=Oryza sativa RepID=Q688R3_ORYSJ
Ta.19664.1.A1_at	1.0746	0.999985	1.48814	0.0653568	-1.11391	0.749073	-1.38727	0.173564	1.09158	0.999966	1.68256	0.0269313	1.25544	0.484184	3.03694	5.22e-06	-1.01184	-1.14427	-5.16707	-21.4693	gb:CD879465 DB_XREF=gi:32634911 DB_XREF=AZO4.105E20R011122 CLONE=AZO4105E20 TID=Ta.19664.1 CNT=6 FEA=EST TIER=ConsEnd STK=0 UG=Ta.19664 UG_TITLE=Transcribed sequence with moderate similarity to protein ref:NP_564699.1 (A.thaliana) expressed prot	GAMYB-binding protein (Os08g0497600 protein) n=3 Tax=Oryza sativa RepID=Q7F8T9_ORYSJ
Ta.23823.2.S1_x_at	-2.54105	1.38e-06	-1.84529	0.000366512	-1.97656	0.000233721	-1.09558	0.700606	-1.7689	0.00225672	-1.72936	0.00306959	-2.07227	7.25e-05	-1.56449	0.00873698	-1.70782	-1.08367	1.06859	1.38406	gb:CA616514 DB_XREF=gi:25194811 DB_XREF=wl1n.pk0001.g4 CLONE=wl1n.pk0001.g4 TID=Ta.23823.2 CNT=1 FEA=EST TIER=ConsEnd STK=0 UG=Ta.23823 UG_TITLE=Transcribed sequence with moderate similarity to protein pir:T48507 (A.thaliana) T48507 probable GTP	GTP-binding protein (Os01g0732200 protein) n=1 Tax=Oryza sativa Japonica Group RepID=Q5JM78_ORYSJ
Ta.23823.1.S1_a_at	-3.02022	6.99e-06	-1.80068	0.00816242	-1.94804	0.00509437	1.05634	0.891918	-1.74392	0.0302936	-1.67801	0.0402749	-2.18075	0.000833439	-1.75202	0.0138618	-2.42218	-1.08874	1.17504	7.00488	gb:BJ218749 DB_XREF=gi:19957923 DB_XREF=BJ218749 CLONE=wh30b24 TID=Ta.23823.1 CNT=4 FEA=EST TIER=ConsEnd STK=1 UG=Ta.23823 UG_TITLE=Transcribed sequence with moderate similarity to protein pir:T48507 (A.thaliana) T48507 probable GTP-binding prot	GTP-binding protein (Os01g0732200 protein) n=1 Tax=Oryza sativa Japonica Group RepID=Q5JM78_ORYSJ
Ta.23823.1.S1_at	-3.61165	0.000383827	-2.12053	0.0382995	-2.36481	0.0259897	1.59146	0.291416	-1.6856	0.336415	-1.54791	0.460284	-2.28784	0.0260587	-1.9465	0.0836015	-3.80014	-1.48723	-1.0548	11.6154	gb:BJ218749 DB_XREF=gi:19957923 DB_XREF=BJ218749 CLONE=wh30b24 TID=Ta.23823.1 CNT=4 FEA=EST TIER=ConsEnd STK=1 UG=Ta.23823 UG_TITLE=Transcribed sequence with moderate similarity to protein pir:T48507 (A.thaliana) T48507 probable GTP-binding prot	GTP-binding protein (Os01g0732200 protein) n=1 Tax=Oryza sativa Japonica Group RepID=Q5JM78_ORYSJ
TaAffx.21100.1.S1_at	-1.9783	0.0204888	-1.32044	0.332889	-1.83162	0.0675496	-1.05546	0.930657	-1.33272	0.765714	-1.07285	0.999998	-1.70252	0.1037	-2.17093	0.0104399	-1.56437	-1.18722	-1.09361	2.16665	gb:CD885592 DB_XREF=gi:32650851 DB_XREF=G118.001O06R010921 CLONE=G118001O06 TID=TaAffx.21100.1 CNT=9 FEA=EST TIER=ConsEnd STK=0 NOTE=sequence(s) not in UniGene	GTP-binding protein (Os05g0430400 protein) n=3 Tax=Oryza sativa RepID=Q5TKI5_ORYSJ
Ta.4768.1.S1_at	-1.03131	0.999985	-1.05498	0.843537	-1.03773	0.936053	1.00877	0.99269	-1.01905	0.999966	1.13949	0.999998	1.10133	0.832908	3.55296	8.6e-06	-1.00853	-4.57723	-4.40474	-5.83283	gb:BJ271264 DB_XREF=gi:20096752 DB_XREF=BJ271264 CLONE=whoh1a24 TID=Ta.4768.1 CNT=2 FEA=EST TIER=ConsEnd STK=0 UG=Ta.4768 UG_TITLE=Transcribed sequence with moderate similarity to protein ref:NP_195391.1 (A.thaliana) G-box-binding factor 1 (Arab	HALF-1 transcription factor (Fragment) n=1 Tax=Triticum aestivum RepID=Q70JP8_WHEAT
Ta.11671.1.S1_at	7.58896	1.1e-07	5.33037	2.58e-06	3.93908	7.88e-05	2.2667	0.012511	-1.12335	0.999966	-1.31555	0.784771	1.04242	0.957871	22.7526	1.78e-10	419.436	100.143	7.44698	-1.46846e+06	gb:BQ170572 DB_XREF=gi:20332395 DB_XREF=WHE1788_H06_O12ZT CLONE=WHE1788_H06_O12 TID=Ta.11671.1 CNT=13 FEA=EST TIER=ConsEnd STK=0 UG=Ta.11671 UG_TITLE=Transcribed sequence with weak similarity to protein sp:Q96320 (A.thaliana) HSF4_ARATH Heat sho	heat shock factor (Os09g0456800 protein) n=1 Tax=Oryza sativa Japonica Group RepID=Q67TP9_ORYSJ
TaAffx.34778.1.S1_at	-3.8113	0.000242353	1.969	0.0653568	-5.92	1.87e-05	1.28112	0.627177	-1.03115	0.999966	2.18001	0.0578554	1.41372	0.584202	5.73273	1.5e-05	-6.86925	-1.15751	-161.314	-21.8811	gb:CK208279 DB_XREF=gi:39570669 DB_XREF=FGAS019979 TID=TaAffx.34778.1 CNT=9 FEA=EST TIER=ConsEnd STK=0 NOTE=sequence(s) not in UniGene	heat shock transcription factor 8 (Os01g0733200 protein) (Heat shock factor RHSF11) n=3 Tax=Oryza sativa RepID=Q942D6_ORYSJ
Ta.11849.1.S1_at	40.3489	5.61e-11	-1.26493	0.507253	50.4493	3.23e-11	-1.5077	0.382203	72.7698	9.37e-12	3.03079	0.00511122	70.3504	9.07e-12	1.40649	0.552246	-5.74983e+09	-19.64	-979106	-7.53807	gb:CA596591 DB_XREF=gi:25148201 DB_XREF=wpa1c.pk013.h19 CLONE=wpa1c.pk013.h19 TID=Ta.11849.1 CNT=12 FEA=EST TIER=ConsEnd STK=0 UG=Ta.11849 UG_TITLE=Transcribed sequence with weak similarity to protein ref:NP_198542.1 (A.thaliana) putative protei	MYB transcription factor (Os06g0728700 protein) n=3 Tax=Oryza sativa RepID=Q5Z5B9_ORYSJ
Ta.25897.1.A1_at	-1.42689	0.0518447	-1.37214	0.0907621	-1.3847	0.117861	-1.03285	0.931844	-1.81216	0.0030536	-1.52691	0.0372408	-2.04449	0.000210287	-1.43277	0.0585957	1.3061	1.11324	1.57985	1.31943	gb:CD454160 DB_XREF=gi:31368788 DB_XREF=WHE0982_G06_N12ZT CLONE=WHE0982_G06_N12 TID=Ta.25897.1 CNT=2 FEA=EST TIER=ConsEnd STK=0 UG=Ta.25897 UG_TITLE=Transcribed sequences	MYB27 protein n=1 Tax=Oryza sativa Japonica Group RepID=Q5QL94_ORYSJ
Ta.27337.1.S1_at	22.2208	1.55e-08	1.65376	0.222469	20.7545	5.31e-08	1.06264	0.950612	17.4289	1.97e-07	2.06366	0.161473	13.2225	5.92e-07	-1.64519	0.359317	27.7032	-1.32859	185.079	6.53339	gb:BT009292.1 DB_XREF=gi:32128843 TID=Ta.27337.1 CNT=8 FEA=mRNA TIER=ConsEnd STK=0 UG=Ta.27337 UG_TITLE=Clone wlm0.pk0029.a11:fis, full insert mRNA sequence DEF=Triticum aestivum clone wlm0.pk0029.a11:fis, full insert mRNA sequence.	MYB29 protein (Os06g0105800 protein) n=1 Tax=Oryza sativa Japonica Group RepID=Q5VS69_ORYSJ
TaAffx.108161.1.S1_at	6.53014	1.34e-05	1.11527	0.798756	7.23125	1.81e-05	2.13083	0.0835319	4.87809	0.000396956	-1.36979	0.901283	4.09069	0.000719948	-1.70304	0.26945	3.1428	5.59857	8.81867	14.2596	gb:CA691127 DB_XREF=gi:25412906 DB_XREF=wlm96.pk054.j24 CLONE=wlm96.pk054.j24 TID=TaAffx.108161.1 CNT=1 FEA=EST TIER=ConsEnd STK=0 NOTE=sequence(s) not in UniGene	MYB29 protein (Os06g0105800 protein) n=1 Tax=Oryza sativa Japonica Group RepID=Q5VS69_ORYSJ
Ta.9497.1.S1_at	15.678	6.29e-06	13.1984	1.85e-05	2.30421	0.224015	-1.21468	0.822455	3.23361	0.0779163	2.0335	0.406533	3.22666	0.0431633	3.79416	0.0182025	5573.68	2295.95	-1.89533	-32.1966	gb:AL829472 DB_XREF=gi:21840993 DB_XREF=AL829472 CLONE=G02_q141_plate_9 TID=Ta.9497.1 CNT=14 FEA=EST TIER=ConsEnd STK=0 UG=Ta.9497 UG_TITLE=Transcribed sequence with weak similarity to protein ref:NP_177869.1 (A.thaliana) GRAB1-like protein (Ara	NAC transcription factor n=1 Tax=Hordeum vulgare subsp. vulgare RepID=A4HRC0_HORVD
[truncated: 1,078 more rows]

## Sheet: Log2 ratio
Table S2 in log2 ratio
Genes involved in direct defense (Direct Defense)
[truncated: 1,899 more rows]
