# Supplementary material for: Mobilization of lipids and fortification of cell wall and cuticle are important in host defense against Hessian fly
Source: BMC Genomics. 2013 Jun 26;14:423. doi: 10.1186/1471-2164-14-423 (PMC3701548; doi:10.1186/1471-2164-14-423)
Supplement: Additional file 5: Table S4 — Genes potentially involved in resources mobilization. Transcripts that may have similar functions are highlighted in the same color. [file 1471-2164-14-423-S5.xlsx]

## Sheet: Table S4
Table S4. Genes potentially involved in resources mobilization. Transcripts that may have similar functions are highlighted in the same color.
Genes potentially involved in lipid mobilization
	Incompatible interactions (Molly)				Compatible interactions (Newton)				Putative potein
	6 h	12 h	24 h	72 h	6 h	12 h	24 h	72 h
Ta.850.1.S1_at	2.60289	1.53346	2.78644	1.76314	1.69204	1.36289	2.39236	3.34738	Lipase
Ta.5520.1.S1_at	1.75319	2.62135	1.29126	1.46976	-4.61717	-5.96923	-6.03507	-1.2016	Lipase
TaAffx.107796.1.S1_s_at	3.40633	1.79542	3.10409	2.02489	1.69417	1.3256	2.2001	2.09796	Lipase
Ta.8005.1.A1_at	1.07361	1.72076	-1.10101	-1.12795	-1.17921	-1.02056	-1.42137	2.01123	Lipase, putative
Ta.9046.1.S1_at	-1.23807	-0.793944	-1.24162	1.73324	-16.4913	-16.3278	-16.6165	-1.01211	Lipase 1, family II extracellular
Ta.9046.2.S1_a_at	-1.00003	-0.990387	-1.0048	-1.10077	-2.18097	-2.17198	-2.19666	-1.01241	Lipase 1, family II extracellular
Ta.5055.1.A1_x_at	3.97248	4.34537	8.50399	5.6778	-4.47612	-6.22685	-5.43609	-2.35739	Lipase 1, family II extracellular
Ta.5055.1.A1_s_at	3.48284	3.53085	5.98435	4.81141	-4.16133	-5.80648	-6.13014	-2.7938	Lipase 1, family II extracellular
Ta.16238.1.S1_at	1.57133	1.81229	1.48521	-1.11012	-3.12163	-2.93939	-2.99196	1.02419	Lipase, putative
TaAffx.84039.1.S1_at	1.32972	2.15783	1.12623	-1.11884	-2.38293	-2.35838	-2.39689	1.00334	Lipase-like
Ta.11167.1.A1_at	-2.23267	-0.489192	-1.77872	1.07145	-2.01921	-2.07901	-1.94184	1.00248	Lipase 3, family II extracellular
Ta.5636.1.S1_at	-1.05374	-0.904084	1.42144	1.51002	2.68424	1.04264	5.14441	-3.72976	UCW116, putative lipase
Ta.5636.1.S1_x_at	-1.09592	-0.904654	1.47138	1.16095	1.57262	-1.13418	2.06681	-2.69717	UCW116, putative lipase
Ta.5636.2.S1_x_at	1.41346	1.01599	3.23818	3.82672	1.36723	-1.33344	2.06361	-1.1778	UCW116, putative lipase
TaAffx.42756.1.A1_at	2.47593	2.14617	3.06511	2.5087	1.51704	-1.21418	1.08107	5.37226	UCW116, putative lipase
TaAffx.38628.1.S1_x_at	-1.04187	-0.999875	2.16206	-1.06774	-1.08807	-1.67913	1.03986	-1.08404	UCW116, putative lipase
TaAffx.106678.1.S1_s_at	-1.97712	-0.445387	-1.58052	-1.0033	-8.70966	-17.3864	-17.0648	1.00033	GDSL-motifLipase/hydrolase-like protein
Ta.24734.2.S1_x_at	-2.54825	1.12773	1.61489	-1.00734	-13.0412	-8.35769	-12.9841	-1.00133	GDSL-motifLipase/hydrolase-like
Ta.9671.1.S1_x_at	144.168	126.336	48.9656	14.1581	-2.24397	-3.5306	-3.62112	-1.94536	GDSL-likeLipase/Acylhydrolase family protein
Ta.24734.1.S1_at	-1.54927	1.09075	1.66731	1.55759	-7.54334	-4.64456	-8.29949	-1.98575	GDSL-motifLipase/hydrolase-like
Ta.3732.1.S1_at	-1.02285	-0.795721	-1.09329	2.85026	-1.17203	-1.28235	-1.22073	-1.63038	GDSL-likeLipase/Acylhydrolase family protein
Ta.3732.1.S1_a_at	1.10155	-0.85119	-1.01104	2.18686	-1.20007	-1.36322	-1.34686	-2.01617	GDSL-likeLipase/Acylhydrolase family protein
TaAffx.2026.1.S1_at	368.373	306.749	184.288	18.7722	-1.33819	-1.37921	-1.34681	-2.36331	GDSL-likeLipase/Acylhydrolase family protein
Ta.9671.3.S1_a_at	37.8841	36.7729	23.4794	12.9244	-6.60192	-20.2906	-25.5073	-2.53742	GDSL-likeLipase/Acylhydrolase family protein
Ta.9671.2.S1_at	17.7547	16.6952	12.8446	3.29549	-3.36587	-9.403	-17.0588	-6.7562	GDSL-likeLipase/Acylhydrolase family protein
Ta.9671.2.S1_x_at	12.0887	11.237	10.2276	3.85909	-3.35051	-9.23392	-17.577	-7.08711	GDSL-likeLipase/Acylhydrolase family protein
Ta.9671.3.S1_x_at	22.1862	21.2508	10.1816	1.84829	-1.21657	-2.12278	-2.09896	1.12298	GDSL-likeLipase/Acylhydrolase family protein
Ta.9671.3.S1_at	1.92522	2.2128	1.19198	-1.02117	-1.10564	1.00401	-1.02982	1.02087	GDSL-likeLipase/Acylhydrolase family protein
Ta.9462.1.S1_at	1.08907	1.31428	1.04699	1.03084	-1.21902	-1.00493	1.02827	2.43837	Phosphatidylglycerol specific phospholipase C
TaAffx.96188.2.S1_at	19.0429	27.9229	16.0353	6.61633	2.71618	1.8163	1.73697	1.49469	Lipid transfer protein , Non-specific
Ta.28368.1.S1_x_at	1.74923	2.04108	2.04623	1.49726	-1.61748	-1.72329	-1.5994	1.47031	Lipid transfer protein, Type 1 non specific
Ta.18647.1.S1_s_at	-1.96047	-0.500359	-1.87212	-2.56225	1.09773	1.10818	1.18401	1.40019	Lipid transfer protein 1, Non-specific
TaAffx.70216.1.S1_s_at	-2.21258	-0.42206	-1.60417	2.07385	-6.03041	-20.6318	-14.4655	1.38164	Lipid transfer protein, Type 2 non specific
Ta.13751.1.S1_at	1.23047	1.43498	1.49912	1.64883	-2.25146	-1.68892	-2.72814	1.3108	Lipid transfer protein 4.1, Non-specific
Ta.27369.2.S1_at	1.90429	1.9656	2.15563	1.73245	-1.08346	-1.04969	-1.34482	1.28949	Lipid transfer protein , Non-specific
TaAffx.5633.1.S1_at	1.83445	2.01639	2.53859	2.06026	-1.21723	-1.1763	-1.48696	1.19579	Lipid transfer protein, Type 1 non specific
Ta.10575.1.A1_at	1.82347	2.0083	1.22246	-1.01551	-1.10212	-1.28272	-1.12534	1.19351	Lipase family protein
TaAffx.98921.1.A1_at	2.28124	2.9552	3.01022	1.11546	-3.19949	-1.97837	-4.67944	1.17951	Lipid transfer protein , Non-specific
Ta.13070.1.S1_at	2.96889	3.33707	3.09408	5.63811	-3.96855	-2.12056	-3.19672	1.13646	Lipid transfer protein 1, Non-specific
TaAffx.122560.2.S1_at	1.34875	1.04524	2.02451	-1.07331	-1.16421	-1.28864	-1.15863	1.12969	Lipid transfer protein , Non-specific
Ta.1282.1.S1_x_at	3.26392	3.87595	3.55056	1.58976	-2.78245	-1.98316	-2.61349	1.11625	Lipid transfer protein , Non-specific
Ta.27482.1.S1_x_at	2.63908	2.62678	2.51759	2.0538	-2.37864	-2.09945	-2.87171	-1.0013	Lipid transfer protein 2, Non-specific
Ta.13070.2.S1_a_at	3.81953	4.51386	3.93656	3.65768	-6.43567	-2.89209	-3.77534	-1.00181	Lipid transfer protein 1, Non-specific
Ta.13070.2.S1_x_at	3.79338	3.66013	3.81273	1.5275	-3.29693	-2.02038	-2.83087	-1.00285	Lipid transfer protein 1, Non-specific
Ta.25039.1.S1_a_at	-1.55789	-0.65231	-1.1065	1.03911	-2.48239	-2.66491	-2.79993	-1.00448	Lecithin-cholesterol acyl transferase
Ta.18647.3.S1_at	-2.20682	-0.278803	-1.92054	-4.09209	-1.06263	-1.37612	-1.08539	-1.00639	Lipid transfer protein 1, Non-specific
TaAffx.52696.1.S1_at	1.65186	1.83192	2.05878	1.02378	-1.04267	-1.05804	-1.11578	-1.01332	Lipid transfer protein , Non-specific
TaAffx.106302.1.S1_x_at	3.69176	4.17732	4.05536	1.54203	-3.08154	-2.65129	-3.5428	-1.01759	Lipid transfer protein, Type 1 non specific
TaAffx.130058.1.S1_x_at	2.14499	1.8797	1.9697	1.17675	-1.53944	-1.87337	-2.02817	-1.01862	Lipid transfer protein, Type 1 non specific
Ta.1282.2.S1_x_at	3.14683	3.52307	3.62029	1.79556	-3.16493	-2.43346	-2.75368	-1.07301	Lipid transfer protein, Type 1 non specific
Ta.21646.1.S1_at	3.75625	2.56756	4.93232	-1.32402	1.61694	1.15117	1.6754	-1.07655	Lipid transfer protein , Non-specific
Ta.8866.1.S1_at	2.50511	3.61399	4.71275	1.51029	-9.66398	-8.97709	-5.81945	-1.08759	Lipid transfer protein , Non-specific
Ta.255.1.S1_at	7.11613	7.29301	9.39343	6.45947	-7.64397	-4.37777	-7.2007	-1.10893	Lipid transfer protein , Non-specific
Ta.24660.2.A1_at	1.00183	1.00839	1.44656	3.09865	-1.58432	-1.27711	-1.69877	-1.12249	Lipid transfer protein 2, Non-specific
Ta.27482.1.S1_at	2.66292	2.59826	2.65834	2.15413	-2.49671	-2.19004	-3.25447	-1.14207	Lipid transfer protein 2, Non-specific
Ta.22402.1.S1_at	1.3276	2.2141	7.48007	-1.03936	-8.35146	-8.19911	-8.48328	-1.16328	Lipid transfer protein , Non-specific
Ta.23917.3.S1_x_at	1.93697	2.06932	2.21499	2.38858	-3.80841	-2.4342	-4.92842	-1.17504	Lipid transfer protein , Non-specific
Ta.8258.2.S1_at	-4.60509	-0.223688	-4.26839	1.12095	-2.04767	-2.83027	-2.32919	-1.24321	Lipid transfer protein, Type 2 non specific
Ta.12247.1.S1_at	1.24957	1.21113	1.35501	-1.72036	-2.19386	-2.75263	-2.07396	-1.27614	Lipid transfer protein-like
TaAffx.96188.1.S1_at	5.13127	5.74285	3.8053	18.434	1.11185	-1.57955	1.12773	2.03202	Lipid transfer protein , Non-specific
Ta.30504.1.A1_at	-1.44205	-0.64507	-1.20062	1.21652	-2.04549	-1.9288	-1.58761	1.08488	Lipid transfer protein 1, Non-specific
TaAffx.23867.1.S1_at	2.59343	1.82495	2.28344	-1.03879	-1.16565	-1.03955	-1.51169	1.0708	Lipid transfer protein , Non-specific
Ta.1282.3.S1_x_at	2.37653	2.75762	2.60462	1.2682	-2.02978	-1.62967	-1.9371	1.04046	Lipid transfer protein, Type 1 non specific
TaAffx.70203.1.S1_s_at	-1.00274	1.76207	3.97821	-1.0091	-11.4336	-11.3546	-11.5312	1.03063	Lipid transfer protein , Non-specific
Ta.21646.1.S1_x_at	8.70811	5.49037	8.03532	1.09471	2.62786	1.81249	2.39436	1.02923	Lipid transfer protein , Non-specific
Ta.1282.4.S1_at	5.30434	5.79917	3.72648	21.4978	-1.66565	-1.51304	-1.71978	1.02646	Lipid transfer protein , Non-specific
TaAffx.97181.1.S1_s_at	1.89221	1.97149	2.78596	3.7032	-3.09644	-2.72423	-3.58585	1.01979	Lipid transfer protein 2, Non-specific , putative
Ta.1282.2.S1_at	3.85966	4.42462	4.78622	1.82967	-4.28201	-3.25818	-3.8309	-1.39468	Lipid transfer protein, Type 1 non specific
Ta.24660.1.S1_at	1.68486	1.9679	2.69387	3.01934	-2.3927	-2.02198	-2.56394	-1.41708	Lipid transfer protein 2, Non-specific
Ta.1526.1.S1_x_at	24.4546	23.3111	32.595	25.457	-10.0907	-4.72169	-8.4277	-1.48886	Lipid transfer protein
Ta.1526.1.S1_at	29.4559	29.5239	39.0778	45.905	-15.3227	-6.2613	-13.3536	-1.59995	Lipid transfer protein
Ta.3844.1.A1_at	-1.95874	-0.45158	-1.17194	1.41677	-1.41407	-1.64045	-1.53905	-2.0386	Lipid transfer protein , Non-specific
Ta.1337.1.S1_x_at	1.58402	1.73433	1.92023	3.49943	-3.45683	-2.54877	-3.71857	-2.21982	Lipid transfer protein 1, Non-specific
Ta.28327.1.S1_x_at	-3.13752	-0.344319	-1.65663	4.87424	-8.47381	-9.85939	-9.69576	-2.7785	Lipid transfer protein, Type 2 non specific
Ta.8629.1.A1_at	1.66712	2.56363	6.65695	1.27189	-25.3003	-19.1453	-16.1932	-3.10809	Lipid transfer protein , Non-specific
Ta.4327.2.S1_at	-1.84234	-0.668162	-1.09203	1.58687	-1.57999	-1.64739	-3.02732	-4.04903	Lipid transfer protein, Type 1 non specific
Ta.24133.1.A1_at	2.93775	2.39529	1.65321	1.75455	-5.46699	-6.08006	-13.2331	-4.50966	Lipid transfer protein , Non-specific
Ta.6132.2.S1_at	2.80217	1.56321	1.9762	-1.00088	-1.08533	-1.48105	-1.13025	1.00558	Phosphatidylinositol/phosphatidylcholine transfer protein
Ta.4548.1.S1_at	58.6558	46.1773	8.75402	-1.00343	-1.04097	-1.03499	-1.049	-1.00244	Phosphatidylinositol/phosphatidylcholine transfer protein
Ta.6132.1.S1_at	3.25771	2.08618	2.37236	1.51634	-1.36304	-1.60183	-1.44825	-1.02205	Phosphatidylinositol/phosphatidylcholine transfer protein
Ta.28087.1.S1_s_at	3.4431	3.72253	8.37314	1.86025	-16.2133	-25.5465	-14.4132	-1.19555	Phosphatidylinositol/phosphatidylcholine transfer protein
Ta.8097.1.A1_at	5.13613	5.50625	2.36609	-1.42655	-2.436	1.49755	-2.4858	1.36762	Lipoxygenase
Ta.526.1.S1_x_at	41.7024	37.4091	9.17113	1.6255	-1.28084	-1.19484	-1.52124	1.34922	Lipoxygenase
Ta.9742.1.S1_at	2.17266	2.46488	1.49859	1.1367	1.13706	-1.00402	1.047	1.6856	Lipoxygenase
Ta.7830.1.S1_at	3.83516	4.46315	1.65424	-2.04591	-1.722	1.59759	-2.54459	1.66804	Lipoxygenase
Ta.9742.2.A1_a_at	2.47468	2.456	1.60542	1.49977	1.27464	-1.0058	1.30757	2.00063	Lipoxygenase
Ta.12757.1.A1_at	22.5182	18.2701	7.03492	10.8412	2.07433	3.19274	7.38226	7.91885	Lipoxygenase
Ta.12757.1.A1_s_at	20.3887	18.551	7.29473	6.38242	2.03305	2.69251	7.95616	5.97409	Lipoxygenase
Ta.9742.2.A1_at	2.63261	2.61285	1.67537	1.56589	1.29599	1.16218	1.38675	1.91486	Lipoxygenase
Ta.23763.1.S1_at	627.764	550.208	219.044	23.8408	2.83075	1.22958	4.53903	1.12755	Lipoxygenase
TaAffx.90316.1.S1_at	2.96588	1.51384	1.22213	-1.01395	-1.0118	-1.00642	-1.0224	-1.01241	Lipoxygenase
Ta.13650.1.A1_at	6.31651	5.82533	3.02883	1.05778	-2.01402	1.53488	-2.22336	-1.04832	Lipoxygenase
Ta.28171.1.S1_at	9.09702	10.0112	2.55928	2.24897	1.29583	1.83447	2.21097	2.15021	Lipoxygenase 1
TaAffx.111000.1.S1_x_at	34.5223	16.2949	2.59534	-1.01411	-1.00336	1.0072	-1.00941	-1.00009	Lipoxygenase 1
TaAffx.134501.1.A1_at	27.1267	25.1533	2.78567	1.04232	1.02485	1.0215	1.01024	1.00091	Lipoxygenase 2
TaAffx.111589.1.S1_at	6.35291	2.08504	1.15069	-1.00712	-1.00164	1.00445	-1.00602	1.0004	Lipoxygenase 2
Ta.19540.1.S1_at	7.46796	5.67204	1.29628	1.46079	-1.00199	1.00918	-1.00815	-1.00245	Lipoxygenase 2
Ta.22828.2.S1_at	4.49703	3.97101	2.03932	-1.57188	-1.29083	1.18609	1.65329	1.22019	Lipoxygenase 2
TaAffx.80134.1.S1_at	1.92524	2.70215	1.20952	-1.21002	-1.00807	1.00297	-1.00836	-1.03385	Lipoxygenase isoenzyme 1
Ta.485.1.A1_at	2.26448	1.35317	1.29151	1.79375	1.41712	-1.92078	-1.09032	-2.36343	Lipoxygenase 2.3, chloroplastic
Ta.1967.2.A1_x_at	2.49093	3.8451	-1.01328	1.56472	-1.81663	1.20927	-1.93971	1.23508	Lipoxygenase 2.1, chloroplastic
Ta.1967.1.S1_x_at	2.68265	2.99318	1.15879	1.56563	-1.61542	1.24781	-1.65045	1.2217	Lipoxygenase 2.1, chloroplastic
TaAffx.104812.1.S1_s_at	3.42999	5.23695	1.10739	1.94006	-1.62046	1.3846	-1.48947	1.04219	Lipoxygenase 2.1, chloroplastic
Ta.7703.1.S1_a_at	3.16813	3.63918	1.70309	5.77792	1.32098	1.11435	2.099	1.79884	Allene oxide cyclase
Ta.7703.2.S1_x_at	3.13175	3.51324	1.69723	3.56597	1.29228	1.22053	2.15412	1.33573	Allene oxide cyclase
Ta.7703.3.S1_x_at	3.48209	3.84886	1.83024	4.45542	1.30077	1.17521	2.23811	1.34221	Allene oxide cyclase
Ta.7703.1.S1_x_at	3.34046	3.47051	1.7911	3.40387	1.3616	1.23131	2.01523	1.09735	Allene oxide cyclase
Ta.13362.1.S1_at	4.16296	3.43278	1.71039	1.70192	-1.15933	-1.18237	-1.55313	-1.35563	Allene oxide synthase
Ta.27217.1.S1_at	4.00158	3.48265	1.58759	1.8878	-1.14477	-1.14321	-1.80783	-1.53143	Allene oxide synthase
Ta.3232.1.S1_a_at	12.1969	3.23445	10.0438	1.54106	3.48531	3.32	10.4138	2.82006	Oxidoreductase
Ta.3232.3.S1_a_at	2.63333	-0.998335	2.40906	-1.01419	1.00234	1.16555	1.5455	-1.00429	Oxidoreductase
TaAffx.42245.1.S1_at	-1.56686	-0.592174	-1.13662	1.10898	-1.66618	-2.85412	-2.12561	-1.45677	Oxidoreductase
TaAffx.93223.1.A1_at	-2.36364	-0.309963	-1.39293	1.01675	-1.2943	-1.33779	-1.28719	-1.57403	Oxidoreductase
Ta.6892.2.S1_at	-3.38208	-0.315153	-2.34208	-1.03423	-1.83796	-2.17436	-1.85658	-1.00322	Oxidoreductase, short chain dehydrogenase/reductase family protein
TaAffx.131356.1.A1_s_at	-1.09493	-0.951383	-1.02863	1.02361	-1.04921	1.03978	1.44024	2.13435	Oxidoreductase, 2OG-Fe oxygenase family protein
Ta.20456.1.S1_at	2.67931	2.32503	1.75576	1.00887	-1.05693	1.12887	1.17434	1.82494	Oxidoreductase, 2OG-Fe oxygenase family protein
Ta.7223.1.S1_a_at	9.8957	10.2671	10.7859	-1.00069	3.76365	3.29274	2.90042	-1.00445	Oxidoreductase, 2OG-Fe oxygenase family protein
Ta.7223.1.S1_x_at	6.68997	6.81541	7.74553	1.10828	2.63627	1.98025	2.04743	-1.00888	Oxidoreductase, 2OG-Fe oxygenase family protein
Ta.25763.1.S1_at	2.79919	5.10704	1.51064	2.96905	-1.26448	-1.52284	1.03098	-1.13362	Oxidoreductase, 2OG-Fe oxygenase family protein
TaAffx.72199.2.S1_at	1.0913	1.10855	1.29823	-1.44607	-9.11118	-18.6992	-17.9379	-2.51592	Oxidoreductase, 2OG-Fe oxygenase family protein
Ta.4361.1.A1_at	-2.38118	-0.6803	-1.95429	-1.01626	-1.69855	-1.33255	-2.26836	-1.17107	Oxidoreductase, aldo/keto reductase family protein
Ta.6892.1.A1_at	-3.66263	-0.414984	-3.99043	-1.13538	-1.41158	-1.35923	-1.23918	-1.318	Oxidoreductase, short chain dehydrogenase/reductase family protein
Ta.17936.1.S1_at	-2.18195	-0.443525	-2.19178	-1.47008	-1.70545	-1.3928	-1.86631	-1.74672	Oxidoreductase, short chain dehydrogenase/reductase family protein
Ta.25865.1.A1_at	-1.9388	-0.435034	-1.51843	1.17104	-1.07901	-1.46313	-1.45601	-2.49424	Oxidoreductase, short chain dehydrogenase/reductase family protein
Ta.30735.1.S1_at	799.587	617.992	226.846	6.99023	4.18239	2.14483	1.9139	3.14254	12-oxo-phytodienoic acid reductase
Ta.30921.1.S1_x_at	25.7571	23.8487	9.54757	2.0419	-2.2531	-7.38132	-3.38254	-1.35929	12-oxo-phytodienoic acid reductase
Ta.5509.1.S1_at	15.6259	13.1324	5.33921	1.87534	1.24942	-1.03277	1.15944	2.65559	12-oxo-phytodienoic acid reductase
Ta.8433.2.S1_x_at	3.37857	3.33077	1.72642	-1.04993	-1.2391	-1.32712	-1.11494	1.06392	12-oxo-phytodienoic acid reductase
Ta.1207.1.S1_x_at	42.4186	19.7903	6.42504	1.42623	1.30311	1.20089	1.44273	1.01564	12-oxophytodienoic acid reductase
TaAffx.128684.1.S1_x_at	7.77695	3.99936	1.00142	-1.01116	-1.00446	1.00417	-1.01224	1.00262	12-oxophytodienoic acid reductase
TaAffx.128684.1.S1_at	6.99271	4.00168	1.07426	-1.00438	-1.00373	1.0011	-1.01313	-1.00008	12-oxophytodienoic acid reductase
Ta.1207.1.S1_at	59.4261	30.469	4.38418	-1.00857	1.04126	1.00638	-1.00757	-1.00113	12-oxophytodienoic acid reductase
Ta.1207.1.S1_s_at	137.226	82.0609	26.4546	4.01111	2.88147	2.81651	11.6447	3.83528	12-oxophytodienoic acid reductase
Ta.9528.1.A1_at	4.85868	4.17055	4.23888	3.52794	1.85626	1.14388	1.80314	-1.06473	Fatty acyl coA reductase
Ta.14149.1.S1_at	3.69977	2.96608	2.52356	2.16632	1.28911	-1.11879	1.26066	-1.36107	Fatty acyl coA reductase
Ta.13443.1.S1_at	-1.12638	1.15108	-1.35868	-1.0292	-3.43198	-1.52753	-3.2153	-1.43225	Fatty acyl coA reductase
Ta.22333.1.S1_at	3.60108	3.01101	2.44437	3.49883	1.01412	-1.75315	-1.28442	-1.60543	Fatty acyl coA reductase
TaAffx.38271.1.A1_at	-2.79937	-0.540034	-2.595	1.11519	1.12432	1.13428	-1.4646	-1.99302	Fatty acyl coA reductase
Ta.13444.1.S1_at	-1.50268	-0.483429	-1.58927	1.07822	-2.04197	-2.17522	-3.45126	-1.3277	Fatty acyl coA reductase
Ta.8082.1.A1_x_at	-1.27652	-0.994427	-1.08847	1.1314	1.05765	1.22569	-1.89867	-6.13308	Cyclopropane fatty acid synthase, putative
Ta.8082.1.A1_at	-1.22602	-0.997436	-1.10932	1.08132	1.06642	1.31259	-1.87556	-6.44258	Cyclopropane fatty acid synthase, putative
Ta.4726.1.S1_at	-2.96216	-0.471771	-1.53665	1.00185	-1.46251	-1.05294	-2.91027	-7.42791	Cyclopropane fatty acid synthase, putative
TaAffx.24365.1.S1_at	-2.52224	-0.660244	-1.41219	1.41832	-1.42769	-1.12041	-2.56502	-7.9312	Cyclopropane fatty acid synthase, putative
TaAffx.92408.1.S1_at	-7.55508	-0.194219	-3.77684	1.14949	-2.01709	-1.86053	-5.93579	-13.9309	Cyclopropane fatty acid synthase, putative
Ta.9664.1.A1_at	-12.6527	-0.134047	-6.45464	-1.20342	-3.29419	-2.15369	-6.90207	-16.849	Cyclopropane fatty acid synthase, putative
Ta.9458.2.S1_at	3.29625	2.02942	1.98275	3.63655	-1.05441	-1.73498	-1.10065	4.06634	Inorganic pyrophosphatase
Ta.9458.1.S1_x_at	2.56172	2.06919	1.70946	-1.54838	-1.13433	-1.1344	1.25675	3.34845	Inorganic pyrophosphatase
Ta.9458.2.S1_x_at	3.28113	2.2455	1.98881	3.45916	-1.33178	-1.94624	-1.09967	3.28218	Inorganic pyrophosphatase
Ta.9458.1.S1_at	2.64338	2.00152	1.71156	-1.62959	-1.08435	-1.07321	1.31242	3.01099	Inorganic pyrophosphatase
TaAffx.107617.2.S1_x_at	2.06154	1.9996	1.78108	1.02113	-1.73597	-2.77744	-1.48135	-1.00025	Inorganic pyrophosphatase
Ta.14539.2.S1_a_at	1.03873	-0.819553	1.1129	1.50936	-1.96636	-2.82206	-2.05807	-1.28707	Inorganic pyrophosphatase
Ta.9458.3.S1_x_at	2.50467	1.98426	1.84447	1.48085	-1.44501	-1.7921	-1.16707	2.50984	Inorganic pyrophosphatase
Ta.23414.1.S1_at	1.3942	1.3242	2.13522	5.7719	-1.11548	-1.13119	-1.10821	5.91865	2-alkenal reductase
Ta.23414.1.S1_x_at	1.80102	1.14128	1.88806	3.23655	-1.10354	-1.17694	-1.14129	4.56729	2-alkenal reductase
Ta.16805.1.A1_at	2.14647	1.72263	1.68036	2.16994	1.14165	-1.12058	1.04835	4.01147	2-alkenal reductase
Ta.14574.2.S1_s_at	4.61566	2.44102	2.57328	2.18653	3.70153	2.15867	3.97436	2.07922	2-alkenal reductase
Ta.14727.1.S1_at	7.25698	7.19799	5.47251	2.5625	1.42673	1.27871	1.24885	18.6189	Phosphodiesterase family
Ta.14727.1.S1_x_at	10.4147	8.75219	6.49156	2.48389	1.49316	1.44817	1.39882	15.9238	Phosphodiesterase family
TaAffx.113645.1.S1_at	6.76972	5.79929	3.86581	1.10991	1.77715	1.13736	1.32609	1.03718	Phosphodiesterase family
TaAffx.113645.2.S1_at	3.84306	2.70951	2.4864	1.4043	1.46207	1.2223	1.2719	2.17015	Phosphodiesterase family
Ta.25039.1.S1_x_at	-1.55845	-0.636962	1.05824	-1.34255	-1.68004	-2.7905	-1.37672	-1.33048	Lecithin-cholesterol acyl transferase
Ta.25039.2.S1_at	-1.6014	-0.684683	-1.41347	1.52716	-2.50862	-3.10893	-3.38678	-1.55317	Lecithin-cholesterol acyl transferase
Ta.25039.2.S1_x_at	-2.19832	-0.598009	-1.37589	1.73604	-3.01648	-3.43447	-3.84147	-1.83253	Lecithin-cholesterol acyl transferase
Ta.9246.1.S1_x_at	2.65723	2.43073	1.57927	1.5601	-1.03707	1.02351	1.86405	2.2784	Enoyl-CoA-hydratase
Ta.9246.1.S1_at	2.58366	2.39454	1.6101	1.45386	-1.03287	1.01715	1.84666	2.23232	Enoyl-CoA-hydratase
Ta.25580.2.S1_s_at	-1.06564	1.35541	-1.28912	-2.17561	-1.03838	1.23328	-1.18023	1.94638	Enoyl-CoA hydratase
Ta.25647.1.A1_at	2.09965	2.93142	1.02574	-2.0065	-3.05102	-2.65684	-2.49755	4.07143	PF02458-family acyl transferase 2
Ta.29470.1.S1_x_at	3.45713	3.89494	1.31871	1.45806	1.0658	1.28817	-1.13386	3.33653	PF02458-family acyl transferase 2
TaAffx.123296.3.S1_at	1.70174	2.07433	1.2513	-1.36125	-3.07441	-3.44864	-3.15697	2.52687	PF02458-family acyl transferase 2
Ta.11258.1.A1_at	-2.37666	-0.689339	-1.34757	-1.92495	2.20469	-1.34969	1.58371	8.01219	Choline kinase
Ta.6954.1.S1_a_at	1.20752	1.65186	-1.06612	-2.01993	1.66278	-1.69428	1.30262	3.24007	Choline kinase
Ta.5428.1.S1_at	2.19331	1.8315	1.59118	1.3804	1.03993	-1.1978	1.41777	1.60331	Acyl transferase 3
TaAffx.116549.1.S1_at	2.70689	2.14224	1.7412	1.24824	-1.02196	-1.493	1.38711	1.10982	Acyl transferase 3
Ta.8229.1.A1_at	1.4884	1.74855	1.12485	1.5298	-1.05142	1.75515	1.78332	2.9104	Phosphatidylinositol 3,5-kinase-like
Ta.5015.1.S1_at	1.53904	1.4431	1.41351	2.01243	1.09421	1.09427	1.06594	2.80521	Bifunctional phosphopantetheine adenylyl transferase dephospho CoA kinase-like protein
Ta.6971.2.S1_a_at	1.16836	2.41847	-1.47051	-7.60687	1.46819	1.98037	-1.03886	2.76623	Eelectron transfer oxidoreductase
Ta.10260.1.S1_at	-1.16435	1.37812	-1.49675	-7.78193	-1.50994	-1.03873	-1.1953	2.75619	Acyl-coenzyme A oxidase 2, peroxisomal, putative
Ta.24254.1.S1_a_at	11.929	9.79528	3.7515	5.40011	1.44242	1.26341	1.97295	1.90988	Plastid omega-3 fatty acid desaturase
Ta.20041.1.S1_x_at	2.82175	3.12514	2.94847	3.77939	-1.47193	-1.47638	-1.13886	1.11616	Beta-ketoacyl-CoA synthase, putative
Ta.14539.1.S1_at	-1.03722	-0.758701	1.05633	2.01961	-2.1139	-2.68338	-1.98317	-2.72479	Inorganic pyrophosphatase
Ta.4873.1.S1_at	2.65299	-0.793014	3.37413	2.34797	2.20879	-2.65702	2.69231	-2.0486	Plastid omega-3 fatty acid desaturase
Ta.6627.1.S1_at	1.45929	1.36502	1.20194	-2.10741	-1.0068	-1.07616	1.0011	1.31701	Cytochrome b5 reductase isoform II
Genes encoding other types of transporters
	Incompatible interactions (Molly)				Compatible interactions (Newton)				Putative potein
	6 h	12 h	24 h	72 h	6 h	12 h	24 h	72 h
Ta.22449.1.S1_at	4.70367	3.97558	3.07168	2.45455	2.23994	3.17655	6.92081	7.97598	Glucose transporter
Ta.22449.1.S1_x_at	3.98062	3.58105	2.85161	2.47297	2.35097	2.93655	6.5156	9.80257	Glucose transporter
Ta.9530.1.S1_at	9.31521	3.37952	6.84057	2.84133	8.57723	2.62486	17.1308	2.79445	Glucose-6-phosphate/phosphate-translocator
Ta.4366.1.A1_at	4.10922	4.04273	2.85481	1.75266	-1.34326	-1.352	1.83363	14.396	Glucose-6-phosphate/phosphate-translocator
Ta.4921.1.S1_at	5.18233	3.5823	4.73211	2.74394	1.14072	1.01082	1.12214	1.95524	UDP-galactose transporter, putative
Ta.10308.1.S1_at	3.17132	1.95926	2.25012	3.32292	1.11306	-1.37082	1.12485	-2.0825	UDP-galactose/UDP-glucose transporter
Ta.10308.3.S1_a_at	3.40614	1.9367	2.20843	3.97243	1.24758	-1.36314	1.15932	-2.54419	UDP-galactose/UDP-glucose transporter
Ta.10308.2.S1_at	2.17461	1.31167	1.55856	1.86272	-1.02784	1.00345	-1.00814	-1.33547	UDP-galactose/UDP-glucose transporter
Ta.10308.3.S1_x_at	2.53516	1.63584	1.70675	1.34669	1.10633	-1.26365	1.12952	-1.31994	UDP-galactose/UDP-glucose transporter
Ta.12517.1.S1_at	11.5931	10.8079	5.55192	1.23964	2.64034	1.834	2.40556	8.10275	Monosaccharide transport protein
TaAffx.48625.1.A1_at	3.74056	5.62424	1.23483	-2.6474	1.09496	2.8263	7.04044	16.1935	Monosaccharide transporter 6
Ta.2669.1.S1_a_at	-1.89035	-0.587661	-1.26984	2.24708	-1.23878	-1.11741	-1.02425	-1.8206	Hexose transporter
Ta.2669.3.S1_x_at	-1.80445	-0.608358	-1.17439	2.08945	-1.13242	-1.05828	1.08158	-1.31175	Hexose transporter
Ta.3677.1.S1_at	2.77836	3.19232	1.659	-1.06563	-3.47245	-3.55179	-2.5958	1.0144	Sucrose transporter SUT1D
Ta.30566.1.S1_at	2.19678	2.48832	1.21182	1.00747	-1.06686	1.25565	1.9097	1.23264	Sucrose transporter 2
Ta.6575.3.S1_s_at	-2.38925	-0.741536	-2.08105	1.46199	-1.47952	-1.19413	-1.28843	-1.43184	Sucrose transporter 2
Ta.6575.3.S1_at	-2.15267	-0.742743	-1.63725	-1.04676	-1.58839	-1.86055	-1.3524	-1.03574	Sucrose transporter 2
Ta.6575.1.S1_x_at	-2.03481	-0.817712	-2.07164	1.2098	-1.67096	-1.1747	-1.61384	-1.78523	Sucrose transporter 2
Ta.5718.2.S1_a_at	2.13269	1.9583	1.49764	1.24805	1.26468	1.28491	2.12187	2.06409	Sugar transporter
Ta.5718.1.S1_at	1.8269	1.63595	1.35972	1.09938	1.18585	1.32999	2.10529	2.45042	Sugar transporter
Ta.27951.1.A1_at	4.88764	6.95635	1.59127	1.34794	-3.28682	-3.44704	-2.29162	2.92588	Sugar transporter protein
Ta.27951.1.A1_x_at	3.72954	6.67728	1.51435	1.53551	-3.3291	-3.30496	-2.35118	2.37158	Sugar transporter protein
TaAffx.119486.1.S1_at	4.57296	2.90944	3.18416	2.16243	2.05059	1.52624	6.38345	1.59792	Major facilitator superfamily protein (super transporter)
Ta.4508.1.S1_a_at	3.32517	2.83317	2.24262	2.28953	2.30701	2.22738	5.51882	2.10463	Major facilitator superfamily protein (Sugar transporter)
Ta.8602.1.S1_x_at	4.69426	3.97858	2.81932	2.10524	-2.17656	-3.05146	-1.60939	2.57137	Amino acid transporter, putative
Ta.10058.1.A1_at	10.3902	14.7008	3.71342	2.47944	-1.01462	-1.00625	-1.01768	6.82481	Proline transporter
Ta.30603.1.S1_s_at	60.7832	73.2141	21.573	1.67541	-4.49604	-3.50431	-2.73091	12.1083	Proline transporter
Ta.30603.1.S1_x_at	4.58217	7.28411	1.36647	1.11593	-1.03291	-1.05633	-1.00989	1.97188	Proline transporter
TaAffx.93058.2.S1_at	2.82593	4.15343	1.17748	-1.00441	-1.04788	-1.05078	-1.03301	-1.00881	Proline transporter
Ta.12339.1.S1_s_at	5.7943	7.04742	3.38151	1.21506	1.95589	2.05161	2.36588	29.0361	Histidine amino acid transporter
Ta.28479.1.S1_at	26.5836	24.5213	14.1669	2.12961	8.57222	6.23433	12.4984	99.6017	Histidine amino acid transporter
Ta.12339.1.S1_at	14.0395	18.693	6.78108	2.55046	2.5188	2.24151	2.61493	91.7487	Histidine amino acid transporter
Ta.3869.1.S1_at	1.41081	1.2233	1.88899	1.03127	1.14364	-1.01182	1.03627	3.37267	Histidine amino acid transporter
Ta.16498.1.S1_at	-1.00427	1.16128	-1.11297	1.07213	-1.41975	-1.60419	-1.46209	2.19993	Amino acid permease family protein, putative
TaAffx.138055.1.S1_at	1.03223	-0.963	1.3118	1.10403	1.00735	-1.32111	1.31471	2.68858	Na+-dependent neutral amino acid transporter
Ta.29446.1.S1_at	1.04695	-0.994626	1.19498	1.01991	1.12599	-1.01979	1.26255	2.0493	Na+-dependent neutral amino acid transporter
Ta.8077.3.S1_a_at	-1.14079	1.1309	-1.15745	1.45102	-1.18038	-1.23345	1.07147	3.00657	Amino acid permease
Ta.18466.1.S1_at	-5.46394	-0.136504	-1.31542	1.00033	1.51234	-3.95738	1.06427	-1.00137	Amino acid permease I, putative
Ta.22300.1.S1_at	-1.00372	-0.978725	-1.01203	-1.00857	-1.00118	1.00592	-1.00568	3.34705	Amino acid permease domain containing protein
Ta.8602.3.S1_a_at	5.94024	5.08099	3.26818	2.74424	-2.46693	-3.94531	-1.72803	3.07838	Amino acid transporter, putative
TaAffx.22704.1.S1_at	1.00119	2.43872	-1.0154	-1.39132	-1.14555	-1.04915	-1.15345	11.3813	Amino acid permease
Ta.27916.1.A1_s_at	3.32539	2.2008	1.98608	-1.33303	1.85355	2.16476	1.64858	1.35734	Amino acid transport protein
Ta.27916.1.A1_x_at	2.86892	1.57014	1.69681	-1.13491	2.17469	2.14399	1.51788	1.15356	Amino acid transport protein
TaAffx.29399.1.S1_at	2.31314	1.72952	1.5353	-1.04419	1.35857	1.60764	1.08492	1.15219	Amino acid transport protein
Ta.27343.1.S1_at	1.77485	2.14664	1.37579	-1.5773	15.6153	5.98041	29.7516	6.67606	Transmembrane amino acid transporter protein
TaAffx.111465.1.S1_at	3.11899	3.22146	2.38086	1.34951	1.01936	-1.0305	-1.30654	1.46504	Peptide transporter
TaAffx.58690.1.S1_at	-1.00488	-0.969435	-1.00649	6.36146	-1.02351	-1.02243	-1.0314	-1.01648	Peptide transporter
Ta.5210.2.S1_at	1.41941	1.98542	-1.20039	-1.88278	-1.46864	-1.07644	-1.21781	2.70422	Peptide transporter
Ta.21225.1.S1_at	-1.15717	1.15845	1.3251	2.01464	-1.71329	-1.24941	-1.35819	1.0874	Peptide transporter PTR2, putative
TaAffx.57612.1.S1_at	-1.46262	-0.74249	-1.4	1.48101	-1.22222	-1.09374	-1.51528	-2.29771	LeOPT1-oligopeptide transporter
Ta.6231.3.S1_a_at	1.3956	-0.883868	1.91014	-1.01067	-1.4788	-2.58084	-1.47891	1.00127	ABC transporter family protein
Ta.9385.1.A1_at	27.7168	23.9177	3.43425	1.01646	1.13792	1.06989	1.54856	1.79633	ABC transporter, PDR-like
Ta.7999.1.S1_at	7.05776	11.1029	3.73674	1.38809	-1.04613	1.59268	-1.33537	4.52322	ABC transporter permease protein-like protein
Ta.7999.2.S1_a_at	5.53678	8.9705	2.72109	1.01915	1.08137	2.37142	-1.07011	1.88381	ABC transporter permease protein-like protein
Ta.5160.1.S1_at	5.96209	4.94246	1.20348	-1.02564	-1.00477	1.00285	1.0075	-1.00106	ABC transporter, PDR-like
Ta.9385.3.S1_at	4.78347	4.79253	1.34529	-1.00909	1.00041	1.00613	-1.00709	-1.00203	ABC transporter, PDR-like
Ta.8232.1.A1_at	5.75101	4.20231	1.91265	-1.01812	-1.01617	-1.00813	-1.01636	-1.00569	ABC transporter, PDR-like
Ta.7999.2.S1_at	2.31714	4.02942	1.82114	1.00754	1.2797	2.57205	-1.07228	5.08041	ABC transporter permease protein-like protein
Ta.847.1.S1_x_at	1.58399	2.11892	1.4836	1.37204	-1.23481	-1.57179	-1.09259	1.39089	ABC transporter, MDR-like
Ta.21281.1.S1_at	2.58894	3.00156	2.17595	1.08034	-1.02121	-1.24823	1.00712	1.00588	ABC transporter, PDR-like
Ta.9295.1.A1_at	1.28224	1.18037	1.00808	1.22422	-1.00089	1.01056	1.36661	12.7919	ABC transporter, MDR-like
Ta.6231.1.S1_a_at	1.54145	1.03786	1.9686	3.07114	-1.61189	-1.98325	-1.06642	-2.24063	ABC transporter family protein
TaAffx.3210.1.S1_at	2.00202	1.50936	1.76542	1.5497	1.15292	1.20556	1.52309	1.4426	ABC1 family protein-like
Ta.22312.1.S1_at	2.03922	1.22638	1.0336	-1.03877	1.03326	1.03945	1.02578	-1.27351	ABC1 protein, V
Ta.14228.1.A1_at	-1.07518	-0.801672	1.50702	2.67407	1.02581	1.00963	-1.108	1.61954	Multidrug-resistance associated protein 3 (ABC transporter C family member 3)
Ta.9148.1.S1_at	4.08713	3.41002	3.99107	4.46363	-1.37203	-2.16991	1.0688	-1.19701	Multidrug resistance-associated protein MRP1
Ta.28932.1.S1_at	6.63019	4.53931	3.67716	1.01992	1.65329	1.31402	1.34723	1.35564	Multidrug resistance associated protein MRP2
Ta.4821.1.A1_at	14.3755	13.1384	5.05796	2.74225	1.95403	2.55476	6.23258	3.80021	Pleiotropic drug resistance protein 4 (ABC transporter)
TaAffx.29542.1.S1_at	-1.04106	1.661	2.27357	1.27977	-5.67181	-5.5626	-5.46262	-1.18411	ATP-binding-cassette transporter protein
Ta.16450.1.S1_x_at	1.48546	4.90694	-1.8172	3.91244	1.38383	1.9807	1.97688	3.50085	Aquaporin TIP4-1
Ta.23991.1.A1_at	1.05559	1.39415	1.27712	1.24116	-3.00904	-1.84793	-2.65431	-2.92752	Water channel protein MipH
Ta.9143.1.S1_at	3.99575	2.47297	4.61408	3.66477	1.13508	-2.8317	-1.29396	-2.56811	Aquaporin NIP3-1
Ta.16450.1.S1_a_at	-1.89866	2.34965	-4.46096	3.04081	1.64165	1.89003	3.24002	1.42398	Aquaporin TIP4-1
Ta.28728.2.S1_x_at	5.48762	2.29978	11.7082	-1.00274	-1.01513	1.00961	2.24444	1.3082	Aquaporin PIP2-5
Ta.13400.2.A1_at	1.18939	2.06485	1.07266	-5.09047	2.61303	4.44789	3.25326	13.6471	Aquaporin TIP3-1 n=3
Ta.13400.1.S1_x_at	1.09955	1.08902	1.01162	-1.02922	1.20015	1.09452	1.29292	2.28576	Aquaporin TIP3-1
Ta.25860.1.A1_at	-5.48927	-0.155609	-8.07535	5.63917	-6.02924	-6.62281	-7.72144	-15.3311	Aquaporin PIP2
Ta.2826.1.S1_at	-4.70304	-0.315276	-5.87143	1.67669	-5.18081	-2.29773	-6.59311	-3.79072	Aquaporin PIP2
Ta.428.1.S1_at	-2.00746	-0.366764	-1.18855	3.48468	-5.26966	-16.7678	-6.94979	-2.89473	Aquaporin NIP2-2
TaAffx.107335.1.S1_at	-2.47583	-0.428892	-1.21477	2.33219	-6.54721	-3.4823	-10.083	-2.47245	Aquaporin PIP2
Ta.23833.2.S1_at	1.15389	-0.703818	1.75972	1.35916	-2.01792	-3.5432	-1.50317	-1.56598	Aquaporin PIP1-5
Ta.23833.2.S1_x_at	1.082	-0.720397	1.74213	1.36556	-2.04319	-3.53769	-1.5644	-1.55815	Aquaporin PIP1-5
Ta.16450.2.S1_at	-4.31693	-0.870788	-5.18923	1.67649	1.57826	1.53311	2.52767	1.00198	Aquaporin TIP4-1
TaAffx.8804.1.S1_s_at	-1.24163	-0.871285	-1.07209	-1.14798	-2.17482	-2.23807	-2.21053	-1.0113	Aquaporin PIP2-7
Ta.428.2.S1_x_at	-1.02769	-0.954126	1.04113	-1.01187	-2.66193	-2.76322	-2.80994	-1.00145	Aquaporin NIP2-3
Ta.23833.3.S1_x_at	1.16788	-0.923367	1.5621	-1.26341	-2.67186	-5.05582	-2.2628	-1.62098	HvPIP1;3 protein (aquaporin)
Ta.28728.1.S1_x_at	2.45125	2.38565	2.14866	-1.0248	-2.28732	-2.78225	-1.57672	-1.66563	HvPIP2;1 protein
Ta.28728.1.S1_at	2.66944	2.52913	2.24606	1.21746	-2.32718	-2.73993	-1.66707	-1.70659	HvPIP2;1 protein
Ta.1013.1.S1_at	1.85843	1.31355	1.88087	1.28773	1.43346	-1.12105	1.53518	2.0317	Plasma membrane intrinsic protein 1 (aquaporins)
Ta.28728.3.S1_at	5.97957	3.96064	7.98553	-1.73326	-1.01651	-1.99503	2.02717	9.72609	Plasma membrane intrinsic protein 1 (PIP aquaporin isoform)
Ta.28728.3.S1_x_at	5.71035	3.85628	8.05618	-1.76723	-1.02885	-1.97711	2.07032	8.98971	Plasma membrane intrinsic protein 1
Ta.12823.1.S1_s_at	-1.15397	-0.890717	-1.00411	-1.01873	2.1065	1.0008	2.27653	-1.00866	Ammonium transporter
Ta.27312.1.S1_x_at	12.1142	11.2408	4.59411	-3.73888	6.00958	5.37973	25.1011	31.2046	Ammonium transporter
Ta.21038.1.S1_at	7.32301	8.67821	3.18831	-1.88457	1.65386	1.75847	2.52748	20.4802	Ammonium transporter
TaAffx.67941.1.S1_at	4.26761	5.93893	2.75966	-1.00606	-1.00992	1.14451	1.09439	1.19825	Nitrite transporter
Ta.25666.1.A1_at	3.53824	3.00707	1.99272	-1.2063	1.18016	1.26235	1.23981	1.2332	Nitrite transporter
Ta.25666.1.A1_x_at	2.94067	2.95422	1.96316	1.02707	1.36783	1.45761	1.39633	1.05128	Nitrite transporter
Ta.4170.2.S1_x_at	2.05805	2.45683	1.83095	1.2631	-1.68797	-1.93869	-1.23798	1.49314	Nitrate transporter, putative
Ta.8459.1.A1_at	1.96843	2.00052	1.09963	-1.00584	1.00108	1.00447	1.01261	1.00221	Nitrate transporter NRT1
Ta.30776.1.S1_at	-1.21021	1.71183	-1.02148	1.31858	-2.60891	-1.72787	-2.70201	1.11361	Nitrate transporter
Ta.25793.1.S1_at	2.26077	1.59829	2.46549	-1.01548	1.43783	1.11079	2.20112	1.18182	Nitrate transporter NTL1
Ta.13980.1.S1_at	-2.19369	1.28983	-1.33765	1.1536	-3.1307	-1.94403	-2.52962	1.57547	Nitrate transporter
Ta.25079.1.A1_at	-1.14243	1.01793	-1.22281	-1.03088	1.20325	2.18616	1.22108	1.00441	Phosphate transporter
Ta.1006.1.S1_at	-1.0438	-0.408352	-1.0502	-1.00968	-1.45704	-3.74645	-1.36252	-1.30672	Phosphate transporter
TaAffx.84359.1.S1_at	-1.00661	-0.577086	-1.10792	-1.13242	-1.14135	-2.0774	-1.1063	-1.00017	Phosphate transporter
Ta.10084.1.S1_at	19.1461	19.9971	15.9359	4.01599	2.45689	2.08595	2.39765	16.0377	Phosphate transporter 6
Ta.30913.1.A1_at	1.27608	2.78601	1.07994	2.73735	-1.06661	-1.04173	-1.06414	1.09802	Phosphate transport protein, mitochondrial
Ta.30913.1.A1_a_at	1.80813	2.07878	-1.0904	-1.02025	1.01001	-1.03388	-1.37849	-1.10919	Phosphate transport protein, mitochondrial
Ta.30913.2.A1_at	1.91702	2.00378	1.05145	-1.05411	-1.00662	1.00386	-1.01879	-1.00061	Phosphate transport protein, mitochondrial
Ta.11267.1.S1_at	-2.27182	-0.43457	-1.91179	1.71356	1.22943	1.19924	1.14735	-1.02708	Potassium transporter 12
Ta.22988.2.A1_at	3.04081	3.58933	1.89114	-1.25746	1.39444	1.081	1.93102	2.25211	Potassium transporter
TaAffx.23645.1.S1_at	1.451	2.1126	-1.12018	1.01792	1.40518	1.53323	1.72265	1.18621	Potassium transporter HAK2p
Ta.28012.1.S1_at	1.22086	1.35076	1.10168	1.27444	1.89466	2.18823	3.11908	1.13327	Potassium transporter HAK2p
Ta.23848.2.A1_a_at	1.49342	1.8401	1.10669	1.2734	-1.01831	1.17179	1.23897	2.16144	HAK2 (potassium transporter)
Ta.9064.1.S1_x_at	14.7057	15.9236	3.27462	-1.18716	-1.11421	1.13353	1.11477	1.06247	High-affinity potassium transporter
Ta.9064.2.S1_s_at	8.85826	10.1381	2.5904	-1.67652	-1.00314	1.00991	-1.00096	-1.31477	High-affinity potassium transporter
TaAffx.56132.1.S1_at	-1.10272	1.15483	-1.10517	1.76311	-5.31805	-5.29172	-5.3849	-1.05212	High-affinity potassium transporter
Ta.6012.2.A1_x_at	1.99806	1.55783	2.13977	1.99013	1.37617	-1.0758	1.8317	2.86835	Sulfate transporter
Ta.6012.1.S1_a_at	1.99057	1.44609	2.04086	1.84008	1.32846	-1.02314	1.85972	2.64847	Sulfate transporter
Ta.28800.1.S1_at	-1.26861	-0.732044	-1.24998	3.78745	-2.18761	-3.45042	-2.56954	-2.65441	Sulfate transporter 3.1, putative
Ta.3116.1.S1_at	1.77885	-0.769924	2.85715	1.10231	1.31947	-1.93766	1.16965	-1.97753	Sulfate transporter Sultr3;4
Ta.3736.1.A1_x_at	1.25105	-0.851641	1.19861	2.17938	-1.10578	-2.08574	1.02183	-1.35474	Sulfate transporter 3.1, putative
Ta.3736.1.A1_at	1.26029	-0.857613	1.32559	3.61831	1.00541	-2.13363	1.10454	-1.29641	Sulfate transporter 3.1, putative
Ta.13247.1.S1_a_at	1.41213	1.36579	1.58175	2.14535	-1.10101	-1.28895	1.16401	1.44558	Metal transporter Nramp3, putative
Ta.5324.1.A1_at	1.1126	1.2185	1.12584	1.71532	-1.00253	-1.14849	1.16949	3.3012	Zinc transporter, putative
TaAffx.106421.1.S1_at	-2.21431	1.17304	-4.00946	1.09578	-3.44636	-1.85257	-9.68917	-1.0613	Zinc transporter ZIP
Ta.23407.1.S1_at	1.74633	2.64928	1.22949	1.02451	1.12675	1.48029	2.81731	2.90557	ATPase-like zinc transporter
Ta.5402.1.S1_at	1.05537	-0.646224	1.23001	2.28224	1.11316	-1.66599	-1.12054	-1.32718	Boron transporter
TaAffx.94321.1.S1_at	1.49364	1.8189	1.18435	-1.01786	1.23126	1.27714	2.18712	1.0935	Boron transporter
Ta.5678.1.S1_at	1.66755	1.73534	1.30195	1.10736	1.05406	1.20104	1.41887	2.38053	Magnesium transporter CorA-like family protein, putative
Ta.27005.1.S1_at	2.87217	3.08239	2.5379	1.02479	-1.45544	-1.61346	-1.79111	-1.2264	MATE efflux family protein
Ta.16917.1.S1_at	2.94306	2.30496	1.34792	1.16041	1.04732	-1.19774	-1.04632	-1.11087	MATE efflux family protein
TaAffx.77620.1.S1_at	2.09449	1.76313	1.85976	-1.18422	-1.20695	-1.5085	-1.75956	-1.02236	MATE efflux family protein
Ta.12379.1.A1_at	3.45426	4.58059	4.0148	-1.55855	3.42133	5.81404	14.327	8.82356	MATE efflux protein-like
Ta.27140.1.S1_at	12.9269	6.99483	9.95694	4.12961	1.18698	-1.90621	1.24407	-2.54272	MATE efflux protein family protein
Ta.25781.1.S1_at	1.40159	1.34517	1.1147	1.90061	-1.00381	-1.2328	-1.70567	-4.20026	MATE efflux family protein
Ta.7327.1.S1_at	-1.03777	-0.916778	1.0374	1.2343	-1.06274	-1.1225	-1.02259	2.47566	MATE efflux family protein
Ta.28252.1.A1_at	3.54588	2.71958	2.63101	1.39741	1.34685	1.28673	2.20623	3.48064	Secretory carrier-associated membrane protein 2
Ta.22715.2.A1_at	3.716	2.69061	2.71614	1.66092	1.23465	1.07114	2.02614	4.66567	Secretory carrier-associated membrane protein 2
Ta.28252.1.A1_x_at	3.43786	2.66094	2.5265	1.64192	1.44046	1.34326	2.25795	3.998	Secretory carrier-associated membrane protein 2
Ta.6159.2.S1_a_at	3.3914	2.66308	1.82664	1.14956	1.18899	1.23902	2.02434	2.29236	Purine permease 2
Ta.6159.2.S1_at	1.44937	1.27027	1.04956	1.02808	-1.01035	1.01366	1.18086	2.2612	Purine permease 2
Ta.10347.1.S1_x_at	-1.41025	-0.717688	1.11179	1.02888	-1.03202	-1.24881	1.49671	2.80807	Purine permease
Ta.6159.1.S1_at	2.37338	2.2656	1.60068	1.06137	1.083	1.21505	1.67941	6.91775	Purine permease
Ta.28056.1.A1_at	-1.02588	-0.904523	-1.04472	-1.01809	1.14714	1.14372	1.13891	3.4716	Proton myo-inositol transporter
Ta.19699.1.A1_x_at	-1.00411	1.45102	-1.17342	-4.73709	-1.02576	1.18343	1.18249	6.68855	Proton myo-inositol transporter
TaAffx.83937.1.S1_s_at	1.13987	1.17708	1.16332	1.03885	1.69453	1.76584	2.03258	2.11303	UDP-N-acetylglucosamine transporter
TaAffx.83937.3.S1_at	1.11552	1.16312	1.18996	-1.00719	1.37737	1.62397	1.71289	2.22752	UDP-N-acetylglucosamine transporter
Ta.6990.1.S1_at	111.407	114.881	27.6836	6.54856	2.4334	1.6763	3.42353	16.611	Pleiotropic drug resistance protein 4
TaAffx.113701.1.S1_s_at	47.6364	51.8932	11.7506	1.38747	1.29702	1.25753	1.93475	2.12604	Pleiotropic drug resistance protein 4
Ta.7587.2.S1_x_at	3.40221	2.84077	1.75045	2.05814	1.16382	1.95195	2.84019	-1.18375	Permease
Ta.7587.1.S1_a_at	3.19595	2.55357	1.70298	2.15886	1.2242	1.86957	2.83949	-1.43757	Permease
Ta.2462.1.S1_s_at	1.89227	1.76744	1.1607	1.25143	1.46398	1.61478	2.45319	-1.00867	Plastid ATP/ADP transporter
Ta.2462.1.S1_at	1.60604	1.34239	1.18619	1.42663	1.74572	1.93988	3.0625	-1.11495	Plastid ATP/ADP transporter
TaAffx.105640.1.S1_at	1.52285	1.69089	1.04025	1.09414	1.5784	1.53749	2.87109	-1.14345	Plastid ATP/ADP transporter
Ta.4508.3.S1_a_at	4.23248	2.99583	3.20639	3.26335	1.91762	1.81191	5.64524	1.4457	Major facilitator superfamily protein
Ta.4508.3.S1_at	3.08035	2.49235	1.42664	1.48156	1.75999	2.04825	3.33013	1.39282	Major facilitator superfamily protein
TaAffx.77794.1.S1_at	1.91631	2.27079	1.79394	1.21796	1.22061	1.20926	1.41215	1.03681	Calmodulin binding transporter protein
TaAffx.49805.1.S1_at	2.20722	1.96858	1.83858	1.4754	1.44069	1.52787	1.45176	1.20082	Calmodulin binding transporter protein
TaAffx.16135.1.S1_at	2.3051	2.71485	1.08235	-1.07018	-1.23044	-1.06003	-1.13083	1.58549	Equilibrative nucleoside transporter ENT8 splice variant
Ta.5891.1.S1_x_at	-1.01094	1.01853	2.04902	-1.26123	1.01995	-1.00411	1.13576	2.31248	Major facilitator superfamily antiporter, putative
Ta.13374.1.A1_at	-4.93695	-0.125212	-1.9915	1.40642	1.74744	1.749	1.20918	-1.20536	Auxin transporter-like protein 3
Ta.1134.1.S1_at	-1.33165	-0.527633	-1.13171	1.28265	1.12127	-1.47558	-1.03026	-2.26322	Na(+) dependent transporter-like
Ta.4165.1.S1_at	7.73696	5.6422	3.67415	1.63855	2.9726	1.60157	6.01043	1.93459	Transporter, putative
Genes encoding other types of catabolic enzymes
	Incompatible interactions (Molly)				Compatible interactions (Newton)				Putative potein
TaAffx.15782.1.A1_at	11.8941	4.47901	6.42274	-5.35303	8.60759	3.58299	20.1824	2.26507	Alcohol dehydrogenase 1
TaAffx.15782.1.A1_x_at	10.9789	4.94568	6.59578	-1.06689	5.60832	2.4754	14.0878	5.59449	Alcohol dehydrogenase 1
Ta.7931.2.S1_a_at	1.11924	1.13933	-1.11773	1.20098	-1.09378	-1.1424	-1.64863	-3.77785	2-oxoglutarate-dependent oxygenase
Ta.7931.2.S1_x_at	1.1706	1.15867	-1.14449	1.53781	-1.16115	-1.31458	-1.97548	-4.38194	2-oxoglutarate-dependent oxygenase
Ta.21757.1.A1_at	1.86593	2.33252	1.18736	3.18084	-3.52118	-4.15059	-7.67005	-21.4917	2-oxoglutarate-dependent oxygenase
TaAffx.92719.1.S1_at	1.12419	1.48671	1.37819	-1.08855	-3.43921	-3.10719	-3.30144	-1.17588	2-oxoglutarate-dependent oxygenase, Putative
Ta.10015.2.S1_at	-2.05038	2.46402	2.45298	1.32373	-9.82682	-4.70575	-9.79516	-1.09447	Alcohol dehydrogenase 2
Ta.10015.1.A1_a_at	-3.23208	2.44867	2.61748	3.0668	-20.303	-6.69024	-12.195	-2.23701	Alcohol dehydrogenase 2, putative
Ta.24738.3.A1_at	1.04868	-0.890209	-1.0447	1.06146	-1.00714	1.01776	1.46252	3.25189	Alcohol dehydrogenase 3
Ta.24738.2.S1_x_at	2.83265	1.0931	1.77168	-1.12176	1.10449	1.1261	1.47013	1.08861	Alcohol dehydrogenase 3
Ta.10853.1.S1_at	6.86828	1.18142	3.41659	-1.03496	1.12244	1.09857	2.80867	1.0769	Alcohol dehydrogenase 3
Ta.27265.1.S1_x_at	1.69082	2.01565	1.16587	-1.58851	1.12741	1.41286	2.37984	3.14696	Aldehyde oxidase and xanthine dehydrogenase
Ta.21109.1.A1_at	1.54301	1.23196	1.57931	6.6052	-3.3131	-4.02619	-2.79879	2.03121	Aldehyde oxidase-2
Ta.16216.1.S1_s_at	1.25879	1.06183	1.28219	7.8905	-2.6038	-3.22852	-2.8364	1.74221	Aldehyde oxidase-2
Ta.21092.1.S1_at	2.43185	2.13274	1.71223	1.37237	-1.44729	-1.6996	1.03761	1.76263	Alkaline invertase
TaAffx.123812.1.S1_s_at	2.56022	2.18377	1.73925	1.12642	-1.21847	-1.57512	1.00384	1.16146	Alkaline invertase
TaAffx.98909.1.A1_at	3.12305	2.93293	1.99123	4.09694	-1.15601	-1.9382	1.30831	1.01851	Allyl alcohol dehydrogenase
Ta.9135.1.S1_x_at	2.12369	2.43741	1.33973	1.88735	-1.32061	-1.47829	-1.40569	-1.10322	Allyl alcohol dehydrogenase
TaAffx.98909.1.A1_s_at	2.87293	2.5376	1.83521	2.53046	-1.06576	-1.57007	1.37381	-1.1354	Allyl alcohol dehydrogenase
Ta.9135.1.S1_at	2.12198	2.63636	1.32466	2.04364	-1.34915	-1.43243	-1.44184	-1.30822	Allyl alcohol dehydrogenase
Ta.1681.1.S1_at	3.23621	4.71042	1.74487	1.47852	-1.02964	-1.00833	1.00682	1.02451	Arginine decarboxylase
Ta.22221.1.S1_a_at	3.98921	3.02524	2.43754	5.53506	2.04792	1.26882	3.77875	2.15213	Arginine decarboxylase
Ta.22221.1.S1_at	2.30359	2.08564	1.86927	1.91652	1.46408	1.17102	2.49742	1.87632	Arginine decarboxylase
Ta.22221.1.S1_x_at	2.59956	2.48481	2.11824	3.42158	1.59494	1.23016	2.84015	1.80516	Arginine decarboxylase
TaAffx.59821.1.S1_at	1.40647	1.55914	1.34148	2.18771	1.29721	1.38361	2.47351	1.27991	Arginine decarboxylase
Ta.26034.1.A1_at	6.39819	6.34725	3.02027	1.50206	-1.13355	1.23178	-1.35299	1.03325	Arginine decarboxylase
Ta.10263.1.S1_a_at	5.47571	5.03625	4.40807	2.72953	2.31459	2.55632	3.7618	5.0303	ATPase, P-type
Ta.10263.3.S1_x_at	4.9589	4.34019	4.0185	2.82362	2.35564	2.61563	3.99006	4.22495	ATPase, P-type
Ta.5013.1.S1_s_at	6.79753	5.6556	3.56899	3.34155	1.86854	1.98276	2.61635	2.62771	ATPase, P-type
TaAffx.43378.1.S1_at	4.14671	3.35238	1.95356	2.32611	1.37771	1.13366	1.39114	1.76524	ATPase, P-type
Ta.10263.2.S1_at	4.93434	4.9154	3.74129	1.00244	1.20875	1.2799	1.91195	1.13942	ATPase, P-type
Ta.10263.1.S1_at	6.22943	5.24467	4.60955	6.05445	2.53824	2.86276	4.46645	6.39905	ATPase, P-type
Ta.18465.2.S1_at	1.05079	-0.950514	1.02483	2.26704	1.35194	1.57174	2.17244	-1.2925	ATPase, P-type
Ta.3686.1.S1_a_at	1.13024	-0.863647	1.13248	2.43575	1.06109	1.0256	1.14754	-2.04028	ATPase, P-type
TaAffx.31162.1.S1_at	1.87583	1.85977	1.47705	1.11051	1.35626	1.65329	1.86934	2.41449	ATPase-like protein
Ta.18848.1.S1_at	1.75707	1.83225	1.36692	-1.10519	1.59204	1.66316	2.04616	1.3455	ATPase-like protein
Ta.11148.1.S1_at	2.45213	1.69984	1.78447	1.82228	1.73091	2.04172	4.59505	2.5146	Enolase
Ta.7341.1.S1_at	10.7883	9.22116	3.56496	1.81667	-3.88621	-5.69065	-3.11627	4.67273	Glutamate decarboxylase
Ta.14421.1.S1_at	17.645	14.6468	8.06281	2.97801	1.29003	1.08031	2.33446	2.0316	NADP-dependent malic enzyme
Ta.11824.1.A1_at	2.83622	2.74205	1.35296	3.67575	1.49041	2.05686	4.09873	2.84302	Neutral invertase-like protein
TaAffx.22869.3.A1_s_at	1.07525	1.16913	1.05791	1.18022	1.19604	1.45587	1.76168	2.55291	Neutral/alkaline invertase 1
Ta.6113.1.S1_a_at	2.06461	2.06227	1.92114	1.38975	-1.15198	-1.03409	1.32566	4.04697	Nitrilase 1
Ta.6113.2.S1_x_at	1.83078	1.65179	1.9681	1.53258	-1.14624	-1.07706	1.24139	3.58746	Nitrilase 1
Ta.6113.1.S1_at	2.25098	2.16326	1.86143	1.17094	1.11538	1.2148	1.60612	3.1351	Nitrilase 1
Ta.3922.2.S1_at	7.38278	6.10035	7.30947	1.45778	1.00673	-1.4104	1.11105	7.09921	Nitrilase-like protein
Ta.3922.1.S1_at	3.37845	2.63736	3.74139	1.33699	-1.29242	1.0146	1.65549	4.83524	Nitrilase-like protein
Ta.4302.2.A1_a_at	-1.27159	-0.97533	-1.31014	1.01394	1.32049	1.31514	1.15924	2.55006	Pyruvate dehydrogenase E1 component beta subunit, putative
Ta.4210.3.S1_at	-1.187	-0.79037	-1.1017	2.58151	1.25645	-1.00229	1.23376	-1.98339	Pyruvate dehydrogenase E1 component beta subunit, putative
Ta.10237.1.S1_at	1.21462	1.17215	1.22652	-6.19364	-1.26036	4.76409	14.7136	13.1831	Trehalose-6-phosphate phosphatase
Ta.5372.1.S1_at	1.90067	1.93854	1.88841	-4.04249	1.26036	5.19093	14.3288	11.4059	Trehalose-6-phosphate phosphatase
Ta.6144.1.S1_a_at	26.2255	9.88671	9.79512	-1.18385	3.2281	6.9005	29.11	15.5805	Trehalose-phosphatase B
Ta.6144.2.S1_a_at	23.4356	7.90638	9.60898	-1.0434	2.88913	5.61216	21.8862	7.94396	Trehalose-phosphatase B
Genes encoding other types of catabolic enzymes
	Incompatible interactions (Molly)				Compatible interactions (Newton)				Putative potein
Ta.6111.1.S1_at	4.07453	1.81453	1.21477	-2.27687	3.66438	2.48218	7.40483	5.89452	Acetolactate synthase, small subunit, putative
Ta.25334.1.A1_at	1.08146	1.32566	-1.48448	-3.34321	2.14625	1.9052	1.36369	1.43965	trehalose-6-phosphate synthase
Ta.6111.1.S1_x_at	3.34713	1.45802	1.26909	-1.98269	3.63294	2.20849	6.89594	4.97889	Acetolactate synthase, small subunit, putative
Ta.9529.2.A1_a_at	1.63913	1.50552	1.37102	1.38405	1.1914	1.29664	1.5828	4.39443	Acetolactate synthase, small subunit, putative
Ta.9529.3.S1_at	1.56509	1.48923	1.39497	1.3514	1.24784	1.33074	1.51972	3.09507	Acetolactate synthase, small subunit, putative
TaAffx.83467.1.S1_s_at	-1.64485	-0.622012	-1.45555	1.64805	-1.30677	-1.24346	-1.6366	-2.57552	Asparagine synthase family protein
Ta.13987.1.S1_at	-2.10595	-0.615545	-1.70266	1.05842	-1.19298	-1.03289	-1.33424	-1.28253	Asparagine synthetase
Ta.5645.2.S1_a_at	11.6305	6.62774	2.15476	1.4548	-2.17959	-1.319	-1.28296	1.0333	Asparagine synthetase, putative
Ta.5645.2.S1_x_at	6.97174	4.04211	1.58302	1.03481	-1.72632	-1.36546	1.19422	-1.00371	Asparagine synthetase, putative
Ta.5645.1.S1_x_at	3.85609	1.50163	-1.65074	14.1393	-3.61809	-1.77868	-2.84744	-1.04422	Asparagine synthetase, putative
Ta.28213.1.A1_x_at	2.93356	2.61477	1.73739	1.26344	1.14842	1.01998	1.61209	1.72434	Aspartate aminotransferase
Ta.5314.2.S1_at	1.5724	-0.973979	1.51705	2.21776	1.53537	1.2486	2.08834	1.25899	Aspartate aminotransferase
Ta.12014.1.A1_a_at	-1.82552	-0.571294	-2.09219	1.39477	-1.23159	-1.42995	-1.70423	-1.30802	Aspartate aminotransferase, putative
Ta.7091.1.S1_at	-1.19752	-0.944282	1.05648	2.48267	1.61967	2.46049	6.13863	2.13565	Delta-1-pyrroline-5-carboxylate synthetase
Ta.2690.1.S1_at	6.74732	12.0897	-1.06859	-6.14073	1.52811	3.03314	1.51936	2.19085	Glutamine-dependent asparagine synthetase
Ta.28254.1.S1_s_at	-1.31358	-0.497981	1.10018	1.33964	1.04518	-1.49177	-1.12571	1.23835	Inositol-3-phosphate synthase
Ta.1385.2.A1_x_at	1.07182	-0.912291	1.05928	1.3429	1.17567	1.07445	2.48978	3.47841	Methionine synthase 2 enzyme
Ta.13280.2.A1_at	1.12973	-0.936571	1.04372	8.16548	-1.20137	1.50641	2.13195	4.78818	Phosphoenolpyruvate carboxykinase
Ta.20784.1.S1_x_at	-1.12243	-0.921435	1.07432	1.53722	-1.07185	-1.20756	1.08019	2.05741	Phosphoenolpyruvate carboxylase
TaAffx.60976.1.S1_at	-1.57348	1.19503	-3.33261	-2.21284	1.2135	1.37664	-1.41284	-1.06465	Phosphoenolpyruvate carboxylase kinase
TaAffx.57475.1.S1_x_at	1.63044	1.25873	1.3853	1.11377	1.50032	-1.03184	2.9117	3.71666	S-adenosylmethionine synthetase 1
Ta.2667.1.S1_at	1.16633	1.07526	1.08348	1.17274	1.13224	1.0511	1.61552	2.48386	S-adenosylmethionine synthetase 1
TaAffx.53048.1.S1_at	1.03994	-0.974575	-1.01768	1.39044	-1.00077	1.00585	1.08143	2.47278	S-adenosylmethionine synthetase 1
Ta.5227.3.S1_a_at	1.23302	1.09238	1.21809	-1.12678	1.1182	-1.04672	1.85863	2.21133	S-adenosylmethionine synthetase 1
Ta.5227.2.S1_at	1.46784	1.28908	1.26542	1.07252	1.2792	1.09204	2.13078	1.87652	S-adenosylmethionine synthetase 1
Ta.93.1.S1_at	-1.73176	-0.536091	-1.65954	-1.00702	2.03117	1.17536	1.22285	2.23326	Sucrose synthase
Ta.11152.2.A1_a_at	4.76996	3.62959	2.14538	-1.00187	1.67169	2.2137	7.43967	1.87302	Sucrose synthase
Ta.92.1.S1_s_at	3.88788	2.24796	2.95272	1.1288	1.86063	1.80719	2.78003	1.86857	Sucrose synthase
TaAffx.24223.1.S1_x_at	2.61592	1.73992	1.72791	-1.63181	1.28227	1.2952	1.76763	1.54775	Sucrose synthase
TaAffx.410.1.S1_s_at	-2.60114	-0.2948	-3.28435	-3.7847	-2.79598	-4.14634	-3.89653	-3.49075	Sucrose synthase 2
Ta.4274.1.S1_at	-1.55543	-0.644819	-1.54186	-2.19521	-1.43102	-1.55996	-1.48563	-1.61677	Sucrose synthase 2
TaAffx.410.1.S1_at	-3.08578	-0.275579	-3.41485	-3.44189	-3.31517	-4.80282	-4.29263	-4.10398	Sucrose synthase 2
Ta.22443.1.S1_at	-82.6137	-0.405444	-84.1398	1.8553	-2.32812	1.46914	-1.15124	5.41803	Thiamine biosynthesis protein thiC, putative
Ta.22443.1.S1_s_at	-41.3781	-0.494096	-61.9607	1.62206	-2.03294	1.53685	-1.20693	4.25199	Thiamine biosynthesis protein thiC, putative
Ta.3927.1.S1_at	-38.1467	1.27105	-43.9068	2.46212	2.06719	3.35478	3.83153	3.16928	Thiamine biosynthesis protein thiC, putative
TaAffx.51707.1.S1_x_at	-2.9592	-0.594776	-3.83832	-1.01274	-1.66574	-1.26722	-1.58304	-1.01402	Thiamine biosynthetic enzyme
Ta.27594.1.S1_at	-9.19113	-0.664009	-6.34871	1.17837	-1.70784	1.01654	-1.38248	1.34416	Thiamine biosynthetic enzyme
Ta.20649.1.S1_a_at	1.16312	3.51464	-2.27923	-10.398	1.91699	2.35185	-1.00238	4.89963	Trehalose-6-phosphate synthase/phosphatase
Ta.20649.1.S1_x_at	1.34815	3.09894	-1.79586	-6.94968	1.72636	2.17224	1.06716	4.88083	Trehalose-6-phosphate synthase/phosphatase
Ta.20649.3.S1_x_at	1.28516	2.88826	-2.2947	-4.50779	1.64465	1.93507	1.028	2.20328	Trehalose-6-phosphate synthase/phosphatase
Ta.20649.2.S1_a_at	1.35929	3.64642	-2.07437	-2.41066	1.723	2.033	-1.02699	1.55951	Trehalose-6-phosphate synthase/phosphatase
