# Supplementary material for: Mobilization of lipids and fortification of cell wall and cuticle are important in host defense against Hessian fly
Source: BMC Genomics. 2013 Jun 26;14:423. doi: 10.1186/1471-2164-14-423 (PMC3701548; doi:10.1186/1471-2164-14-423)
Supplement: Additional file 7: Table S5 — Evidence of lipid mobilization and membrane remodeling from changes of metabolites. [file 1471-2164-14-423-S7.xlsx]

## Sheet: boxplots-alpha
Table S5. Evidence of lipid mobilization and membrane remodeling from changes of metabolites.
Lipid Species
Fatty acids
Intermediates in Lipid Biosynthesis and Degration
