# Supplementary material for: Mobilization of lipids and fortification of cell wall and cuticle are important in host defense against Hessian fly
Source: BMC Genomics. 2013 Jun 26;14:423. doi: 10.1186/1471-2164-14-423 (PMC3701548; doi:10.1186/1471-2164-14-423)
Supplement: Additional file 8: Table S6 — Changes in abundance of transcripts encoding proteins that are toxic to insects or enzymes that can produce toxins. [file 1471-2164-14-423-S8.xlsx]

## Sheet: Table S5
Table S6. Changes in abundance of transcripts encoding proteins that are toxic to insects or enzymes that can produce toxins.
	Fold change during incompatible interaction (Molly)				Fold change during compatible interaction (Newton)				Incompatible/compatible Ratio (I/C ratio)				Putative protein
	6 h	12 h	24 h	72 h	6 h	12 h	24 h	72 h	6 h	12 h	24 h	72 h
Putative inhibitors of digestive enzymes
Ta.10192.1.A1_at	1.48782	1.66928	0.495146	-0.0297868	0.0188271	-0.000845218	-0.00154023	-0.00184949	2.76829	3.18241	1.41097	0.980822	Bowman-Birk type trypsin inhibitor
Ta.11082.1.S1_x_at	3.30183	3.36339	1.97383	1.59855	-1.66216	-1.51195	-3.18484	-1.73809	31.2113	29.351	35.7204	10.1025	Bowman-Birk type trypsin inhibitor
Ta.14281.1.S1_at	-1.32575	-1.02609	-0.86847	0.0437702	-1.88446	-1.36183	-2.53653	-1.31959	1.47296	1.26203	3.17787	2.57284	Bowman Birk trypsin inhibitor
Ta.14492.2.S1_at	-1.42799	-1.64517	0.642295	-0.671086	-1.40952	-4.18137	-2.38088	-6.97964	0.987279	5.80057	8.12957	79.2618	Bowman-Birk trypsin inhibitor-like protein
Ta.18357.1.S1_at	-0.190813	0.667727	1.14565	0.645138	-2.41178	-2.38945	-2.50447	-0.418021	4.66205	8.32343	12.5544	2.0895	Bowman-Birk trypsin inhibitor-like protein
Ta.1840.1.S1_a_at	-3.70293	-2.58875	-0.212393	1.5256	-1.75536	-1.70118	-2.48846	-4.59521	0.259253	0.540525	4.84354	69.5897	Bowman-Birk trypsin inhibitor-like protein
Ta.1840.1.S1_at	-1.19348	-1.22078	2.84124	1.85293	-0.0134379	-0.00346918	-0.0317786	-0.633561	0.44134	0.430085	7.32597	5.60412	Bowman-Birk trypsin inhibitor-like protein
Ta.1840.2.S1_x_at	-3.35963	-2.56048	-0.31304	1.35829	-1.32463	-1.39645	-2.25765	-3.36974	0.244009	0.446262	3.84935	26.502	Bowman-Birk type trypsin inhibitor
Ta.20216.1.S1_at	-0.167453	-0.105839	0.275557	1.20099	-0.526146	-0.747271	-1.14392	-0.867543	1.28226	1.55988	2.67489	4.19459	Bowman Birk trypsin inhibitor
Ta.20930.1.S1_at	-1.08174	-1.36734	-0.594066	0.344861	-0.775552	-1.58512	-1.07946	-2.95002	0.808779	1.16295	1.39996	9.81429	Bowman-Birk trypsin inhibitor-like protein
Ta.22711.1.S1_at	-0.00981878	-0.455211	-0.123059	0.68274	-1.10927	-1.34758	-1.34355	-1.374	2.14274	1.85622	2.33026	4.16046	Bowman-Birk type trypsin inhibitor
Ta.27229.1.S1_at	-1.51712	-0.977009	-1.41444	-0.052465	-0.558302	-0.0204135	-3.59845	-3.48301	0.51448	0.515271	4.54415	10.782	Bowman Birk trypsin inhibitor
Ta.28319.1.S1_at	-0.481971	-0.113323	-0.854322	-0.922588	-0.737863	-0.366153	-1.40253	-2.3341	1.19407	1.19154	1.46227	2.66016	Bowman Birk trypsin inhibitor
Ta.28550.1.S1_at	-1.10077	-3.09448	-0.580234	0.17062	-2.4676	-3.32804	-4.19841	-4.73035	2.57902	1.17573	12.2794	29.8772	Bowman-Birk trypsin inhibitor-like protein
Ta.3057.1.S1_at	0.00741824	-0.0510516	0.059684	-0.00880321	0.206986	0.319702	0.883802	1.23701	0.870811	0.773379	0.564827	0.42167	Bowman-Birk type trypsin inhibitor
Ta.3144.2.S1_x_at	0.790563	1.04097	0.207512	0.24893	-0.54599	-0.0754184	-1.17607	-0.373905	2.52547	2.16803	2.60915	1.5399	Bowman Birk trypsin inhibitor
Ta.5050.1.S1_at	0.704888	0.881481	0.225556	0.139391	-1.25669	-0.685887	-2.17085	-1.15296	3.89488	2.96364	5.26491	2.44927	Bowman Birk trypsin inhibitor
Ta.5050.2.S1_at	0.0793883	0.195768	0.0894594	0.341079	-0.846366	-0.506511	-1.39121	-0.305435	1.89968	1.62707	2.79079	1.56538	Bowman Birk trypsin inhibitor
Ta.5720.1.S1_at	0.745138	0.187228	-0.47086	1.71015	-0.53212	-0.72089	-0.621829	-0.792096	2.42378	1.8766	1.11031	5.66569	Bowman Birk trypsin inhibitor
Ta.8081.1.S1_at	0.473311	0.754676	0.273807	0.403051	-0.973579	-0.484939	-1.3157	-0.589229	2.7262	2.36136	3.00947	1.98933	Bowman-Birk serine protease inhibitor
Ta.9045.1.S1_at	-0.366158	0.845065	1.8093	0.684339	-2.14047	-2.3673	-2.24754	-1.45248	3.42075	9.26867	16.643	4.3979	Bowman-Birk type trypsin inhibitor
TaAffx.36593.1.S1_at	-0.613753	-1.48226	-0.31405	1.64468	1.10752	-0.28083	0.170209	-2.73566	0.30328	0.434844	0.714864	20.8264	Bowman-Birk trypsin inhibitor-like protein
TaAffx.129484.2.A1_s_at	-0.066912	-0.0608127	-0.0788534	0.814292	-1.41523	-1.41317	-1.43673	-0.0976715	2.54615	2.55329	2.56308	1.8816	Trypsin inhibitor
TaAffx.86449.1.S1_at	1.16341	1.07483	1.2253	-0.00876621	0.0258617	-0.0048053	-0.0188593	0.0861453	2.20007	2.1135	2.36881	0.93633	Trypsin inhibitor
Ta.3114.1.S1_at	1.80187	1.2299	-0.627201	-1.00457	-1.33777	-1.75233	-4.2268	-2.94215	8.81303	7.90205	12.1223	3.83063	Chymotrypsin inhibitor 1B
Ta.14230.1.S1_at	2.55795	2.00326	0.456791	-0.176667	-0.018843	0.00894397	0.0339135	0.028536	5.96613	3.98426	1.3406	0.867417	Subtilisin-chymotrypsin inhibitor 2
Ta.28659.3.S1_x_at	4.10181	3.85269	1.42205	-0.74885	-0.40728	-0.456122	-0.34486	4.37714	22.7705	19.8191	3.40325	0.0286368	Subtilisin-chymotrypsin inhibitor 2
Ta.28659.1.S1_x_at	3.15544	2.93455	0.927606	-0.284042	-0.0208039	-0.00836689	-0.00999742	3.83694	9.03949	7.68964	1.91534	0.0574726	Subtilisin-chymotrypsin inhibitor 2
Ta.28663.1.A1_at	0.0334266	-0.0362609	-0.0221674	1.47952	-0.891947	-0.885515	-0.902746	-0.767857	1.89918	1.80157	1.84111	4.74817	Subtilisin-chymotrypsin inhibitor 2
Ta.3519.1.S1_at	1.08179	1.19386	0.778222	0.977645	-1.47238	-1.54486	-2.33817	-2.774	5.87332	6.67476	8.67216	13.4697	Subtilisin-chymotrypsin inhibitor 2
Ta.8284.1.S1_at	-0.00786092	-0.0382998	-0.0160479	1.36269	-0.003174	0.00862997	-0.0137848	0.0017642	0.996757	0.967994	0.998433	2.5685	Subtilisin-chymotrypsin inhibitor CI-1B
Ta.19600.1.S1_at	-1.31422	-0.216201	-0.953321	-0.223824	-1.94398	-0.921611	-1.00507	-0.402526	1.54731	1.63061	1.03652	1.13187	Subtilisin-chymotrypsin inhibitor 2
Ta.24535.1.S1_at	0.32541	0.294621	0.0271174	-0.0260225	-0.199345	-0.466749	-1.39855	-0.48281	1.43869	1.6951	2.68638	1.37248	CI2C (subtilisin-chymotrypsin inhibitor CI-1B)
Ta.2632.1.S1_x_at	0.768457	0.907745	0.091814	-0.011834	-0.274573	-0.0314987	-1.46497	-0.577054	2.06055	1.91752	2.94197	1.47961	CI2C
Ta.2632.2.S1_x_at	0.682295	0.759886	0.0754777	-0.305491	-0.23702	-0.042609	-1.33408	-0.549518	1.89122	1.74412	2.65655	1.18429	CI2C
Ta.2632.3.S1_x_at	1.43161	1.59287	0.307404	-0.0390544	-0.229247	0.349814	-1.1026	-0.231584	3.16205	2.367	2.65737	1.14277	CI2C
Ta.27798.1.S1_s_at	0.878307	0.781754	-0.1303	0.0469254	-0.189872	-1.13546	-2.01001	-0.660651	2.09678	3.77693	3.68	1.63306	CI2C
Ta.1338.1.S1_at	1.46131	0.925492	-0.23513	0.0425009	-0.440752	-1.43153	-2.33276	-0.0279501	3.73748	5.12313	4.28007	1.05004	CI2C
Ta.7724.1.S1_x_at	0.443933	0.569432	-0.111677	-0.150271	-0.379625	-0.613827	-1.62362	-0.787414	1.76977	2.27089	2.85194	1.55525	CI2C
Ta.7724.2.A1_at	0.114765	0.445477	0.0531134	-0.154171	0.082443	-0.332382	-0.839513	-1.26652	1.02266	1.71458	1.85655	2.16198	CI2C
Ta.13778.2.A1_at	2.53782	2.46923	1.11105	0.0871271	-0.0262579	-0.033015	-0.0271272	-0.306818	5.91378	5.66566	2.20102	1.31398	CI2E
Ta.26042.1.S1_at	0.82688	0.791248	1.15455	0.79466	-0.707917	-0.479094	-0.358909	0.876542	2.89748	2.41219	2.85494	0.944824	Proteinase inhibitor Rgpi9
Ta.176.1.S1_s_at	-0.172619	0.236979	0.00224325	0.461655	-0.952601	-0.677141	-1.19457	0.281271	1.71711	1.88442	2.29233	1.13319	Cystatin
Ta.176.1.S1_x_at	-0.283204	0.219166	-0.1365	0.52795	-1.39937	-0.939774	-1.57142	0.291733	2.1677	2.23293	2.70367	1.1779	Cystatin
Ta.177.1.S1_at	0.108185	-0.116759	-0.186854	0.0546099	1.39048	0.8043	1.02696	-0.52368	0.41114	0.528121	0.431128	1.49308	Cystatin
TaAffx.124313.1.A1_at	1.65795	1.48056	0.447426	0.179677	-0.739941	-0.645316	-0.836333	-0.244794	5.2703	4.36469	2.43473	1.34208	Cystatin
Ta.541.1.S1_at	1.84725	1.52443	1.90403	1.2215	1.20582	-1.06525	1.10318	2.35835	1.53194	1.6239	1.72595	0.517946	Cysteine proteinase inhibitor
Ta.541.1.S1_x_at	1.97022	1.76625	2.15632	1.28291	1.15025	-1.26344	1.02243	2.55147	1.71287	2.23156	2.10902	0.502812	Cysteine proteinase inhibitor
Ta.12704.1.S1_at	-1.14141	-1.3594	-0.640804	-1.60414	-0.0370776	-0.709255	-0.415918	-1.96238	0.465117	0.637215	0.855663	1.28186	Amylase inhibitor-like protein
Ta.12741.1.S1_s_at	0.823812	1.60847	-3.06217	-3.83689	1.13538	0.764927	0.393917	2.43898	0.805767	1.79445	0.0911201	0.0129056	Amylase inhibitor-like protein
Ta.12820.1.S1_at	-1.62325	-1.66435	-0.849474	-0.311993	-0.398736	-0.858525	-0.939387	-1.88182	0.42794	0.572035	1.06431	2.9687	Amylase inhibitor-like protein
TaAffx.9442.2.S1_s_at	2.24365	2.16965	0.720198	-0.920646	-0.511664	-0.153783	-2.052	-0.0742736	6.752	5.00522	6.83146	0.556181	Amylase inhibitor-like protein
Ta.14568.1.S1_at	0.506181	-0.164767	-0.987328	-0.770195	-2.22767	-4.03705	-6.87049	-7.68737	6.65229	14.6444	59.0211	120.859	Amylase inhibitor-like protein
Ta.21454.1.S1_x_at	0.0978028	1.49064	-0.229007	-0.0553241	-1.28865	1.20422	-1.30365	-0.163113	2.61435	1.21961	2.1062	1.07758	Amylase inhibitor-like protein
Ta.7698.3.S1_at	2.68577	2.64661	0.74081	-0.251907	0.0610245	0.119178	-0.300711	0.0222133	6.16775	5.76544	2.0584	0.826954	Protease inhibitor/seed storage/LTP family protein
Ta.7756.2.S1_x_at	2.25909	2.47156	1.61958	1.57436	-1.60193	-1.92408	-3.74922	-2.50757	14.5306	21.0484	41.3211	16.935	Protease inhibitor/seed storage/LTP family protein
TaAffx.9442.2.S1_at	1.21148	0.74427	0.235568	-0.702842	-0.00222021	0.00945811	0.00726822	0.534693	2.31931	1.66418	1.17145	0.424097	Alpha amylase inhibitor/lipid transfer/seed storage protein
Putative lectins
Ta.758.1.A1_at	603.309	776.914	1214.74	366.625	32.5822	24.606	99.6108	6.07388	18.5165	31.5742	12.1948	60.3608	Lectin, HFR-3
Ta.13371.1.S1_at	5.70373	5.85099	3.9934	0.0948376	-1.51933	-0.793396	-1.05138	-0.0603515	149.402	100.037	33.0088	1.11357	Horcolin
Ta.13371.1.S1_x_at	5.34099	5.42153	3.67026	-0.0740801	-0.673701	-0.455935	-0.314907	0.0323836	64.6552	58.7885	15.8364	0.928862	Horcolin
Ta.13371.2.S1_x_at	5.61433	6.17934	3.38685	-0.0179326	-0.1927	-0.0821535	-0.0531523	-0.0122412	55.9874	76.7183	10.8528	0.996063	Horcolin
Ta.2067.1.S1_at	2.94511	3.14305	1.13787	-2.521	-0.18559	0.207966	-0.768824	1.41708	8.7586	7.64801	3.74949	0.0652412	Horcolin
Ta.22925.1.S1_at	1.42092	0.802437	0.248325	-0.00698052	0.0875227	0.0296308	0.00404154	-0.0115879	2.51995	1.70859	1.1845	1.0032	Jacalin-like lectin domain containing protein
Putative class III peroxidases
Ta.10662.1.S1_a_at	-1.63028	-0.899983	1.94482	1.06812	-9.0647	-8.47042	-8.57999	-1.01055	5.56019	7.62324	16.6865	1.07939	Peroxidase
Ta.10662.1.S1_at	-2.33871	1.63278	3.39517	1.45252	-21.3728	-16.9087	-18.8872	-7.32905	9.13869	27.6082	64.1252	10.6456	Peroxidase
Ta.11673.1.A1_at	-3.34629	-0.332492	-1.82615	1.23714	-1.54049	-1.43073	-1.8569	1.52774	0.460358	0.475705	1.01684	0.809785	Peroxidase, Class III
Ta.12472.1.S1_x_at	1.12297	10.335	1.78172	-1.26169	-8.69717	-8.60495	-8.76375	-1.00568	9.76664	88.932	15.6146	0.79709	Peroxidase 53, Class III
Ta.13307.1.S1_x_at	4.32004	3.69492	1.97154	-1.84549	-1.54784	-1.96845	-1.94567	1.00932	6.68673	7.27325	3.83597	0.536856	Peroxidase
Ta.14580.1.S1_at	-1.59548	-0.593867	-1.53604	-1.37663	-3.92428	-10.2183	-9.10152	-1.66566	2.45963	6.06831	5.92532	1.20996	Peroxidase
Ta.1588.1.A1_at	4.64226	5.39183	1.25445	-1.58	1.2946	1.27534	1.11159	1.62551	3.58588	4.22775	1.12852	0.389361	Peroxidase
Ta.1589.1.S1_at	1.50388	2.06436	1.02248	2.05551	1.27301	1.29344	1.41465	1.29994	1.18136	1.59603	0.722781	1.58124	Peroxidase
Ta.16980.1.S1_at	94.1116	84.8448	28.1592	1.59161	1.26454	1.01557	1.1986	-1.53206	74.4233	83.5441	23.4934	2.43844	Peroxidase 10
Ta.18497.1.S1_at	20.6522	30.9049	3.71954	3.4139	-2.39984	-2.38122	-2.4394	5.68939	49.5622	73.5912	9.07346	0.600047	Peroxidase, Class III
Ta.18560.1.S1_at	1.87101	1.20769	2.28338	-1.04942	1.07665	-1.00711	1.01969	-1.0513	1.7378	1.21627	2.23928	1.00179	Peroxidase, Class III
Ta.17325.1.S1_at	2.33586	1.41395	1.14388	2.27156	-2.83007	-3.30745	-2.72396	-1.19263	6.61064	4.67656	3.11589	2.70913	Peroxidase
Ta.17325.1.S1_x_at	1.96389	1.31379	1.50282	2.36358	-3.38072	-3.21845	-3.15967	1.13462	6.63937	4.22836	4.74841	2.08316	Peroxidase
Ta.21505.1.S1_at	95.6123	173.68	91.5824	-1.0067	1.04455	1.0399	1.20453	1.00079	91.5344	167.016	76.0315	0.992562	Peroxidase 4
Ta.21649.1.A1_at	2.17596	2.36208	1.7767	1.72593	-1.10556	-1.24027	-1.25053	1.37747	2.40565	2.92961	2.22182	1.25298	Peroxidase 16
Ta.22545.3.S1_x_at	4.75752	2.78516	1.5466	-1.02799	-1.03979	1.00187	-1.00927	1.00185	4.94681	2.77997	1.56094	0.970974	Peroxidase
Ta.22593.1.A1_at	7.71313	14.8688	5.0018	1.36268	-1.16343	-1.15205	-1.17486	-1.00806	8.9737	17.1296	5.87641	1.37365	Peroxidase 4
Ta.21307.1.S1_x_at	1007.24	1104.72	104.826	-1.78591	2.1896	1.95253	2.51096	3.32779	460.009	565.786	41.7475	0.168262	peroxidase
Ta.21307.2.S1_x_at	30.7739	40.7294	10.9688	-1.03447	1.32119	1.05559	1.15346	1.04402	23.2925	38.5846	9.50943	0.925925	peroxidase
Ta.23365.1.A1_at	-1.02546	2.82574	-1.00161	1.2049	-6.7586	-6.67905	-6.81596	-1.05965	6.59078	18.8733	6.80503	1.27677	Peroxidase 1
Ta.23366.3.A1_at	14.7569	14.577	9.92787	1.21817	1.66191	1.72153	5.46001	6.69399	8.87951	8.46748	1.81829	0.18198	Peroxidase, Class III
Ta.23366.3.A1_x_at	15.8449	15.5076	10.2225	1.29155	1.57791	1.56569	5.6402	7.66313	10.0417	9.90466	1.81243	0.168541	Peroxidase, Class III
Ta.24015.1.A1_at	-1.11891	1.9048	2.63493	-1.20307	-12.3824	-6.97795	-9.2685	-3.37918	11.0665	13.2916	24.4218	2.80881	peroxidase
Ta.24106.1.S1_x_at	1.95116	2.31654	1.47052	1.02995	1.01762	-1.02811	-1.06867	-1.52238	1.91738	2.38166	1.57151	1.56798	Peroxidase
Ta.25918.1.A1_at	-1.22488	-0.829236	1.07785	-1.7424	-2.2033	-3.09428	-2.80656	-5.33323	1.79879	2.56589	3.02504	3.06086	Peroxidase, Class III
Ta.25946.1.A1_at	-1.11953	-0.47214	1.66347	1.64356	1.85945	1.5508	3.26244	-1.04991	0.480373	0.30445	0.509885	1.72559	Peroxidase Class III
Ta.2746.1.S1_a_at	1.0729	-0.888905	1.43996	1.5933	-49.1535	-76.9485	-61.6521	-3.57939	52.7366	68.3999	88.7764	5.70302	Peroxidase 53, Class III
Ta.2746.1.S1_x_at	-1.16799	-0.743986	1.17662	1.91628	-58.2623	-93.0467	-80.1686	-1.83538	49.8826	69.2254	94.3277	3.51711	Peroxidase 53, Class III
Ta.2746.2.S1_x_at	-1.11823	-0.812304	1.19118	1.79459	-72.4655	-127.289	-66.4531	-3.49954	64.8039	103.398	79.1579	6.28026	Peroxidase 53, Class III
Ta.2746.3.S1_x_at	1.05437	1.18749	1.36012	1.33348	-25.1784	-28.737	-32.164	-1.0096	26.5473	34.125	43.7468	1.34628	Peroxidase 53, Class III
Ta.29531.1.S1_x_at	4.32117	4.34604	3.69664	-1.0081	-1.07287	-1.06581	-1.03574	1.0009	4.63604	4.63207	3.82874	0.991081	Peroxidase 6
Ta.29531.2.S1_x_at	1.50903	2.4168	1.43342	-1.00461	-1.01058	-1.00748	-1.00891	-1.00002	1.52499	2.43488	1.44619	0.995429	Peroxidase 6
Ta.29603.1.A1_at	17.374	7.61885	16.1971	-1.00728	1.17952	-1.06533	1.14693	-1.00157	14.7297	8.11662	14.1222	0.994331	Peroxidase
Ta.29637.1.S1_at	1.61934	1.99904	4.15171	3.85659	-10.9703	-7.11656	-6.23713	-1.97153	17.7647	14.2263	25.8948	7.60336	Peroxidase, Class III
Ta.29814.1.S1_at	13.328	12.9514	12.3311	2.26406	1.04622	-1.19564	1.38983	3.03586	12.7391	15.4852	8.87242	0.745773	Peroxidase 8
Ta.30028.1.S1_s_at	33.6659	38.3034	28.1143	12.8748	1.14791	-1.86784	1.28549	-1.53842	29.328	71.5448	21.8705	19.8068	Peroxidase 10
Ta.30674.1.S1_at	1.96139	1.76353	2.36238	1.08178	1.85736	1.35835	2.26289	3.14152	1.05602	1.29829	1.04397	0.344351	Peroxidase 7
Ta.30698.1.S1_at	5.64037	5.59124	5.17605	1.37314	-5.59274	-3.95479	-7.35527	1.53629	31.5451	22.1122	38.0712	0.893804	Peroxidase, Class III
Ta.4876.1.A1_x_at	2.31611	2.13273	4.5257	2.58388	-1.23126	-1.58689	-1.73463	-1.03786	2.85175	3.38439	7.85039	2.6817	Peroxidase
Ta.5235.1.S1_at	2.93632	3.15692	3.48294	-1.25097	1.21366	1.04006	-1.03654	-1.00253	2.4194	3.03533	3.61019	0.801407	Peroxidase
Ta.5235.1.S1_x_at	33.9614	31.4399	22.689	1.44772	1.47862	1.03892	-1.39769	1.07606	22.9683	30.2621	31.7122	1.34539	Peroxidase
Ta.5385.1.S1_at	26.5531	54.3285	85.7601	2.12643	-1.00679	1.00594	-1.01141	2.86544	26.7333	54.0075	86.7389	0.742094	Peroxidase 1
Ta.5406.1.S1_at	-1.0029	1.05506	1.01128	3.15011	-1.0156	-1.00367	-1.01999	-1.00199	1.01267	1.05894	1.0315	3.15638	Peroxidase
Ta.5576.2.S1_a_at	2.98804	2.64519	1.35204	1.46853	-1.5421	-1.99828	-1.72241	-1.3497	4.60786	5.28585	2.32878	1.98207	Peroxidase
Ta.7262.1.A1_x_at	2.63768	2.48326	2.17743	1.31081	-1.14954	-1.33129	-1.22243	1.23427	3.03212	3.30594	2.66175	1.06201	Peroxidase 16 protein
Ta.7911.1.S1_at	1.3238	1.86441	1.32353	1.11573	-1.07814	1.222	1.22368	4.44048	1.42725	1.52571	1.0816	0.251263	Peroxidase, Class III
Ta.8828.1.S1_at	1.29891	2.3693	2.8156	1.00002	-13.0655	-5.48604	-15.7113	-5.76335	16.971	12.9981	44.2369	5.76347	Peroxidase
Ta.8828.1.S1_x_at	1.39425	2.30725	2.83558	-1.05094	-10.2962	-4.71912	-12.279	-4.3684	14.3555	10.8882	34.8181	4.15665	Peroxidase
Ta.8828.2.S1_x_at	1.13951	2.00755	2.62842	-1.30955	-5.36326	-3.81039	-5.13934	1.23653	6.11146	7.64956	13.5083	0.617551	Peroxidase
Ta.8828.3.S1_a_at	1.45571	2.70114	3.44125	1.36846	-19.4751	-10.6304	-22.8089	-1.00962	28.35	28.7142	78.4911	1.38163	Peroxidase
Ta.8828.3.S1_x_at	1.27774	2.43694	2.84234	-1.01162	-10.7534	-6.08062	-11.1754	-1.00597	13.74	14.8181	31.7642	0.99442	Peroxidase
Ta.8955.1.S1_at	5.47972	3.01577	6.08246	7.0473	-1.35834	-2.28213	-1.65869	-1.00638	7.4433	6.88238	10.0889	7.09226	Peroxidase, Class III
Ta.9288.1.S1_x_at	-1.31435	1.125	1.34734	-2.02023	-8.22801	-8.18408	-13.0198	-7.19556	6.26013	9.20711	17.5421	3.56175	Peroxidase 1
Ta.9288.2.S1_x_at	-1.46273	-0.98732	1.16623	-1.02702	-8.63996	-7.82036	-14.5294	1.01512	5.90672	7.7212	16.9446	0.959185	Peroxidase 1
Ta.9288.3.S1_x_at	-1.19785	1.33675	1.43898	-1.00521	-9.07521	-10.1899	-10.2326	-1.01584	7.57627	13.6214	14.7244	1.01058	Peroxidase 1
Ta.9334.1.S1_s_at	-3.88767	-0.185156	-1.35765	2.22489	-2.6401	-3.21089	1.41731	-1.08881	0.679095	0.594515	0.519695	2.42248	Peroxidase
Ta.9334.1.S1_x_at	-3.31676	-0.23938	-1.45594	1.09931	-2.13396	-2.52255	1.06679	-1.01335	0.643387	0.603847	0.643836	1.11398	Peroxidase
Ta.9451.1.S1_x_at	-2.00642	-0.920844	1.27038	1.67384	-2.81195	-1.96443	1.2802	-1.00046	1.40148	1.80894	0.992326	1.67462	Peroxidase
Ta.9451.2.S1_x_at	-1.48627	-0.92243	1.10011	1.08528	-2.00103	-1.62739	-1.20946	-1.09556	1.34634	1.50115	1.33054	1.18899	Peroxidase
Ta.952.1.S1_s_at	1.78024	1.57809	1.25097	1.60713	-4.27322	-4.14582	-4.73741	-3.1065	7.60737	6.54249	5.92633	4.99257	peroxidase
Ta.962.1.A1_at	30.8932	26.5418	37.1594	14.8387	-1.35058	-1.70006	-1.20038	1.16946	41.7238	45.1225	44.6052	12.6885	Peroxidase 8
TaAffx.12173.1.A1_at	-1.09943	1.10411	1.54127	1.30612	-4.54875	-4.15566	-4.32987	-1.36687	4.13738	4.58829	6.67349	1.78529	Peroxidase
TaAffx.16965.1.S1_at	-1.18135	-0.867432	-1.17183	1.4992	-11.1957	-11.1276	-11.3617	-1.93451	9.47705	9.6524	9.69565	2.90022	Peroxidase
TaAffx.29247.1.S1_at	2.02738	1.63158	1.3933	-1.39041	1.00074	-1.09621	-1.38669	-1.529	2.02588	1.78856	1.93208	1.09968	Peroxidase
TaAffx.36746.1.S1_at	-1.03675	-0.981661	-1.04307	-3.20092	-1.00238	1.01304	-1.02215	-1.73933	0.966853	0.969022	0.979948	0.543386	Peroxidase
TaAffx.39568.1.S1_at	3.27499	1.72039	1.70152	-1.02998	-1.00848	1.0086	-1.01424	-1.01697	3.30276	1.70571	1.72575	0.98737	Peroxidase 6
TaAffx.6469.1.S1_at	34.8599	25.5634	10.6613	-1.01147	1.00409	1.00803	-1.00913	1.00068	34.7178	25.3596	10.7586	0.98799	Peroxidase
TaAffx.82031.1.S1_s_at	-1.34816	2.443	1.32188	1.90413	-77.593	-64.4295	-83.1039	-1.005	57.5547	157.401	109.853	1.91365	Peroxidase 53, Class III
TaAffx.86697.1.S1_x_at	-1.23223	1.22433	1.34796	1.08236	-12.9598	-12.3572	-36.6254	-1.73362	10.5174	15.1293	49.3696	1.87641	Peroxidase
Putative oxalate oxidases
Ta.20804.1.S1_x_at	-4.10144	1.21781	-1.44091	-1.72508	-3.30936	-1.04236	-1.38575	1.79372	0.806878	1.26939	0.961718	0.323174	Germin-like protein 1
Ta.20804.2.S1_x_at	-5.82187	1.0634	-1.6373	-1.00855	-3.54671	-1.20619	-1.76128	1.2927	0.609203	1.28266	1.07572	0.767022	Germin-like protein 1
Ta.21085.1.S1_at	24.0546	15.8756	6.81651	5.1082	1.07059	-1.15613	-1.12778	-1.01008	22.4685	18.3543	7.68749	5.1597	Germin-like protein 5a
Ta.21085.1.S1_x_at	8.41786	5.4229	1.70492	1.99437	1.06437	1.09432	1.04938	1.05328	7.90879	4.95551	1.6247	1.89347	Germin-like protein 5a
Ta.21085.2.S1_a_at	6.30581	6.01091	1.82438	-1.01241	-1.11542	-1.1173	-1.23401	1.00972	7.03361	6.71599	2.2513	0.97824	Germin-like protein 5a
Ta.21085.2.S1_x_at	3.67095	3.20126	1.35862	-1.06129	-1.13608	1.02689	-1.0557	1.06072	4.17048	3.11744	1.4343	0.888317	Germin-like protein 5a
Ta.14461.1.S1_x_at	-1.35218	-0.829923	1.23137	-1.15533	-4.51219	-6.6895	-6.66435	-2.33791	3.33697	5.55177	8.2063	2.02358	Germin-like protein 6a
Ta.14461.3.S1_x_at	-1.32071	-0.743183	-1.09624	-1.09529	-2.44124	-2.73189	-2.45536	-1.04889	1.84843	2.03029	2.2398	0.957639	Germin-like protein 6a
Ta.27008.1.S1_at	10.9383	8.45789	2.00882	-1.01565	-1.01228	-1.00792	-1.00992	1.00437	11.0725	8.52488	2.02873	0.980311	Germin-like protein 5a
Ta.5557.1.S1_x_at	-1.62329	-0.645271	1.32841	1.85127	-33.3199	-58.6601	-69.2127	-2.97941	20.5262	37.8516	91.9429	5.51571	Germin-like protein 1
Ta.22673.1.S1_s_at	5.26268	3.58985	3.00371	2.05979	-64.648	-71.4855	-74.8109	-3.7837	340.222	256.622	224.71	7.79364	Oxalate oxidase GF-2.8
Ta.27477.1.S1_at	1.81933	1.54262	1.32239	1.66559	-12.4642	-16.3485	-13.1783	1.06065	22.6765	25.2195	17.4268	1.57035	Oxalate oxidase GF-2.8
Ta.27477.1.S1_x_at	2.0714	1.3552	1.50355	2.03685	-13.1436	-15.3204	-12.9031	-1.01594	27.2257	20.7622	19.4005	2.06932	Oxalate oxidase GF-2.8
Ta.22967.1.S1_x_at	8.61755	7.13944	4.3346	1.77075	-1.40427	-3.85894	-2.42025	-1.00438	12.1014	27.5507	10.4908	1.77851	Oxalate oxidase GF-2.8
Ta.28782.1.S1_x_at	30.6305	23.6242	11.4816	2.20817	-1.1008	-1.12288	-1.08594	-1.42865	33.7181	26.5273	12.4683	3.1547	Oxalate oxidase GF-2.8
Ta.87.1.S1_at	6.85888	2.18988	2.80593	2.1863	-2.12424	-2.98086	-2.49534	-1.03786	14.5699	6.52772	7.00174	2.26906	Oxalate oxidase GF-2.8
Ta.87.1.S1_x_at	3.44091	1.57652	1.74699	2.3244	-1.33863	-1.50023	-1.40636	1.00217	4.60612	2.36514	2.45689	2.31936	Oxalate oxidase GF-2.8
TaAffx.110281.1.S1_s_at	1.08765	1.03932	1.11615	-1.02732	-4.34788	-4.31378	-4.38061	1.0146	4.72897	4.4834	4.8894	0.959401	Oxalate oxidase GF-2.8
Ta.20563.1.S1_x_at	-1.01015	-0.971599	-1.0041	-1.06054	-1.00345	1.00634	-1.01387	-2.58863	0.993364	0.965477	1.00973	2.44086	Oxalate oxidase-like protein
Putative cysteine proteases
Ta.11.2.S1_a_at	-1.08842	1.3252	1.28174	1.57019	-1.21636	-1.19081	1.1738	2.69686	1.11755	1.57806	1.09196	0.582228	Cathepsin B
Ta.11.3.S1_a_at	-1.02124	1.32143	1.24114	1.15095	-1.22157	-1.11625	1.18865	2.92462	1.19616	1.47505	1.04416	0.393537	Cathepsin B
Ta.1151.1.S1_at	2.51685	3.40792	2.19078	-1.06332	-3.72648	-1.84196	-4.05077	1.00558	9.37899	6.27724	8.87435	0.935237	Thiol protease
Ta.28764.1.S1_at	-4.25107	-0.239724	-4.22761	2.18023	-37.087	-52.1035	-38.2652	-4.24803	8.72414	12.4905	9.05126	9.26168	Cysteine protease
Ta.28764.1.S1_s_at	-1.68684	-0.596581	-1.68635	5.69985	-11.3862	-11.8169	-11.459	-1.42301	6.75004	7.04973	6.79512	8.11096	Cysteine protease
Ta.4419.2.S1_x_at	-1.4961	-0.801611	-1.99053	1.09024	-2.94283	-2.88942	-2.87424	1.30841	1.967	2.31619	1.44395	0.833257	Cysteine protease
TaAffx.107388.2.S1_s_at	-1.25748	-0.785713	-1.26542	1.00124	-22.3036	-22.7845	-23.1008	-1.00147	17.7367	17.9021	18.2553	1.00271	Cysteine protease
Ta.1670.1.S1_at	-1.43808	-0.779594	-1.45075	1.74073	-2.33269	-2.32858	-2.38735	-1.04821	1.62209	1.81535	1.6456	1.82465	Cysteine protease
Ta.18342.1.A1_at	-1.39898	-0.790186	-1.38564	1.56144	1.75554	1.81711	2.00413	-1.3242	0.407172	0.434859	0.360102	2.06766	Cysteine proteinase
Ta.14480.1.S1_x_at	1.18322	1.21704	1.10624	-1.37924	-1.59208	-1.66949	-2.08306	-1.28819	1.88379	2.03183	2.30435	0.933986	Cysteine protease CP1
Ta.24636.1.S1_at	-1.20495	-0.848987	-1.19812	-1.44183	-2.14779	-2.11904	-2.97357	-1.36199	1.78247	1.79903	2.48186	0.944624	Cysteine protease CP1
TaAffx.49829.1.S1_at	-1.24612	-0.882182	-1.11755	1.18221	-1.54885	-2.03395	-1.61059	1.00388	1.24295	1.79432	1.44117	1.17765	Cysteine protease-like
Ta.9616.1.S1_a_at	-1.02419	-0.952086	1.08253	1.63799	-2.57241	-2.52104	-2.19132	-1.13464	2.51165	2.40025	2.37216	1.85852	Cysteine protease-like
Ta.14496.2.A1_at	1.01294	1.04933	1.09254	1.63696	1.58047	1.61816	1.63475	3.51468	0.640909	0.64847	0.668321	0.46575	Cysteine proteinase, C13
Ta.5148.1.S1_a_at	34.6881	35.932	12.565	-1.52308	-1.54642	-1.59011	-1.76345	1.08368	53.6424	57.136	22.1578	0.605866	SAG12 (putative cysteine protease)
Ta.5148.3.S1_x_at	2.9372	4.91455	3.15728	-1.01229	-1.00447	-1.00179	-1.01371	1.04451	2.95034	4.92335	3.20056	0.945759	SAG12 protein
Putative thionins/defensins
Ta.24165.1.S1_x_at	-0.585507	-1.12733	-0.603681	-0.429645	0.224282	0.569459	1.94184	0.425292	0.570465	0.308473	0.171286	0.552889	Thionin
Ta.4335.1.S1_at	4.5701	4.66778	4.06607	3.48233	-0.398998	-1.57094	-3.17901	-1.12515	31.3218	75.5162	151.7	24.3775	Thionin
Ta.5208.1.S1_at	4.33808	3.63855	3.9284	4.26324	0.591571	-2.48846	-1.98349	-0.128292	13.4218	69.8896	60.2083	20.9886	Thionin-like protein
Ta.5208.1.S1_x_at	4.64584	3.95792	4.23446	4.44315	0.489979	-2.71595	-1.93044	-0.140725	17.8254	102.102	71.7497	23.9818	Thionin-like protein
TaAffx.129484.1.A1_at	-0.00558743	-0.0272705	-0.0150434	-0.000523071	-0.00373418	0.00607103	-0.0156277	-5.22779	0.998716	0.977154	1.00041	37.4597	Horcolin-like protein
Ta.3290.1.S1_at	1.95915	1.96284	1.39336	1.23174	-1.16562	-1.02174	-1.31985	-1.23897	8.72267	7.91495	6.5578	5.54319	Defensin
Ta.20931.1.S1_at	4.96858	4.85496	3.68084	0.960624	0.154849	0.523891	0.0987368	-1.27418	28.1239	20.1272	11.9763	4.70697	Defensin
Ta.20940.2.S1_at	0.0385326	-0.0756336	-0.173426	-1.09549	-0.0936726	-0.0177425	-0.00129274	-0.550714	1.09597	0.960667	0.887529	0.685498	Defensin
Ta.7756.2.S1_a_at	2.1436	2.19371	1.48018	1.47827	-1.50191	-1.86092	-3.29298	-3.34521	12.5143	16.6176	27.3441	28.3146	Defensin
Ta.20804.1.S1_at	-3.77516	1.22931	-1.36837	-1.98495	-3.39781	-1.0853	-1.26844	1.93693	0.900044	1.33417	0.92697	0.260098	Germin-like protein 1
